# Supplementary material for: Lager Yeast Design Through Meiotic Segregation of a Saccharomyces cerevisiae × Saccharomyces eubayanus Hybrid
Source: Front Fungal Biol. 2021 Sep 16;2:733655. doi: 10.3389/ffunb.2021.733655 (PMC10512403; doi:10.3389/ffunb.2021.733655)
Supplement: Supplementary file 1 [file Data_Sheet_1.ZIP]

Archive with 2 entries (2 files):
- Sc_A81062.fa
- Sc_A81062.gff
