# Supplementary material for: Lager Yeast Design Through Meiotic Segregation of a Saccharomyces cerevisiae × Saccharomyces eubayanus Hybrid
Source: Front Fungal Biol. 2021 Sep 16;2:733655. doi: 10.3389/ffunb.2021.733655 (PMC10512403; doi:10.3389/ffunb.2021.733655)
Supplement: Supplementary file 1 [file Data_Sheet_1.ZIP › Sc_A81062.gff]

##gff-version 3
##sequence-region Sc_chrI 1 227992
##sequence-region Sc_chrII 1 814028
##sequence-region Sc_chrIII 1 328381
##sequence-region Sc_chrIV 1 1456411
##sequence-region Sc_chrV 1 586058
##sequence-region Sc_chrVI 1 299088
##sequence-region Sc_chrVII 1 1064137
##sequence-region Sc_chrVIII 1 541476
##sequence-region Sc_chrIX 1 453310
##sequence-region Sc_chrX 1 777776
##sequence-region Sc_chrXI 1 699655
##sequence-region Sc_chrXII 1 1114942
##sequence-region Sc_chrXIII 1 917785
##sequence-region Sc_chrXIV 1 787116
##sequence-region Sc_chrXV 1 1247476
##sequence-region Sc_chrXVI 1 933661
##sequence-region Sc_chrMT 1 119712
##sequence-region Sc_utg2130 1 83820
##sequence-region Sc_utg2606 1 53940
##sequence-region Sc_utg413 1 80569
##sequence-region Sc_utg4141 1 59552
Sc_chrI	A81062	Y_prime_element	294	6793	.	-	.	ID=Y_prime_element:Sc_chrI:294-6793:-;Name=Y_prime_element:Sc_chrI:294-6793:-
Sc_chrI	A81062	gene	707	5988	.	-	.	ID=A81062_G0000010;Name=A81062_G0000010
Sc_chrI	A81062	mRNA	707	5988	.	-	.	ID=A81062_G0000010.mRNA.1;Name=A81062_G0000010.mRNA.1;Parent=A81062_G0000010
Sc_chrI	A81062	exon	707	2120	.	-	.	ID=A81062_G0000010.mRNA.1.exon.2;Name=A81062_G0000010.mRNA.1.exon.2;Parent=A81062_G0000010.mRNA.1
Sc_chrI	A81062	exon	5675	5988	.	-	.	ID=A81062_G0000010.mRNA.1.exon.1;Name=A81062_G0000010.mRNA.1.exon.1;Parent=A81062_G0000010.mRNA.1
Sc_chrI	A81062	CDS	707	2120	.	-	1	ID=A81062_G0000010.mRNA.1.CDS.2;Name=A81062_G0000010.mRNA.1.CDS.2;Parent=A81062_G0000010.mRNA.1
Sc_chrI	A81062	CDS	5675	5988	.	-	0	ID=A81062_G0000010.mRNA.1.CDS.1;Name=A81062_G0000010.mRNA.1.CDS.1;Parent=A81062_G0000010.mRNA.1
Sc_chrI	A81062	X_element	7011	7334	.	-	.	ID=X_element:Sc_chrI:7011-7334:-;Name=X_element:Sc_chrI:7011-7334:-
Sc_chrI	A81062	gene	7071	7301	.	+	.	ID=A81062_G0000020;Name=A81062_G0000020
Sc_chrI	A81062	mRNA	7071	7301	.	+	.	ID=A81062_G0000020.mRNA.1;Name=A81062_G0000020.mRNA.1;Parent=A81062_G0000020
Sc_chrI	A81062	exon	7071	7301	.	+	.	ID=A81062_G0000020.mRNA.1.exon.1;Name=A81062_G0000020.mRNA.1.exon.1;Parent=A81062_G0000020.mRNA.1
Sc_chrI	A81062	CDS	7071	7301	.	+	0	ID=A81062_G0000020.mRNA.1.CDS.1;Name=A81062_G0000020.mRNA.1.CDS.1;Parent=A81062_G0000020.mRNA.1
Sc_chrI	A81062	gene	7472	9043	.	-	.	ID=A81062_G0000030;Name=A81062_G0000030
Sc_chrI	A81062	mRNA	7472	9043	.	-	.	ID=A81062_G0000030.mRNA.1;Name=A81062_G0000030.mRNA.1;Parent=A81062_G0000030
Sc_chrI	A81062	exon	7472	9043	.	-	.	ID=A81062_G0000030.mRNA.1.exon.1;Name=A81062_G0000030.mRNA.1.exon.1;Parent=A81062_G0000030.mRNA.1
Sc_chrI	A81062	CDS	7472	9043	.	-	0	ID=A81062_G0000030.mRNA.1.CDS.1;Name=A81062_G0000030.mRNA.1.CDS.1;Parent=A81062_G0000030.mRNA.1
Sc_chrI	A81062	gene	9927	11330	.	-	.	ID=A81062_G0000040;Name=YAR071W
Sc_chrI	A81062	mRNA	9927	11330	.	-	.	ID=A81062_G0000040.mRNA.1;Name=A81062_G0000040.mRNA.1;Parent=A81062_G0000040
Sc_chrI	A81062	exon	9927	11330	.	-	.	ID=A81062_G0000040.mRNA.1.exon.1;Name=A81062_G0000040.mRNA.1.exon.1;Parent=A81062_G0000040.mRNA.1
Sc_chrI	A81062	CDS	9927	11330	.	-	0	ID=A81062_G0000040.mRNA.1.CDS.1;Name=A81062_G0000040.mRNA.1.CDS.1;Parent=A81062_G0000040.mRNA.1
Sc_chrI	A81062	gene	12083	12265	.	-	.	ID=A81062_G0000050;Name=A81062_G0000050
Sc_chrI	A81062	mRNA	12083	12265	.	-	.	ID=A81062_G0000050.mRNA.1;Name=A81062_G0000050.mRNA.1;Parent=A81062_G0000050
Sc_chrI	A81062	exon	12083	12265	.	-	.	ID=A81062_G0000050.mRNA.1.exon.1;Name=A81062_G0000050.mRNA.1.exon.1;Parent=A81062_G0000050.mRNA.1
Sc_chrI	A81062	CDS	12083	12265	.	-	0	ID=A81062_G0000050.mRNA.1.CDS.1;Name=A81062_G0000050.mRNA.1.CDS.1;Parent=A81062_G0000050.mRNA.1
Sc_chrI	A81062	gene	12353	12544	.	-	.	ID=A81062_G0000060;Name=A81062_G0000060
Sc_chrI	A81062	mRNA	12353	12544	.	-	.	ID=A81062_G0000060.mRNA.1;Name=A81062_G0000060.mRNA.1;Parent=A81062_G0000060
Sc_chrI	A81062	exon	12353	12544	.	-	.	ID=A81062_G0000060.mRNA.1.exon.1;Name=A81062_G0000060.mRNA.1.exon.1;Parent=A81062_G0000060.mRNA.1
Sc_chrI	A81062	CDS	12353	12544	.	-	0	ID=A81062_G0000060.mRNA.1.CDS.1;Name=A81062_G0000060.mRNA.1.CDS.1;Parent=A81062_G0000060.mRNA.1
Sc_chrI	A81062	gene	13890	14375	.	-	.	ID=A81062_G0000070;Name=YAR068W
Sc_chrI	A81062	mRNA	13890	14375	.	-	.	ID=A81062_G0000070.mRNA.1;Name=A81062_G0000070.mRNA.1;Parent=A81062_G0000070
Sc_chrI	A81062	exon	13890	14375	.	-	.	ID=A81062_G0000070.mRNA.1.exon.1;Name=A81062_G0000070.mRNA.1.exon.1;Parent=A81062_G0000070.mRNA.1
Sc_chrI	A81062	CDS	13890	14375	.	-	0	ID=A81062_G0000070.mRNA.1.CDS.1;Name=A81062_G0000070.mRNA.1.CDS.1;Parent=A81062_G0000070.mRNA.1
Sc_chrI	A81062	gene	15121	15732	.	-	.	ID=A81062_G0000080;Name=YHR214W
Sc_chrI	A81062	mRNA	15121	15732	.	-	.	ID=A81062_G0000080.mRNA.1;Name=A81062_G0000080.mRNA.1;Parent=A81062_G0000080
Sc_chrI	A81062	exon	15121	15732	.	-	.	ID=A81062_G0000080.mRNA.1.exon.1;Name=A81062_G0000080.mRNA.1.exon.1;Parent=A81062_G0000080.mRNA.1
Sc_chrI	A81062	CDS	15121	15732	.	-	0	ID=A81062_G0000080.mRNA.1.CDS.1;Name=A81062_G0000080.mRNA.1.CDS.1;Parent=A81062_G0000080.mRNA.1
Sc_chrI	A81062	gene	16287	16586	.	-	.	ID=A81062_G0000090;Name=YHR213W-B
Sc_chrI	A81062	mRNA	16287	16586	.	-	.	ID=A81062_G0000090.mRNA.1;Name=A81062_G0000090.mRNA.1;Parent=A81062_G0000090
Sc_chrI	A81062	exon	16287	16586	.	-	.	ID=A81062_G0000090.mRNA.1.exon.1;Name=A81062_G0000090.mRNA.1.exon.1;Parent=A81062_G0000090.mRNA.1
Sc_chrI	A81062	CDS	16287	16586	.	-	0	ID=A81062_G0000090.mRNA.1.CDS.1;Name=A81062_G0000090.mRNA.1.CDS.1;Parent=A81062_G0000090.mRNA.1
Sc_chrI	A81062	gene	16604	16837	.	-	.	ID=A81062_G0000100;Name=YHR213W-A
Sc_chrI	A81062	mRNA	16604	16837	.	-	.	ID=A81062_G0000100.mRNA.1;Name=A81062_G0000100.mRNA.1;Parent=A81062_G0000100
Sc_chrI	A81062	exon	16604	16837	.	-	.	ID=A81062_G0000100.mRNA.1.exon.1;Name=A81062_G0000100.mRNA.1.exon.1;Parent=A81062_G0000100.mRNA.1
Sc_chrI	A81062	CDS	16604	16837	.	-	0	ID=A81062_G0000100.mRNA.1.CDS.1;Name=A81062_G0000100.mRNA.1.CDS.1;Parent=A81062_G0000100.mRNA.1
Sc_chrI	A81062	gene	17639	18235	.	-	.	ID=A81062_G0000110;Name=YHR213W
Sc_chrI	A81062	mRNA	17639	18235	.	-	.	ID=A81062_G0000110.mRNA.1;Name=A81062_G0000110.mRNA.1;Parent=A81062_G0000110
Sc_chrI	A81062	exon	17639	18235	.	-	.	ID=A81062_G0000110.mRNA.1.exon.1;Name=A81062_G0000110.mRNA.1.exon.1;Parent=A81062_G0000110.mRNA.1
Sc_chrI	A81062	CDS	17639	18235	.	-	0	ID=A81062_G0000110.mRNA.1.CDS.1;Name=A81062_G0000110.mRNA.1.CDS.1;Parent=A81062_G0000110.mRNA.1
Sc_chrI	A81062	gene	18441	18644	.	-	.	ID=A81062_G0000120;Name=YHR212W-A
Sc_chrI	A81062	mRNA	18441	18644	.	-	.	ID=A81062_G0000120.mRNA.1;Name=A81062_G0000120.mRNA.1;Parent=A81062_G0000120
Sc_chrI	A81062	exon	18441	18644	.	-	.	ID=A81062_G0000120.mRNA.1.exon.1;Name=A81062_G0000120.mRNA.1.exon.1;Parent=A81062_G0000120.mRNA.1
Sc_chrI	A81062	CDS	18441	18644	.	-	0	ID=A81062_G0000120.mRNA.1.CDS.1;Name=A81062_G0000120.mRNA.1.CDS.1;Parent=A81062_G0000120.mRNA.1
Sc_chrI	A81062	gene	19292	19627	.	+	.	ID=A81062_G0000130;Name=A81062_G0000130
Sc_chrI	A81062	mRNA	19292	19627	.	+	.	ID=A81062_G0000130.mRNA.1;Name=A81062_G0000130.mRNA.1;Parent=A81062_G0000130
Sc_chrI	A81062	exon	19292	19627	.	+	.	ID=A81062_G0000130.mRNA.1.exon.1;Name=A81062_G0000130.mRNA.1.exon.1;Parent=A81062_G0000130.mRNA.1
Sc_chrI	A81062	CDS	19292	19627	.	+	0	ID=A81062_G0000130.mRNA.1.CDS.1;Name=A81062_G0000130.mRNA.1.CDS.1;Parent=A81062_G0000130.mRNA.1
Sc_chrI	A81062	TY1/TY2_soloLTR	27007	27316	.	+	.	ID=TY1/TY2_soloLTR:Sc_chrI:27007-27316:+;Name=TY1/TY2_soloLTR:Sc_chrI:27007-27316:+
Sc_chrI	A81062	gene	27315	27470	.	-	.	ID=A81062_G0000140;Name=YAL063C-A
Sc_chrI	A81062	mRNA	27315	27470	.	-	.	ID=A81062_G0000140.mRNA.1;Name=A81062_G0000140.mRNA.1;Parent=A81062_G0000140
Sc_chrI	A81062	exon	27315	27470	.	-	.	ID=A81062_G0000140.mRNA.1.exon.1;Name=A81062_G0000140.mRNA.1.exon.1;Parent=A81062_G0000140.mRNA.1
Sc_chrI	A81062	CDS	27315	27470	.	-	0	ID=A81062_G0000140.mRNA.1.CDS.1;Name=A81062_G0000140.mRNA.1.CDS.1;Parent=A81062_G0000140.mRNA.1
Sc_chrI	A81062	gene	28766	31645	.	-	.	ID=A81062_G0000150;Name=A81062_G0000150
Sc_chrI	A81062	mRNA	28766	31645	.	-	.	ID=A81062_G0000150.mRNA.1;Name=A81062_G0000150.mRNA.1;Parent=A81062_G0000150
Sc_chrI	A81062	exon	28766	31645	.	-	.	ID=A81062_G0000150.mRNA.1.exon.1;Name=A81062_G0000150.mRNA.1.exon.1;Parent=A81062_G0000150.mRNA.1
Sc_chrI	A81062	CDS	28766	31645	.	-	0	ID=A81062_G0000150.mRNA.1.CDS.1;Name=A81062_G0000150.mRNA.1.CDS.1;Parent=A81062_G0000150.mRNA.1
Sc_chrI	A81062	gene	35224	36597	.	+	.	ID=A81062_G0000160;Name=YAL062W
Sc_chrI	A81062	mRNA	35224	36597	.	+	.	ID=A81062_G0000160.mRNA.1;Name=A81062_G0000160.mRNA.1;Parent=A81062_G0000160
Sc_chrI	A81062	exon	35224	36597	.	+	.	ID=A81062_G0000160.mRNA.1.exon.1;Name=A81062_G0000160.mRNA.1.exon.1;Parent=A81062_G0000160.mRNA.1
Sc_chrI	A81062	CDS	35224	36597	.	+	0	ID=A81062_G0000160.mRNA.1.CDS.1;Name=A81062_G0000160.mRNA.1.CDS.1;Parent=A81062_G0000160.mRNA.1
Sc_chrI	A81062	gene	37105	38358	.	+	.	ID=A81062_G0000170;Name=YAL061W
Sc_chrI	A81062	mRNA	37105	38358	.	+	.	ID=A81062_G0000170.mRNA.1;Name=A81062_G0000170.mRNA.1;Parent=A81062_G0000170
Sc_chrI	A81062	exon	37105	38358	.	+	.	ID=A81062_G0000170.mRNA.1.exon.1;Name=A81062_G0000170.mRNA.1.exon.1;Parent=A81062_G0000170.mRNA.1
Sc_chrI	A81062	CDS	37105	38358	.	+	0	ID=A81062_G0000170.mRNA.1.CDS.1;Name=A81062_G0000170.mRNA.1.CDS.1;Parent=A81062_G0000170.mRNA.1
Sc_chrI	A81062	gene	38813	39961	.	+	.	ID=A81062_G0000180;Name=YAL060W
Sc_chrI	A81062	mRNA	38813	39961	.	+	.	ID=A81062_G0000180.mRNA.1;Name=A81062_G0000180.mRNA.1;Parent=A81062_G0000180
Sc_chrI	A81062	exon	38813	39961	.	+	.	ID=A81062_G0000180.mRNA.1.exon.1;Name=A81062_G0000180.mRNA.1.exon.1;Parent=A81062_G0000180.mRNA.1
Sc_chrI	A81062	CDS	38813	39961	.	+	0	ID=A81062_G0000180.mRNA.1.CDS.1;Name=A81062_G0000180.mRNA.1.CDS.1;Parent=A81062_G0000180.mRNA.1
Sc_chrI	A81062	gene	40238	40804	.	+	.	ID=A81062_G0000190;Name=YAL059W
Sc_chrI	A81062	mRNA	40238	40804	.	+	.	ID=A81062_G0000190.mRNA.1;Name=A81062_G0000190.mRNA.1;Parent=A81062_G0000190
Sc_chrI	A81062	exon	40238	40804	.	+	.	ID=A81062_G0000190.mRNA.1.exon.1;Name=A81062_G0000190.mRNA.1.exon.1;Parent=A81062_G0000190.mRNA.1
Sc_chrI	A81062	CDS	40238	40804	.	+	0	ID=A81062_G0000190.mRNA.1.CDS.1;Name=A81062_G0000190.mRNA.1.CDS.1;Parent=A81062_G0000190.mRNA.1
Sc_chrI	A81062	gene	41121	42629	.	+	.	ID=A81062_G0000200;Name=YAL058W
Sc_chrI	A81062	mRNA	41121	42629	.	+	.	ID=A81062_G0000200.mRNA.1;Name=A81062_G0000200.mRNA.1;Parent=A81062_G0000200
Sc_chrI	A81062	exon	41121	42629	.	+	.	ID=A81062_G0000200.mRNA.1.exon.1;Name=A81062_G0000200.mRNA.1.exon.1;Parent=A81062_G0000200.mRNA.1
Sc_chrI	A81062	CDS	41121	42629	.	+	0	ID=A81062_G0000200.mRNA.1.CDS.1;Name=A81062_G0000200.mRNA.1.CDS.1;Parent=A81062_G0000200.mRNA.1
Sc_chrI	A81062	gene	42916	45558	.	+	.	ID=A81062_G0000210;Name=YAL056W
Sc_chrI	A81062	mRNA	42916	45558	.	+	.	ID=A81062_G0000210.mRNA.1;Name=A81062_G0000210.mRNA.1;Parent=A81062_G0000210
Sc_chrI	A81062	exon	42916	45558	.	+	.	ID=A81062_G0000210.mRNA.1.exon.1;Name=A81062_G0000210.mRNA.1.exon.1;Parent=A81062_G0000210.mRNA.1
Sc_chrI	A81062	CDS	42916	45558	.	+	0	ID=A81062_G0000210.mRNA.1.CDS.1;Name=A81062_G0000210.mRNA.1.CDS.1;Parent=A81062_G0000210.mRNA.1
Sc_chrI	A81062	gene	45834	46376	.	+	.	ID=A81062_G0000220;Name=YAL055W
Sc_chrI	A81062	mRNA	45834	46376	.	+	.	ID=A81062_G0000220.mRNA.1;Name=A81062_G0000220.mRNA.1;Parent=A81062_G0000220
Sc_chrI	A81062	exon	45834	46376	.	+	.	ID=A81062_G0000220.mRNA.1.exon.1;Name=A81062_G0000220.mRNA.1.exon.1;Parent=A81062_G0000220.mRNA.1
Sc_chrI	A81062	CDS	45834	46376	.	+	0	ID=A81062_G0000220.mRNA.1.CDS.1;Name=A81062_G0000220.mRNA.1.CDS.1;Parent=A81062_G0000220.mRNA.1
Sc_chrI	A81062	gene	46538	48679	.	-	.	ID=A81062_G0000230;Name=YAL054C
Sc_chrI	A81062	mRNA	46538	48679	.	-	.	ID=A81062_G0000230.mRNA.1;Name=A81062_G0000230.mRNA.1;Parent=A81062_G0000230
Sc_chrI	A81062	exon	46538	48679	.	-	.	ID=A81062_G0000230.mRNA.1.exon.1;Name=A81062_G0000230.mRNA.1.exon.1;Parent=A81062_G0000230.mRNA.1
Sc_chrI	A81062	CDS	46538	48679	.	-	0	ID=A81062_G0000230.mRNA.1.CDS.1;Name=A81062_G0000230.mRNA.1.CDS.1;Parent=A81062_G0000230.mRNA.1
Sc_chrI	A81062	gene	49923	51941	.	+	.	ID=A81062_G0000240;Name=YAL053W
Sc_chrI	A81062	mRNA	49923	51941	.	+	.	ID=A81062_G0000240.mRNA.1;Name=A81062_G0000240.mRNA.1;Parent=A81062_G0000240
Sc_chrI	A81062	exon	49923	51941	.	+	.	ID=A81062_G0000240.mRNA.1.exon.1;Name=A81062_G0000240.mRNA.1.exon.1;Parent=A81062_G0000240.mRNA.1
Sc_chrI	A81062	CDS	49923	51941	.	+	0	ID=A81062_G0000240.mRNA.1.CDS.1;Name=A81062_G0000240.mRNA.1.CDS.1;Parent=A81062_G0000240.mRNA.1
Sc_chrI	A81062	gene	52255	55398	.	+	.	ID=A81062_G0000250;Name=YAL051W
Sc_chrI	A81062	mRNA	52255	55398	.	+	.	ID=A81062_G0000250.mRNA.1;Name=A81062_G0000250.mRNA.1;Parent=A81062_G0000250
Sc_chrI	A81062	exon	52255	55398	.	+	.	ID=A81062_G0000250.mRNA.1.exon.1;Name=A81062_G0000250.mRNA.1.exon.1;Parent=A81062_G0000250.mRNA.1
Sc_chrI	A81062	CDS	52255	55398	.	+	0	ID=A81062_G0000250.mRNA.1.CDS.1;Name=A81062_G0000250.mRNA.1.CDS.1;Parent=A81062_G0000250.mRNA.1
Sc_chrI	A81062	gene	55546	56286	.	-	.	ID=A81062_G0000260;Name=YAL049C
Sc_chrI	A81062	mRNA	55546	56286	.	-	.	ID=A81062_G0000260.mRNA.1;Name=A81062_G0000260.mRNA.1;Parent=A81062_G0000260
Sc_chrI	A81062	exon	55546	56286	.	-	.	ID=A81062_G0000260.mRNA.1.exon.1;Name=A81062_G0000260.mRNA.1.exon.1;Parent=A81062_G0000260.mRNA.1
Sc_chrI	A81062	CDS	55546	56286	.	-	0	ID=A81062_G0000260.mRNA.1.CDS.1;Name=A81062_G0000260.mRNA.1.CDS.1;Parent=A81062_G0000260.mRNA.1
Sc_chrI	A81062	gene	56492	58531	.	-	.	ID=A81062_G0000270;Name=YAL048C
Sc_chrI	A81062	mRNA	56492	58531	.	-	.	ID=A81062_G0000270.mRNA.1;Name=A81062_G0000270.mRNA.1;Parent=A81062_G0000270
Sc_chrI	A81062	exon	56492	58531	.	-	.	ID=A81062_G0000270.mRNA.1.exon.1;Name=A81062_G0000270.mRNA.1.exon.1;Parent=A81062_G0000270.mRNA.1
Sc_chrI	A81062	CDS	56492	58531	.	-	0	ID=A81062_G0000270.mRNA.1.CDS.1;Name=A81062_G0000270.mRNA.1.CDS.1;Parent=A81062_G0000270.mRNA.1
Sc_chrI	A81062	gene	58680	60548	.	-	.	ID=A81062_G0000280;Name=YAL047C
Sc_chrI	A81062	mRNA	58680	60548	.	-	.	ID=A81062_G0000280.mRNA.1;Name=A81062_G0000280.mRNA.1;Parent=A81062_G0000280
Sc_chrI	A81062	exon	58680	60548	.	-	.	ID=A81062_G0000280.mRNA.1.exon.1;Name=A81062_G0000280.mRNA.1.exon.1;Parent=A81062_G0000280.mRNA.1
Sc_chrI	A81062	CDS	58680	60548	.	-	0	ID=A81062_G0000280.mRNA.1.CDS.1;Name=A81062_G0000280.mRNA.1.CDS.1;Parent=A81062_G0000280.mRNA.1
Sc_chrI	A81062	gene	60721	61077	.	-	.	ID=A81062_G0000290;Name=YAL046C
Sc_chrI	A81062	mRNA	60721	61077	.	-	.	ID=A81062_G0000290.mRNA.1;Name=A81062_G0000290.mRNA.1;Parent=A81062_G0000290
Sc_chrI	A81062	exon	60721	61077	.	-	.	ID=A81062_G0000290.mRNA.1.exon.1;Name=A81062_G0000290.mRNA.1.exon.1;Parent=A81062_G0000290.mRNA.1
Sc_chrI	A81062	CDS	60721	61077	.	-	0	ID=A81062_G0000290.mRNA.1.CDS.1;Name=A81062_G0000290.mRNA.1.CDS.1;Parent=A81062_G0000290.mRNA.1
Sc_chrI	A81062	gene	61210	61542	.	+	.	ID=A81062_G0000300;Name=YAL044W-A
Sc_chrI	A81062	mRNA	61210	61542	.	+	.	ID=A81062_G0000300.mRNA.1;Name=A81062_G0000300.mRNA.1;Parent=A81062_G0000300
Sc_chrI	A81062	exon	61210	61542	.	+	.	ID=A81062_G0000300.mRNA.1.exon.1;Name=A81062_G0000300.mRNA.1.exon.1;Parent=A81062_G0000300.mRNA.1
Sc_chrI	A81062	CDS	61210	61542	.	+	0	ID=A81062_G0000300.mRNA.1.CDS.1;Name=A81062_G0000300.mRNA.1.CDS.1;Parent=A81062_G0000300.mRNA.1
Sc_chrI	A81062	gene	61642	62154	.	-	.	ID=A81062_G0000310;Name=YAL044C
Sc_chrI	A81062	mRNA	61642	62154	.	-	.	ID=A81062_G0000310.mRNA.1;Name=A81062_G0000310.mRNA.1;Parent=A81062_G0000310
Sc_chrI	A81062	exon	61642	62154	.	-	.	ID=A81062_G0000310.mRNA.1.exon.1;Name=A81062_G0000310.mRNA.1.exon.1;Parent=A81062_G0000310.mRNA.1
Sc_chrI	A81062	CDS	61642	62154	.	-	0	ID=A81062_G0000310.mRNA.1.CDS.1;Name=A81062_G0000310.mRNA.1.CDS.1;Parent=A81062_G0000310.mRNA.1
Sc_chrI	A81062	gene	62386	64743	.	-	.	ID=A81062_G0000320;Name=YAL043C
Sc_chrI	A81062	mRNA	62386	64743	.	-	.	ID=A81062_G0000320.mRNA.1;Name=A81062_G0000320.mRNA.1;Parent=A81062_G0000320
Sc_chrI	A81062	exon	62386	64743	.	-	.	ID=A81062_G0000320.mRNA.1.exon.1;Name=A81062_G0000320.mRNA.1.exon.1;Parent=A81062_G0000320.mRNA.1
Sc_chrI	A81062	CDS	62386	64743	.	-	0	ID=A81062_G0000320.mRNA.1.CDS.1;Name=A81062_G0000320.mRNA.1.CDS.1;Parent=A81062_G0000320.mRNA.1
Sc_chrI	A81062	gene	65007	66254	.	+	.	ID=A81062_G0000330;Name=YAL042W
Sc_chrI	A81062	mRNA	65007	66254	.	+	.	ID=A81062_G0000330.mRNA.1;Name=A81062_G0000330.mRNA.1;Parent=A81062_G0000330
Sc_chrI	A81062	exon	65007	66254	.	+	.	ID=A81062_G0000330.mRNA.1.exon.1;Name=A81062_G0000330.mRNA.1.exon.1;Parent=A81062_G0000330.mRNA.1
Sc_chrI	A81062	CDS	65007	66254	.	+	0	ID=A81062_G0000330.mRNA.1.CDS.1;Name=A81062_G0000330.mRNA.1.CDS.1;Parent=A81062_G0000330.mRNA.1
Sc_chrI	A81062	gene	66531	69095	.	+	.	ID=A81062_G0000340;Name=YAL041W
Sc_chrI	A81062	mRNA	66531	69095	.	+	.	ID=A81062_G0000340.mRNA.1;Name=A81062_G0000340.mRNA.1;Parent=A81062_G0000340
Sc_chrI	A81062	exon	66531	69095	.	+	.	ID=A81062_G0000340.mRNA.1.exon.1;Name=A81062_G0000340.mRNA.1.exon.1;Parent=A81062_G0000340.mRNA.1
Sc_chrI	A81062	CDS	66531	69095	.	+	0	ID=A81062_G0000340.mRNA.1.CDS.1;Name=A81062_G0000340.mRNA.1.CDS.1;Parent=A81062_G0000340.mRNA.1
Sc_chrI	A81062	gene	69468	71210	.	-	.	ID=A81062_G0000350;Name=YAL040C
Sc_chrI	A81062	mRNA	69468	71210	.	-	.	ID=A81062_G0000350.mRNA.1;Name=A81062_G0000350.mRNA.1;Parent=A81062_G0000350
Sc_chrI	A81062	exon	69468	71210	.	-	.	ID=A81062_G0000350.mRNA.1.exon.1;Name=A81062_G0000350.mRNA.1.exon.1;Parent=A81062_G0000350.mRNA.1
Sc_chrI	A81062	CDS	69468	71210	.	-	0	ID=A81062_G0000350.mRNA.1.CDS.1;Name=A81062_G0000350.mRNA.1.CDS.1;Parent=A81062_G0000350.mRNA.1
Sc_chrI	A81062	gene	72405	73214	.	-	.	ID=A81062_G0000360;Name=YAL039C
Sc_chrI	A81062	mRNA	72405	73214	.	-	.	ID=A81062_G0000360.mRNA.1;Name=A81062_G0000360.mRNA.1;Parent=A81062_G0000360
Sc_chrI	A81062	exon	72405	73214	.	-	.	ID=A81062_G0000360.mRNA.1.exon.1;Name=A81062_G0000360.mRNA.1.exon.1;Parent=A81062_G0000360.mRNA.1
Sc_chrI	A81062	CDS	72405	73214	.	-	0	ID=A81062_G0000360.mRNA.1.CDS.1;Name=A81062_G0000360.mRNA.1.CDS.1;Parent=A81062_G0000360.mRNA.1
Sc_chrI	A81062	gene	75469	76971	.	+	.	ID=A81062_G0000370;Name=YAL038W
Sc_chrI	A81062	mRNA	75469	76971	.	+	.	ID=A81062_G0000370.mRNA.1;Name=A81062_G0000370.mRNA.1;Parent=A81062_G0000370
Sc_chrI	A81062	exon	75469	76971	.	+	.	ID=A81062_G0000370.mRNA.1.exon.1;Name=A81062_G0000370.mRNA.1.exon.1;Parent=A81062_G0000370.mRNA.1
Sc_chrI	A81062	CDS	75469	76971	.	+	0	ID=A81062_G0000370.mRNA.1.CDS.1;Name=A81062_G0000370.mRNA.1.CDS.1;Parent=A81062_G0000370.mRNA.1
Sc_chrI	A81062	gene	77703	78506	.	+	.	ID=A81062_G0000380;Name=YAL037W
Sc_chrI	A81062	mRNA	77703	78506	.	+	.	ID=A81062_G0000380.mRNA.1;Name=A81062_G0000380.mRNA.1;Parent=A81062_G0000380
Sc_chrI	A81062	exon	77703	78506	.	+	.	ID=A81062_G0000380.mRNA.1.exon.1;Name=A81062_G0000380.mRNA.1.exon.1;Parent=A81062_G0000380.mRNA.1
Sc_chrI	A81062	CDS	77703	78506	.	+	0	ID=A81062_G0000380.mRNA.1.CDS.1;Name=A81062_G0000380.mRNA.1.CDS.1;Parent=A81062_G0000380.mRNA.1
Sc_chrI	A81062	gene	78726	79835	.	-	.	ID=A81062_G0000390;Name=YAL036C
Sc_chrI	A81062	mRNA	78726	79835	.	-	.	ID=A81062_G0000390.mRNA.1;Name=A81062_G0000390.mRNA.1;Parent=A81062_G0000390
Sc_chrI	A81062	exon	78726	79835	.	-	.	ID=A81062_G0000390.mRNA.1.exon.1;Name=A81062_G0000390.mRNA.1.exon.1;Parent=A81062_G0000390.mRNA.1
Sc_chrI	A81062	CDS	78726	79835	.	-	0	ID=A81062_G0000390.mRNA.1.CDS.1;Name=A81062_G0000390.mRNA.1.CDS.1;Parent=A81062_G0000390.mRNA.1
Sc_chrI	A81062	gene	80110	83115	.	+	.	ID=A81062_G0000400;Name=YAL035W
Sc_chrI	A81062	mRNA	80110	83115	.	+	.	ID=A81062_G0000400.mRNA.1;Name=A81062_G0000400.mRNA.1;Parent=A81062_G0000400
Sc_chrI	A81062	exon	80110	83115	.	+	.	ID=A81062_G0000400.mRNA.1.exon.1;Name=A81062_G0000400.mRNA.1.exon.1;Parent=A81062_G0000400.mRNA.1
Sc_chrI	A81062	CDS	80110	83115	.	+	0	ID=A81062_G0000400.mRNA.1.CDS.1;Name=A81062_G0000400.mRNA.1.CDS.1;Parent=A81062_G0000400.mRNA.1
Sc_chrI	A81062	gene	83398	84267	.	+	.	ID=A81062_G0000410;Name=YAL034W-A
Sc_chrI	A81062	mRNA	83398	84267	.	+	.	ID=A81062_G0000410.mRNA.1;Name=A81062_G0000410.mRNA.1;Parent=A81062_G0000410
Sc_chrI	A81062	exon	83398	84267	.	+	.	ID=A81062_G0000410.mRNA.1.exon.1;Name=A81062_G0000410.mRNA.1.exon.1;Parent=A81062_G0000410.mRNA.1
Sc_chrI	A81062	CDS	83398	84267	.	+	0	ID=A81062_G0000410.mRNA.1.CDS.1;Name=A81062_G0000410.mRNA.1.CDS.1;Parent=A81062_G0000410.mRNA.1
Sc_chrI	A81062	gene	84390	85631	.	-	.	ID=A81062_G0000420;Name=YAL034C
Sc_chrI	A81062	mRNA	84390	85631	.	-	.	ID=A81062_G0000420.mRNA.1;Name=A81062_G0000420.mRNA.1;Parent=A81062_G0000420
Sc_chrI	A81062	exon	84390	85631	.	-	.	ID=A81062_G0000420.mRNA.1.exon.1;Name=A81062_G0000420.mRNA.1.exon.1;Parent=A81062_G0000420.mRNA.1
Sc_chrI	A81062	CDS	84390	85631	.	-	0	ID=A81062_G0000420.mRNA.1.CDS.1;Name=A81062_G0000420.mRNA.1.CDS.1;Parent=A81062_G0000420.mRNA.1
Sc_chrI	A81062	gene	86386	86907	.	+	.	ID=A81062_G0000430;Name=YAL033W
Sc_chrI	A81062	mRNA	86386	86907	.	+	.	ID=A81062_G0000430.mRNA.1;Name=A81062_G0000430.mRNA.1;Parent=A81062_G0000430
Sc_chrI	A81062	exon	86386	86907	.	+	.	ID=A81062_G0000430.mRNA.1.exon.1;Name=A81062_G0000430.mRNA.1.exon.1;Parent=A81062_G0000430.mRNA.1
Sc_chrI	A81062	CDS	86386	86907	.	+	0	ID=A81062_G0000430.mRNA.1.CDS.1;Name=A81062_G0000430.mRNA.1.CDS.1;Parent=A81062_G0000430.mRNA.1
Sc_chrI	A81062	gene	87015	88154	.	-	.	ID=A81062_G0000440;Name=YAL032C
Sc_chrI	A81062	mRNA	87015	88154	.	-	.	ID=A81062_G0000440.mRNA.1;Name=A81062_G0000440.mRNA.1;Parent=A81062_G0000440
Sc_chrI	A81062	exon	87015	88154	.	-	.	ID=A81062_G0000440.mRNA.1.exon.1;Name=A81062_G0000440.mRNA.1.exon.1;Parent=A81062_G0000440.mRNA.1
Sc_chrI	A81062	CDS	87015	88154	.	-	0	ID=A81062_G0000440.mRNA.1.CDS.1;Name=A81062_G0000440.mRNA.1.CDS.1;Parent=A81062_G0000440.mRNA.1
Sc_chrI	A81062	gene	88429	90711	.	-	.	ID=A81062_G0000450;Name=YAL031C
Sc_chrI	A81062	mRNA	88429	90711	.	-	.	ID=A81062_G0000450.mRNA.1;Name=A81062_G0000450.mRNA.1;Parent=A81062_G0000450
Sc_chrI	A81062	exon	88429	90711	.	-	.	ID=A81062_G0000450.mRNA.1.exon.1;Name=A81062_G0000450.mRNA.1.exon.1;Parent=A81062_G0000450.mRNA.1
Sc_chrI	A81062	CDS	88429	90711	.	-	0	ID=A81062_G0000450.mRNA.1.CDS.1;Name=A81062_G0000450.mRNA.1.CDS.1;Parent=A81062_G0000450.mRNA.1
Sc_chrI	A81062	gene	90966	91432	.	+	.	ID=A81062_G0000460;Name=YAL030W
Sc_chrI	A81062	mRNA	90966	91432	.	+	.	ID=A81062_G0000460.mRNA.1;Name=A81062_G0000460.mRNA.1;Parent=A81062_G0000460
Sc_chrI	A81062	exon	90966	91067	.	+	.	ID=A81062_G0000460.mRNA.1.exon.1;Name=A81062_G0000460.mRNA.1.exon.1;Parent=A81062_G0000460.mRNA.1
Sc_chrI	A81062	exon	91181	91432	.	+	.	ID=A81062_G0000460.mRNA.1.exon.2;Name=A81062_G0000460.mRNA.1.exon.2;Parent=A81062_G0000460.mRNA.1
Sc_chrI	A81062	CDS	90966	91067	.	+	0	ID=A81062_G0000460.mRNA.1.CDS.1;Name=A81062_G0000460.mRNA.1.CDS.1;Parent=A81062_G0000460.mRNA.1
Sc_chrI	A81062	CDS	91181	91432	.	+	0	ID=A81062_G0000460.mRNA.1.CDS.2;Name=A81062_G0000460.mRNA.1.CDS.2;Parent=A81062_G0000460.mRNA.1
Sc_chrI	A81062	gene	91535	95950	.	-	.	ID=A81062_G0000470;Name=YAL029C
Sc_chrI	A81062	mRNA	91535	95950	.	-	.	ID=A81062_G0000470.mRNA.1;Name=A81062_G0000470.mRNA.1;Parent=A81062_G0000470
Sc_chrI	A81062	exon	91535	95950	.	-	.	ID=A81062_G0000470.mRNA.1.exon.1;Name=A81062_G0000470.mRNA.1.exon.1;Parent=A81062_G0000470.mRNA.1
Sc_chrI	A81062	CDS	91535	95950	.	-	0	ID=A81062_G0000470.mRNA.1.CDS.1;Name=A81062_G0000470.mRNA.1.CDS.1;Parent=A81062_G0000470.mRNA.1
Sc_chrI	A81062	gene	96579	98165	.	+	.	ID=A81062_G0000480;Name=YAL028W
Sc_chrI	A81062	mRNA	96579	98165	.	+	.	ID=A81062_G0000480.mRNA.1;Name=A81062_G0000480.mRNA.1;Parent=A81062_G0000480
Sc_chrI	A81062	exon	96579	98165	.	+	.	ID=A81062_G0000480.mRNA.1.exon.1;Name=A81062_G0000480.mRNA.1.exon.1;Parent=A81062_G0000480.mRNA.1
Sc_chrI	A81062	CDS	96579	98165	.	+	0	ID=A81062_G0000480.mRNA.1.CDS.1;Name=A81062_G0000480.mRNA.1.CDS.1;Parent=A81062_G0000480.mRNA.1
Sc_chrI	A81062	gene	98366	99151	.	+	.	ID=A81062_G0000490;Name=YAL027W
Sc_chrI	A81062	mRNA	98366	99151	.	+	.	ID=A81062_G0000490.mRNA.1;Name=A81062_G0000490.mRNA.1;Parent=A81062_G0000490
Sc_chrI	A81062	exon	98366	99151	.	+	.	ID=A81062_G0000490.mRNA.1.exon.1;Name=A81062_G0000490.mRNA.1.exon.1;Parent=A81062_G0000490.mRNA.1
Sc_chrI	A81062	CDS	98366	99151	.	+	0	ID=A81062_G0000490.mRNA.1.CDS.1;Name=A81062_G0000490.mRNA.1.CDS.1;Parent=A81062_G0000490.mRNA.1
Sc_chrI	A81062	gene	99309	103376	.	-	.	ID=A81062_G0000500;Name=YAL026C
Sc_chrI	A81062	mRNA	99309	103376	.	-	.	ID=A81062_G0000500.mRNA.1;Name=A81062_G0000500.mRNA.1;Parent=A81062_G0000500
Sc_chrI	A81062	exon	99309	103376	.	-	.	ID=A81062_G0000500.mRNA.1.exon.1;Name=A81062_G0000500.mRNA.1.exon.1;Parent=A81062_G0000500.mRNA.1
Sc_chrI	A81062	CDS	99309	103376	.	-	0	ID=A81062_G0000500.mRNA.1.CDS.1;Name=A81062_G0000500.mRNA.1.CDS.1;Parent=A81062_G0000500.mRNA.1
Sc_chrI	A81062	gene	103904	104824	.	-	.	ID=A81062_G0000510;Name=YAL025C
Sc_chrI	A81062	mRNA	103904	104824	.	-	.	ID=A81062_G0000510.mRNA.1;Name=A81062_G0000510.mRNA.1;Parent=A81062_G0000510
Sc_chrI	A81062	exon	103904	104824	.	-	.	ID=A81062_G0000510.mRNA.1.exon.1;Name=A81062_G0000510.mRNA.1.exon.1;Parent=A81062_G0000510.mRNA.1
Sc_chrI	A81062	CDS	103904	104824	.	-	0	ID=A81062_G0000510.mRNA.1.CDS.1;Name=A81062_G0000510.mRNA.1.CDS.1;Parent=A81062_G0000510.mRNA.1
Sc_chrI	A81062	gene	105268	109575	.	-	.	ID=A81062_G0000520;Name=YAL024C
Sc_chrI	A81062	mRNA	105268	109575	.	-	.	ID=A81062_G0000520.mRNA.1;Name=A81062_G0000520.mRNA.1;Parent=A81062_G0000520
Sc_chrI	A81062	exon	105268	109575	.	-	.	ID=A81062_G0000520.mRNA.1.exon.1;Name=A81062_G0000520.mRNA.1.exon.1;Parent=A81062_G0000520.mRNA.1
Sc_chrI	A81062	CDS	105268	109575	.	-	0	ID=A81062_G0000520.mRNA.1.CDS.1;Name=A81062_G0000520.mRNA.1.CDS.1;Parent=A81062_G0000520.mRNA.1
Sc_chrI	A81062	gene	109976	112255	.	-	.	ID=A81062_G0000530;Name=YAL023C
Sc_chrI	A81062	mRNA	109976	112255	.	-	.	ID=A81062_G0000530.mRNA.1;Name=A81062_G0000530.mRNA.1;Parent=A81062_G0000530
Sc_chrI	A81062	exon	109976	112255	.	-	.	ID=A81062_G0000530.mRNA.1.exon.1;Name=A81062_G0000530.mRNA.1.exon.1;Parent=A81062_G0000530.mRNA.1
Sc_chrI	A81062	CDS	109976	112255	.	-	0	ID=A81062_G0000530.mRNA.1.CDS.1;Name=A81062_G0000530.mRNA.1.CDS.1;Parent=A81062_G0000530.mRNA.1
Sc_chrI	A81062	gene	112581	114134	.	-	.	ID=A81062_G0000540;Name=YAL022C
Sc_chrI	A81062	mRNA	112581	114134	.	-	.	ID=A81062_G0000540.mRNA.1;Name=A81062_G0000540.mRNA.1;Parent=A81062_G0000540
Sc_chrI	A81062	exon	112581	114134	.	-	.	ID=A81062_G0000540.mRNA.1.exon.1;Name=A81062_G0000540.mRNA.1.exon.1;Parent=A81062_G0000540.mRNA.1
Sc_chrI	A81062	CDS	112581	114134	.	-	0	ID=A81062_G0000540.mRNA.1.CDS.1;Name=A81062_G0000540.mRNA.1.CDS.1;Parent=A81062_G0000540.mRNA.1
Sc_chrI	A81062	gene	114550	117057	.	-	.	ID=A81062_G0000550;Name=YAL021C
Sc_chrI	A81062	mRNA	114550	117057	.	-	.	ID=A81062_G0000550.mRNA.1;Name=A81062_G0000550.mRNA.1;Parent=A81062_G0000550
Sc_chrI	A81062	exon	114550	117057	.	-	.	ID=A81062_G0000550.mRNA.1.exon.1;Name=A81062_G0000550.mRNA.1.exon.1;Parent=A81062_G0000550.mRNA.1
Sc_chrI	A81062	CDS	114550	117057	.	-	0	ID=A81062_G0000550.mRNA.1.CDS.1;Name=A81062_G0000550.mRNA.1.CDS.1;Parent=A81062_G0000550.mRNA.1
Sc_chrI	A81062	gene	117312	118313	.	-	.	ID=A81062_G0000560;Name=YAL020C
Sc_chrI	A81062	mRNA	117312	118313	.	-	.	ID=A81062_G0000560.mRNA.1;Name=A81062_G0000560.mRNA.1;Parent=A81062_G0000560
Sc_chrI	A81062	exon	117312	118313	.	-	.	ID=A81062_G0000560.mRNA.1.exon.1;Name=A81062_G0000560.mRNA.1.exon.1;Parent=A81062_G0000560.mRNA.1
Sc_chrI	A81062	CDS	117312	118313	.	-	0	ID=A81062_G0000560.mRNA.1.CDS.1;Name=A81062_G0000560.mRNA.1.CDS.1;Parent=A81062_G0000560.mRNA.1
Sc_chrI	A81062	gene	118617	122012	.	+	.	ID=A81062_G0000570;Name=YAL019W
Sc_chrI	A81062	mRNA	118617	122012	.	+	.	ID=A81062_G0000570.mRNA.1;Name=A81062_G0000570.mRNA.1;Parent=A81062_G0000570
Sc_chrI	A81062	exon	118617	122012	.	+	.	ID=A81062_G0000570.mRNA.1.exon.1;Name=A81062_G0000570.mRNA.1.exon.1;Parent=A81062_G0000570.mRNA.1
Sc_chrI	A81062	CDS	118617	122012	.	+	0	ID=A81062_G0000570.mRNA.1.CDS.1;Name=A81062_G0000570.mRNA.1.CDS.1;Parent=A81062_G0000570.mRNA.1
Sc_chrI	A81062	gene	122262	123239	.	-	.	ID=A81062_G0000580;Name=YAL018C
Sc_chrI	A81062	mRNA	122262	123239	.	-	.	ID=A81062_G0000580.mRNA.1;Name=A81062_G0000580.mRNA.1;Parent=A81062_G0000580
Sc_chrI	A81062	exon	122262	123239	.	-	.	ID=A81062_G0000580.mRNA.1.exon.1;Name=A81062_G0000580.mRNA.1.exon.1;Parent=A81062_G0000580.mRNA.1
Sc_chrI	A81062	CDS	122262	123239	.	-	0	ID=A81062_G0000580.mRNA.1.CDS.1;Name=A81062_G0000580.mRNA.1.CDS.1;Parent=A81062_G0000580.mRNA.1
Sc_chrI	A81062	gene	123926	127996	.	+	.	ID=A81062_G0000590;Name=YAL017W
Sc_chrI	A81062	mRNA	123926	127996	.	+	.	ID=A81062_G0000590.mRNA.1;Name=A81062_G0000590.mRNA.1;Parent=A81062_G0000590
Sc_chrI	A81062	exon	123926	127996	.	+	.	ID=A81062_G0000590.mRNA.1.exon.1;Name=A81062_G0000590.mRNA.1.exon.1;Parent=A81062_G0000590.mRNA.1
Sc_chrI	A81062	CDS	123926	127996	.	+	0	ID=A81062_G0000590.mRNA.1.CDS.1;Name=A81062_G0000590.mRNA.1.CDS.1;Parent=A81062_G0000590.mRNA.1
Sc_chrI	A81062	gene	128580	130487	.	+	.	ID=A81062_G0000600;Name=YAL016W
Sc_chrI	A81062	mRNA	128580	130487	.	+	.	ID=A81062_G0000600.mRNA.1;Name=A81062_G0000600.mRNA.1;Parent=A81062_G0000600
Sc_chrI	A81062	exon	128580	130487	.	+	.	ID=A81062_G0000600.mRNA.1.exon.1;Name=A81062_G0000600.mRNA.1.exon.1;Parent=A81062_G0000600.mRNA.1
Sc_chrI	A81062	CDS	128580	130487	.	+	0	ID=A81062_G0000600.mRNA.1.CDS.1;Name=A81062_G0000600.mRNA.1.CDS.1;Parent=A81062_G0000600.mRNA.1
Sc_chrI	A81062	gene	130608	131807	.	-	.	ID=A81062_G0000610;Name=YAL015C
Sc_chrI	A81062	mRNA	130608	131807	.	-	.	ID=A81062_G0000610.mRNA.1;Name=A81062_G0000610.mRNA.1;Parent=A81062_G0000610
Sc_chrI	A81062	exon	130608	131807	.	-	.	ID=A81062_G0000610.mRNA.1.exon.1;Name=A81062_G0000610.mRNA.1.exon.1;Parent=A81062_G0000610.mRNA.1
Sc_chrI	A81062	CDS	130608	131807	.	-	0	ID=A81062_G0000610.mRNA.1.CDS.1;Name=A81062_G0000610.mRNA.1.CDS.1;Parent=A81062_G0000610.mRNA.1
Sc_chrI	A81062	gene	131956	132723	.	-	.	ID=A81062_G0000620;Name=YAL014C
Sc_chrI	A81062	mRNA	131956	132723	.	-	.	ID=A81062_G0000620.mRNA.1;Name=A81062_G0000620.mRNA.1;Parent=A81062_G0000620
Sc_chrI	A81062	exon	131956	132723	.	-	.	ID=A81062_G0000620.mRNA.1.exon.1;Name=A81062_G0000620.mRNA.1.exon.1;Parent=A81062_G0000620.mRNA.1
Sc_chrI	A81062	CDS	131956	132723	.	-	0	ID=A81062_G0000620.mRNA.1.CDS.1;Name=A81062_G0000620.mRNA.1.CDS.1;Parent=A81062_G0000620.mRNA.1
Sc_chrI	A81062	gene	132974	134191	.	+	.	ID=A81062_G0000630;Name=YAL013W
Sc_chrI	A81062	mRNA	132974	134191	.	+	.	ID=A81062_G0000630.mRNA.1;Name=A81062_G0000630.mRNA.1;Parent=A81062_G0000630
Sc_chrI	A81062	exon	132974	134191	.	+	.	ID=A81062_G0000630.mRNA.1.exon.1;Name=A81062_G0000630.mRNA.1.exon.1;Parent=A81062_G0000630.mRNA.1
Sc_chrI	A81062	CDS	132974	134191	.	+	0	ID=A81062_G0000630.mRNA.1.CDS.1;Name=A81062_G0000630.mRNA.1.CDS.1;Parent=A81062_G0000630.mRNA.1
Sc_chrI	A81062	gene	134503	135687	.	+	.	ID=A81062_G0000640;Name=YAL012W
Sc_chrI	A81062	mRNA	134503	135687	.	+	.	ID=A81062_G0000640.mRNA.1;Name=A81062_G0000640.mRNA.1;Parent=A81062_G0000640
Sc_chrI	A81062	exon	134503	135687	.	+	.	ID=A81062_G0000640.mRNA.1.exon.1;Name=A81062_G0000640.mRNA.1.exon.1;Parent=A81062_G0000640.mRNA.1
Sc_chrI	A81062	CDS	134503	135687	.	+	0	ID=A81062_G0000640.mRNA.1.CDS.1;Name=A81062_G0000640.mRNA.1.CDS.1;Parent=A81062_G0000640.mRNA.1
Sc_chrI	A81062	gene	135903	137780	.	+	.	ID=A81062_G0000650;Name=YAL011W
Sc_chrI	A81062	mRNA	135903	137780	.	+	.	ID=A81062_G0000650.mRNA.1;Name=A81062_G0000650.mRNA.1;Parent=A81062_G0000650
Sc_chrI	A81062	exon	135903	137780	.	+	.	ID=A81062_G0000650.mRNA.1.exon.1;Name=A81062_G0000650.mRNA.1.exon.1;Parent=A81062_G0000650.mRNA.1
Sc_chrI	A81062	CDS	135903	137780	.	+	0	ID=A81062_G0000650.mRNA.1.CDS.1;Name=A81062_G0000650.mRNA.1.CDS.1;Parent=A81062_G0000650.mRNA.1
Sc_chrI	A81062	gene	137888	139369	.	-	.	ID=A81062_G0000660;Name=YAL010C
Sc_chrI	A81062	mRNA	137888	139369	.	-	.	ID=A81062_G0000660.mRNA.1;Name=A81062_G0000660.mRNA.1;Parent=A81062_G0000660
Sc_chrI	A81062	exon	137888	139369	.	-	.	ID=A81062_G0000660.mRNA.1.exon.1;Name=A81062_G0000660.mRNA.1.exon.1;Parent=A81062_G0000660.mRNA.1
Sc_chrI	A81062	CDS	137888	139369	.	-	0	ID=A81062_G0000660.mRNA.1.CDS.1;Name=A81062_G0000660.mRNA.1.CDS.1;Parent=A81062_G0000660.mRNA.1
Sc_chrI	A81062	gene	139558	140337	.	+	.	ID=A81062_G0000670;Name=YAL009W
Sc_chrI	A81062	mRNA	139558	140337	.	+	.	ID=A81062_G0000670.mRNA.1;Name=A81062_G0000670.mRNA.1;Parent=A81062_G0000670
Sc_chrI	A81062	exon	139558	140337	.	+	.	ID=A81062_G0000670.mRNA.1.exon.1;Name=A81062_G0000670.mRNA.1.exon.1;Parent=A81062_G0000670.mRNA.1
Sc_chrI	A81062	CDS	139558	140337	.	+	0	ID=A81062_G0000670.mRNA.1.CDS.1;Name=A81062_G0000670.mRNA.1.CDS.1;Parent=A81062_G0000670.mRNA.1
Sc_chrI	A81062	gene	140618	141214	.	+	.	ID=A81062_G0000680;Name=YAL008W
Sc_chrI	A81062	mRNA	140618	141214	.	+	.	ID=A81062_G0000680.mRNA.1;Name=A81062_G0000680.mRNA.1;Parent=A81062_G0000680
Sc_chrI	A81062	exon	140618	141214	.	+	.	ID=A81062_G0000680.mRNA.1.exon.1;Name=A81062_G0000680.mRNA.1.exon.1;Parent=A81062_G0000680.mRNA.1
Sc_chrI	A81062	CDS	140618	141214	.	+	0	ID=A81062_G0000680.mRNA.1.CDS.1;Name=A81062_G0000680.mRNA.1.CDS.1;Parent=A81062_G0000680.mRNA.1
Sc_chrI	A81062	gene	141402	142049	.	-	.	ID=A81062_G0000690;Name=YAL007C
Sc_chrI	A81062	mRNA	141402	142049	.	-	.	ID=A81062_G0000690.mRNA.1;Name=A81062_G0000690.mRNA.1;Parent=A81062_G0000690
Sc_chrI	A81062	exon	141402	142049	.	-	.	ID=A81062_G0000690.mRNA.1.exon.1;Name=A81062_G0000690.mRNA.1.exon.1;Parent=A81062_G0000690.mRNA.1
Sc_chrI	A81062	CDS	141402	142049	.	-	0	ID=A81062_G0000690.mRNA.1.CDS.1;Name=A81062_G0000690.mRNA.1.CDS.1;Parent=A81062_G0000690.mRNA.1
Sc_chrI	A81062	TY1/TY2_soloLTR	142454	142585	.	-	.	ID=TY1/TY2_soloLTR:Sc_chrI:142454-142585:-;Name=TY1/TY2_soloLTR:Sc_chrI:142454-142585:-
Sc_chrI	A81062	tRNA	142857	142959	.	+	.	ID=tRNA:Sc_chrI:142857-142959:+;Name=tRNA:Sc_chrI:142857-142959:+
Sc_chrI	A81062	gene	143204	145132	.	-	.	ID=A81062_G0000700;Name=YAL005C
Sc_chrI	A81062	mRNA	143204	145132	.	-	.	ID=A81062_G0000700.mRNA.1;Name=A81062_G0000700.mRNA.1;Parent=A81062_G0000700
Sc_chrI	A81062	exon	143204	145132	.	-	.	ID=A81062_G0000700.mRNA.1.exon.1;Name=A81062_G0000700.mRNA.1.exon.1;Parent=A81062_G0000700.mRNA.1
Sc_chrI	A81062	CDS	143204	145132	.	-	0	ID=A81062_G0000700.mRNA.1.CDS.1;Name=A81062_G0000700.mRNA.1.CDS.1;Parent=A81062_G0000700.mRNA.1
Sc_chrI	A81062	gene	145874	146863	.	+	.	ID=A81062_G0000710;Name=YAL003W
Sc_chrI	A81062	mRNA	145874	146863	.	+	.	ID=A81062_G0000710.mRNA.1;Name=A81062_G0000710.mRNA.1;Parent=A81062_G0000710
Sc_chrI	A81062	exon	145874	145953	.	+	.	ID=A81062_G0000710.mRNA.1.exon.1;Name=A81062_G0000710.mRNA.1.exon.1;Parent=A81062_G0000710.mRNA.1
Sc_chrI	A81062	exon	146320	146863	.	+	.	ID=A81062_G0000710.mRNA.1.exon.2;Name=A81062_G0000710.mRNA.1.exon.2;Parent=A81062_G0000710.mRNA.1
Sc_chrI	A81062	CDS	145874	145953	.	+	0	ID=A81062_G0000710.mRNA.1.CDS.1;Name=A81062_G0000710.mRNA.1.CDS.1;Parent=A81062_G0000710.mRNA.1
Sc_chrI	A81062	CDS	146320	146863	.	+	1	ID=A81062_G0000710.mRNA.1.CDS.2;Name=A81062_G0000710.mRNA.1.CDS.2;Parent=A81062_G0000710.mRNA.1
Sc_chrI	A81062	gene	147409	151233	.	+	.	ID=A81062_G0000720;Name=YAL002W
Sc_chrI	A81062	mRNA	147409	151233	.	+	.	ID=A81062_G0000720.mRNA.1;Name=A81062_G0000720.mRNA.1;Parent=A81062_G0000720
Sc_chrI	A81062	exon	147409	151233	.	+	.	ID=A81062_G0000720.mRNA.1.exon.1;Name=A81062_G0000720.mRNA.1.exon.1;Parent=A81062_G0000720.mRNA.1
Sc_chrI	A81062	CDS	147409	151233	.	+	0	ID=A81062_G0000720.mRNA.1.CDS.1;Name=A81062_G0000720.mRNA.1.CDS.1;Parent=A81062_G0000720.mRNA.1
Sc_chrI	A81062	gene	151296	154868	.	-	.	ID=A81062_G0000730;Name=A81062_G0000730
Sc_chrI	A81062	mRNA	151296	154868	.	-	.	ID=A81062_G0000730.mRNA.1;Name=A81062_G0000730.mRNA.1;Parent=A81062_G0000730
Sc_chrI	A81062	exon	151296	154708	.	-	.	ID=A81062_G0000730.mRNA.1.exon.2;Name=A81062_G0000730.mRNA.1.exon.2;Parent=A81062_G0000730.mRNA.1
Sc_chrI	A81062	exon	154799	154868	.	-	.	ID=A81062_G0000730.mRNA.1.exon.1;Name=A81062_G0000730.mRNA.1.exon.1;Parent=A81062_G0000730.mRNA.1
Sc_chrI	A81062	CDS	151296	154708	.	-	2	ID=A81062_G0000730.mRNA.1.CDS.2;Name=A81062_G0000730.mRNA.1.CDS.2;Parent=A81062_G0000730.mRNA.1
Sc_chrI	A81062	CDS	154799	154868	.	-	0	ID=A81062_G0000730.mRNA.1.CDS.1;Name=A81062_G0000730.mRNA.1.CDS.1;Parent=A81062_G0000730.mRNA.1
Sc_chrI	A81062	centromere	155168	155284	.	+	.	ID=CEN1;Name=CEN1
Sc_chrI	A81062	gene	155965	157584	.	+	.	ID=A81062_G0000740;Name=YAR002W
Sc_chrI	A81062	mRNA	155965	157584	.	+	.	ID=A81062_G0000740.mRNA.1;Name=A81062_G0000740.mRNA.1;Parent=A81062_G0000740
Sc_chrI	A81062	exon	155965	157584	.	+	.	ID=A81062_G0000740.mRNA.1.exon.1;Name=A81062_G0000740.mRNA.1.exon.1;Parent=A81062_G0000740.mRNA.1
Sc_chrI	A81062	CDS	155965	157584	.	+	0	ID=A81062_G0000740.mRNA.1.CDS.1;Name=A81062_G0000740.mRNA.1.CDS.1;Parent=A81062_G0000740.mRNA.1
Sc_chrI	A81062	gene	157776	158435	.	-	.	ID=A81062_G0000750;Name=YAR002C-A
Sc_chrI	A81062	mRNA	157776	158435	.	-	.	ID=A81062_G0000750.mRNA.1;Name=A81062_G0000750.mRNA.1;Parent=A81062_G0000750
Sc_chrI	A81062	exon	157776	158435	.	-	.	ID=A81062_G0000750.mRNA.1.exon.1;Name=A81062_G0000750.mRNA.1.exon.1;Parent=A81062_G0000750.mRNA.1
Sc_chrI	A81062	CDS	157776	158435	.	-	0	ID=A81062_G0000750.mRNA.1.CDS.1;Name=A81062_G0000750.mRNA.1.CDS.1;Parent=A81062_G0000750.mRNA.1
Sc_chrI	A81062	gene	158716	159996	.	+	.	ID=A81062_G0000760;Name=YAR003W
Sc_chrI	A81062	mRNA	158716	159996	.	+	.	ID=A81062_G0000760.mRNA.1;Name=A81062_G0000760.mRNA.1;Parent=A81062_G0000760
Sc_chrI	A81062	exon	158716	159996	.	+	.	ID=A81062_G0000760.mRNA.1.exon.1;Name=A81062_G0000760.mRNA.1.exon.1;Parent=A81062_G0000760.mRNA.1
Sc_chrI	A81062	CDS	158716	159996	.	+	0	ID=A81062_G0000760.mRNA.1.CDS.1;Name=A81062_G0000760.mRNA.1.CDS.1;Parent=A81062_G0000760.mRNA.1
Sc_chrI	A81062	gene	160466	162331	.	-	.	ID=A81062_G0000770;Name=YAR007C
Sc_chrI	A81062	mRNA	160466	162331	.	-	.	ID=A81062_G0000770.mRNA.1;Name=A81062_G0000770.mRNA.1;Parent=A81062_G0000770
Sc_chrI	A81062	exon	160466	162331	.	-	.	ID=A81062_G0000770.mRNA.1.exon.1;Name=A81062_G0000770.mRNA.1.exon.1;Parent=A81062_G0000770.mRNA.1
Sc_chrI	A81062	CDS	160466	162331	.	-	0	ID=A81062_G0000770.mRNA.1.CDS.1;Name=A81062_G0000770.mRNA.1.CDS.1;Parent=A81062_G0000770.mRNA.1
Sc_chrI	A81062	gene	162603	163505	.	+	.	ID=A81062_G0000780;Name=YAR008W
Sc_chrI	A81062	mRNA	162603	163505	.	+	.	ID=A81062_G0000780.mRNA.1;Name=A81062_G0000780.mRNA.1;Parent=A81062_G0000780
Sc_chrI	A81062	exon	162603	163505	.	+	.	ID=A81062_G0000780.mRNA.1.exon.1;Name=A81062_G0000780.mRNA.1.exon.1;Parent=A81062_G0000780.mRNA.1
Sc_chrI	A81062	CDS	162603	163505	.	+	0	ID=A81062_G0000780.mRNA.1.CDS.1;Name=A81062_G0000780.mRNA.1.CDS.1;Parent=A81062_G0000780.mRNA.1
Sc_chrI	A81062	TY1/TY2_soloLTR	163824	163961	.	-	.	ID=TY1/TY2_soloLTR:Sc_chrI:163824-163961:-;Name=TY1/TY2_soloLTR:Sc_chrI:163824-163961:-
Sc_chrI	A81062	tRNA	164049	164121	.	+	.	ID=tRNA:Sc_chrI:164049-164121:+;Name=tRNA:Sc_chrI:164049-164121:+
Sc_chrI	A81062	gene	164524	166653	.	-	.	ID=A81062_G0000790;Name=YAR014C
Sc_chrI	A81062	mRNA	164524	166653	.	-	.	ID=A81062_G0000790.mRNA.1;Name=A81062_G0000790.mRNA.1;Parent=A81062_G0000790
Sc_chrI	A81062	exon	164524	166653	.	-	.	ID=A81062_G0000790.mRNA.1.exon.1;Name=A81062_G0000790.mRNA.1.exon.1;Parent=A81062_G0000790.mRNA.1
Sc_chrI	A81062	CDS	164524	166653	.	-	0	ID=A81062_G0000790.mRNA.1.CDS.1;Name=A81062_G0000790.mRNA.1.CDS.1;Parent=A81062_G0000790.mRNA.1
Sc_chrI	A81062	gene	167157	168077	.	+	.	ID=A81062_G0000800;Name=YAR015W
Sc_chrI	A81062	mRNA	167157	168077	.	+	.	ID=A81062_G0000800.mRNA.1;Name=A81062_G0000800.mRNA.1;Parent=A81062_G0000800
Sc_chrI	A81062	exon	167157	168077	.	+	.	ID=A81062_G0000800.mRNA.1.exon.1;Name=A81062_G0000800.mRNA.1.exon.1;Parent=A81062_G0000800.mRNA.1
Sc_chrI	A81062	CDS	167157	168077	.	+	0	ID=A81062_G0000800.mRNA.1.CDS.1;Name=A81062_G0000800.mRNA.1.CDS.1;Parent=A81062_G0000800.mRNA.1
Sc_chrI	A81062	gene	168178	169485	.	-	.	ID=A81062_G0000810;Name=YAR018C
Sc_chrI	A81062	mRNA	168178	169485	.	-	.	ID=A81062_G0000810.mRNA.1;Name=A81062_G0000810.mRNA.1;Parent=A81062_G0000810
Sc_chrI	A81062	exon	168178	169485	.	-	.	ID=A81062_G0000810.mRNA.1.exon.1;Name=A81062_G0000810.mRNA.1.exon.1;Parent=A81062_G0000810.mRNA.1
Sc_chrI	A81062	CDS	168178	169485	.	-	0	ID=A81062_G0000810.mRNA.1.CDS.1;Name=A81062_G0000810.mRNA.1.CDS.1;Parent=A81062_G0000810.mRNA.1
Sc_chrI	A81062	gene	169993	172917	.	-	.	ID=A81062_G0000820;Name=YAR019C
Sc_chrI	A81062	mRNA	169993	172917	.	-	.	ID=A81062_G0000820.mRNA.1;Name=A81062_G0000820.mRNA.1;Parent=A81062_G0000820
Sc_chrI	A81062	exon	169993	172917	.	-	.	ID=A81062_G0000820.mRNA.1.exon.1;Name=A81062_G0000820.mRNA.1.exon.1;Parent=A81062_G0000820.mRNA.1
Sc_chrI	A81062	CDS	169993	172917	.	-	0	ID=A81062_G0000820.mRNA.1.CDS.1;Name=A81062_G0000820.mRNA.1.CDS.1;Parent=A81062_G0000820.mRNA.1
Sc_chrI	A81062	gene	174434	174802	.	-	.	ID=A81062_G0000830;Name=A81062_G0000830
Sc_chrI	A81062	mRNA	174434	174802	.	-	.	ID=A81062_G0000830.mRNA.1;Name=A81062_G0000830.mRNA.1;Parent=A81062_G0000830
Sc_chrI	A81062	exon	174434	174633	.	-	.	ID=A81062_G0000830.mRNA.1.exon.2;Name=A81062_G0000830.mRNA.1.exon.2;Parent=A81062_G0000830.mRNA.1
Sc_chrI	A81062	exon	174688	174802	.	-	.	ID=A81062_G0000830.mRNA.1.exon.1;Name=A81062_G0000830.mRNA.1.exon.1;Parent=A81062_G0000830.mRNA.1
Sc_chrI	A81062	CDS	174434	174633	.	-	2	ID=A81062_G0000830.mRNA.1.CDS.2;Name=A81062_G0000830.mRNA.1.CDS.2;Parent=A81062_G0000830.mRNA.1
Sc_chrI	A81062	CDS	174688	174802	.	-	0	ID=A81062_G0000830.mRNA.1.CDS.1;Name=A81062_G0000830.mRNA.1.CDS.1;Parent=A81062_G0000830.mRNA.1
Sc_chrI	A81062	gene	177062	177784	.	-	.	ID=A81062_G0000840;Name=YAR023C
Sc_chrI	A81062	mRNA	177062	177784	.	-	.	ID=A81062_G0000840.mRNA.1;Name=A81062_G0000840.mRNA.1;Parent=A81062_G0000840
Sc_chrI	A81062	exon	177062	177784	.	-	.	ID=A81062_G0000840.mRNA.1.exon.1;Name=A81062_G0000840.mRNA.1.exon.1;Parent=A81062_G0000840.mRNA.1
Sc_chrI	A81062	CDS	177062	177784	.	-	0	ID=A81062_G0000840.mRNA.1.CDS.1;Name=A81062_G0000840.mRNA.1.CDS.1;Parent=A81062_G0000840.mRNA.1
Sc_chrI	A81062	TY3_soloLTR	178913	179253	.	-	.	ID=TY3_soloLTR:Sc_chrI:178913-179253:-;Name=TY3_soloLTR:Sc_chrI:178913-179253:-
Sc_chrI	A81062	tRNA	179271	179384	.	+	.	ID=tRNA:Sc_chrI:179271-179384:+;Name=tRNA:Sc_chrI:179271-179384:+
Sc_chrI	A81062	tRNA	180649	180730	.	-	.	ID=tRNA:Sc_chrI:180649-180730:-;Name=tRNA:Sc_chrI:180649-180730:-
Sc_chrI	A81062	TY1/TY2_soloLTR	180924	181255	.	+	.	ID=TY1/TY2_soloLTR:Sc_chrI:180924-181255:+;Name=TY1/TY2_soloLTR:Sc_chrI:180924-181255:+
Sc_chrI	A81062	gene	181553	183630	.	+	.	ID=A81062_G0000850;Name=A81062_G0000850
Sc_chrI	A81062	mRNA	181553	183630	.	+	.	ID=A81062_G0000850.mRNA.1;Name=A81062_G0000850.mRNA.1;Parent=A81062_G0000850
Sc_chrI	A81062	exon	181553	182175	.	+	.	ID=A81062_G0000850.mRNA.1.exon.1;Name=A81062_G0000850.mRNA.1.exon.1;Parent=A81062_G0000850.mRNA.1
Sc_chrI	A81062	exon	182695	183300	.	+	.	ID=A81062_G0000850.mRNA.1.exon.2;Name=A81062_G0000850.mRNA.1.exon.2;Parent=A81062_G0000850.mRNA.1
Sc_chrI	A81062	exon	183621	183630	.	+	.	ID=A81062_G0000850.mRNA.1.exon.3;Name=A81062_G0000850.mRNA.1.exon.3;Parent=A81062_G0000850.mRNA.1
Sc_chrI	A81062	CDS	181553	182175	.	+	0	ID=A81062_G0000850.mRNA.1.CDS.1;Name=A81062_G0000850.mRNA.1.CDS.1;Parent=A81062_G0000850.mRNA.1
Sc_chrI	A81062	CDS	182695	183300	.	+	1	ID=A81062_G0000850.mRNA.1.CDS.2;Name=A81062_G0000850.mRNA.1.CDS.2;Parent=A81062_G0000850.mRNA.1
Sc_chrI	A81062	CDS	183621	183630	.	+	1	ID=A81062_G0000850.mRNA.1.CDS.3;Name=A81062_G0000850.mRNA.1.CDS.3;Parent=A81062_G0000850.mRNA.1
Sc_chrI	A81062	gene	183634	184467	.	+	.	ID=A81062_G0000860;Name=YGL053W
Sc_chrI	A81062	mRNA	183634	184467	.	+	.	ID=A81062_G0000860.mRNA.1;Name=A81062_G0000860.mRNA.1;Parent=A81062_G0000860
Sc_chrI	A81062	exon	183634	184467	.	+	.	ID=A81062_G0000860.mRNA.1.exon.1;Name=A81062_G0000860.mRNA.1.exon.1;Parent=A81062_G0000860.mRNA.1
Sc_chrI	A81062	CDS	183634	184467	.	+	0	ID=A81062_G0000860.mRNA.1.CDS.1;Name=A81062_G0000860.mRNA.1.CDS.1;Parent=A81062_G0000860.mRNA.1
Sc_chrI	A81062	gene	184882	185586	.	+	.	ID=A81062_G0000870;Name=YAR028W
Sc_chrI	A81062	mRNA	184882	185586	.	+	.	ID=A81062_G0000870.mRNA.1;Name=A81062_G0000870.mRNA.1;Parent=A81062_G0000870
Sc_chrI	A81062	exon	184882	185586	.	+	.	ID=A81062_G0000870.mRNA.1.exon.1;Name=A81062_G0000870.mRNA.1.exon.1;Parent=A81062_G0000870.mRNA.1
Sc_chrI	A81062	CDS	184882	185586	.	+	0	ID=A81062_G0000870.mRNA.1.CDS.1;Name=A81062_G0000870.mRNA.1.CDS.1;Parent=A81062_G0000870.mRNA.1
Sc_chrI	A81062	gene	186311	186535	.	+	.	ID=A81062_G0000880;Name=YAR029W
Sc_chrI	A81062	mRNA	186311	186535	.	+	.	ID=A81062_G0000880.mRNA.1;Name=A81062_G0000880.mRNA.1;Parent=A81062_G0000880
Sc_chrI	A81062	exon	186311	186535	.	+	.	ID=A81062_G0000880.mRNA.1.exon.1;Name=A81062_G0000880.mRNA.1.exon.1;Parent=A81062_G0000880.mRNA.1
Sc_chrI	A81062	CDS	186311	186535	.	+	0	ID=A81062_G0000880.mRNA.1.CDS.1;Name=A81062_G0000880.mRNA.1.CDS.1;Parent=A81062_G0000880.mRNA.1
Sc_chrI	A81062	gene	186889	187719	.	+	.	ID=A81062_G0000890;Name=YAR031W
Sc_chrI	A81062	mRNA	186889	187719	.	+	.	ID=A81062_G0000890.mRNA.1;Name=A81062_G0000890.mRNA.1;Parent=A81062_G0000890
Sc_chrI	A81062	exon	186889	187719	.	+	.	ID=A81062_G0000890.mRNA.1.exon.1;Name=A81062_G0000890.mRNA.1.exon.1;Parent=A81062_G0000890.mRNA.1
Sc_chrI	A81062	CDS	186889	187719	.	+	0	ID=A81062_G0000890.mRNA.1.CDS.1;Name=A81062_G0000890.mRNA.1.CDS.1;Parent=A81062_G0000890.mRNA.1
Sc_chrI	A81062	TY1/TY2_soloLTR	188363	188695	.	+	.	ID=TY1/TY2_soloLTR:Sc_chrI:188363-188695:+;Name=TY1/TY2_soloLTR:Sc_chrI:188363-188695:+
Sc_chrI	A81062	gene	189125	191188	.	+	.	ID=A81062_G0000900;Name=YAR035W
Sc_chrI	A81062	mRNA	189125	191188	.	+	.	ID=A81062_G0000900.mRNA.1;Name=A81062_G0000900.mRNA.1;Parent=A81062_G0000900
Sc_chrI	A81062	exon	189125	191188	.	+	.	ID=A81062_G0000900.mRNA.1.exon.1;Name=A81062_G0000900.mRNA.1.exon.1;Parent=A81062_G0000900.mRNA.1
Sc_chrI	A81062	CDS	189125	191188	.	+	0	ID=A81062_G0000900.mRNA.1.CDS.1;Name=A81062_G0000900.mRNA.1.CDS.1;Parent=A81062_G0000900.mRNA.1
Sc_chrI	A81062	gene	191554	195120	.	+	.	ID=A81062_G0000910;Name=YAR042W
Sc_chrI	A81062	mRNA	191554	195120	.	+	.	ID=A81062_G0000910.mRNA.1;Name=A81062_G0000910.mRNA.1;Parent=A81062_G0000910
Sc_chrI	A81062	exon	191554	195120	.	+	.	ID=A81062_G0000910.mRNA.1.exon.1;Name=A81062_G0000910.mRNA.1.exon.1;Parent=A81062_G0000910.mRNA.1
Sc_chrI	A81062	CDS	191554	195120	.	+	0	ID=A81062_G0000910.mRNA.1.CDS.1;Name=A81062_G0000910.mRNA.1.CDS.1;Parent=A81062_G0000910.mRNA.1
Sc_chrI	A81062	TY2	200812	206771	.	-	.	ID=TY2:Sc_chrI:200812-206771:-;Name=TY2:Sc_chrI:200812-206771:-
Sc_chrI	A81062	gene	212341	212799	.	+	.	ID=A81062_G0000920;Name=A81062_G0000920
Sc_chrI	A81062	mRNA	212341	212799	.	+	.	ID=A81062_G0000920.mRNA.1;Name=A81062_G0000920.mRNA.1;Parent=A81062_G0000920
Sc_chrI	A81062	exon	212341	212799	.	+	.	ID=A81062_G0000920.mRNA.1.exon.1;Name=A81062_G0000920.mRNA.1.exon.1;Parent=A81062_G0000920.mRNA.1
Sc_chrI	A81062	CDS	212341	212799	.	+	0	ID=A81062_G0000920.mRNA.1.CDS.1;Name=A81062_G0000920.mRNA.1.CDS.1;Parent=A81062_G0000920.mRNA.1
Sc_chrI	A81062	gene	212857	216129	.	+	.	ID=A81062_G0000930;Name=A81062_G0000930
Sc_chrI	A81062	mRNA	212857	216129	.	+	.	ID=A81062_G0000930.mRNA.1;Name=A81062_G0000930.mRNA.1;Parent=A81062_G0000930
Sc_chrI	A81062	exon	212857	216129	.	+	.	ID=A81062_G0000930.mRNA.1.exon.1;Name=A81062_G0000930.mRNA.1.exon.1;Parent=A81062_G0000930.mRNA.1
Sc_chrI	A81062	CDS	212857	216129	.	+	0	ID=A81062_G0000930.mRNA.1.CDS.1;Name=A81062_G0000930.mRNA.1.CDS.1;Parent=A81062_G0000930.mRNA.1
Sc_chrI	A81062	gene	218685	220466	.	+	.	ID=A81062_G0000940;Name=A81062_G0000940
Sc_chrI	A81062	mRNA	218685	220466	.	+	.	ID=A81062_G0000940.mRNA.1;Name=A81062_G0000940.mRNA.1;Parent=A81062_G0000940
Sc_chrI	A81062	exon	218685	220466	.	+	.	ID=A81062_G0000940.mRNA.1.exon.1;Name=A81062_G0000940.mRNA.1.exon.1;Parent=A81062_G0000940.mRNA.1
Sc_chrI	A81062	CDS	218685	220466	.	+	0	ID=A81062_G0000940.mRNA.1.CDS.1;Name=A81062_G0000940.mRNA.1.CDS.1;Parent=A81062_G0000940.mRNA.1
Sc_chrI	A81062	gene	224330	224664	.	+	.	ID=A81062_G0000950;Name=A81062_G0000950
Sc_chrI	A81062	mRNA	224330	224664	.	+	.	ID=A81062_G0000950.mRNA.1;Name=A81062_G0000950.mRNA.1;Parent=A81062_G0000950
Sc_chrI	A81062	exon	224330	224504	.	+	.	ID=A81062_G0000950.mRNA.1.exon.1;Name=A81062_G0000950.mRNA.1.exon.1;Parent=A81062_G0000950.mRNA.1
Sc_chrI	A81062	exon	224537	224664	.	+	.	ID=A81062_G0000950.mRNA.1.exon.2;Name=A81062_G0000950.mRNA.1.exon.2;Parent=A81062_G0000950.mRNA.1
Sc_chrI	A81062	CDS	224330	224504	.	+	0	ID=A81062_G0000950.mRNA.1.CDS.1;Name=A81062_G0000950.mRNA.1.CDS.1;Parent=A81062_G0000950.mRNA.1
Sc_chrI	A81062	CDS	224537	224664	.	+	2	ID=A81062_G0000950.mRNA.1.CDS.2;Name=A81062_G0000950.mRNA.1.CDS.2;Parent=A81062_G0000950.mRNA.1
Sc_chrI	A81062	gene	225150	225356	.	-	.	ID=A81062_G0000960;Name=A81062_G0000960
Sc_chrI	A81062	mRNA	225150	225356	.	-	.	ID=A81062_G0000960.mRNA.1;Name=A81062_G0000960.mRNA.1;Parent=A81062_G0000960
Sc_chrI	A81062	exon	225150	225356	.	-	.	ID=A81062_G0000960.mRNA.1.exon.1;Name=A81062_G0000960.mRNA.1.exon.1;Parent=A81062_G0000960.mRNA.1
Sc_chrI	A81062	CDS	225150	225356	.	-	0	ID=A81062_G0000960.mRNA.1.CDS.1;Name=A81062_G0000960.mRNA.1.CDS.1;Parent=A81062_G0000960.mRNA.1
Sc_chrI	A81062	gene	225565	225927	.	+	.	ID=A81062_G0000970;Name=A81062_G0000970
Sc_chrI	A81062	mRNA	225565	225927	.	+	.	ID=A81062_G0000970.mRNA.1;Name=A81062_G0000970.mRNA.1;Parent=A81062_G0000970
Sc_chrI	A81062	exon	225565	225927	.	+	.	ID=A81062_G0000970.mRNA.1.exon.1;Name=A81062_G0000970.mRNA.1.exon.1;Parent=A81062_G0000970.mRNA.1
Sc_chrI	A81062	CDS	225565	225927	.	+	0	ID=A81062_G0000970.mRNA.1.CDS.1;Name=A81062_G0000970.mRNA.1.CDS.1;Parent=A81062_G0000970.mRNA.1
Sc_chrI	A81062	X_element	226929	227393	.	+	.	ID=X_element:Sc_chrI:226929-227393:+;Name=X_element:Sc_chrI:226929-227393:+
Sc_chrI	A81062	gene	226938	227192	.	-	.	ID=A81062_G0000980;Name=A81062_G0000980
Sc_chrI	A81062	mRNA	226938	227192	.	-	.	ID=A81062_G0000980.mRNA.1;Name=A81062_G0000980.mRNA.1;Parent=A81062_G0000980
Sc_chrI	A81062	exon	226938	227192	.	-	.	ID=A81062_G0000980.mRNA.1.exon.1;Name=A81062_G0000980.mRNA.1.exon.1;Parent=A81062_G0000980.mRNA.1
Sc_chrI	A81062	CDS	226938	227192	.	-	0	ID=A81062_G0000980.mRNA.1.CDS.1;Name=A81062_G0000980.mRNA.1.CDS.1;Parent=A81062_G0000980.mRNA.1
Sc_chrII	A81062	X_element	625	1089	.	-	.	ID=X_element:Sc_chrII:625-1089:-;Name=X_element:Sc_chrII:625-1089:-
Sc_chrII	A81062	gene	826	1080	.	+	.	ID=A81062_G0000990;Name=A81062_G0000990
Sc_chrII	A81062	mRNA	826	1080	.	+	.	ID=A81062_G0000990.mRNA.1;Name=A81062_G0000990.mRNA.1;Parent=A81062_G0000990
Sc_chrII	A81062	exon	826	1080	.	+	.	ID=A81062_G0000990.mRNA.1.exon.1;Name=A81062_G0000990.mRNA.1.exon.1;Parent=A81062_G0000990.mRNA.1
Sc_chrII	A81062	CDS	826	1080	.	+	0	ID=A81062_G0000990.mRNA.1.CDS.1;Name=A81062_G0000990.mRNA.1.CDS.1;Parent=A81062_G0000990.mRNA.1
Sc_chrII	A81062	gene	2099	2461	.	-	.	ID=A81062_G0001000;Name=A81062_G0001000
Sc_chrII	A81062	mRNA	2099	2461	.	-	.	ID=A81062_G0001000.mRNA.1;Name=A81062_G0001000.mRNA.1;Parent=A81062_G0001000
Sc_chrII	A81062	exon	2099	2461	.	-	.	ID=A81062_G0001000.mRNA.1.exon.1;Name=A81062_G0001000.mRNA.1.exon.1;Parent=A81062_G0001000.mRNA.1
Sc_chrII	A81062	CDS	2099	2461	.	-	0	ID=A81062_G0001000.mRNA.1.CDS.1;Name=A81062_G0001000.mRNA.1.CDS.1;Parent=A81062_G0001000.mRNA.1
Sc_chrII	A81062	gene	2669	2872	.	+	.	ID=A81062_G0001010;Name=A81062_G0001010
Sc_chrII	A81062	mRNA	2669	2872	.	+	.	ID=A81062_G0001010.mRNA.1;Name=A81062_G0001010.mRNA.1;Parent=A81062_G0001010
Sc_chrII	A81062	exon	2669	2872	.	+	.	ID=A81062_G0001010.mRNA.1.exon.1;Name=A81062_G0001010.mRNA.1.exon.1;Parent=A81062_G0001010.mRNA.1
Sc_chrII	A81062	CDS	2669	2872	.	+	0	ID=A81062_G0001010.mRNA.1.CDS.1;Name=A81062_G0001010.mRNA.1.CDS.1;Parent=A81062_G0001010.mRNA.1
Sc_chrII	A81062	TY1/TY2_soloLTR	3388	3588	.	+	.	ID=TY1/TY2_soloLTR:Sc_chrII:3388-3588:+;Name=TY1/TY2_soloLTR:Sc_chrII:3388-3588:+
Sc_chrII	A81062	TY1/TY2_soloLTR	3589	3920	.	+	.	ID=TY1/TY2_soloLTR:Sc_chrII:3589-3920:+;Name=TY1/TY2_soloLTR:Sc_chrII:3589-3920:+
Sc_chrII	A81062	tRNA	4080	4163	.	+	.	ID=tRNA:Sc_chrII:4080-4163:+;Name=tRNA:Sc_chrII:4080-4163:+
Sc_chrII	A81062	gene	4458	5048	.	-	.	ID=A81062_G0001020;Name=YBL107C
Sc_chrII	A81062	mRNA	4458	5048	.	-	.	ID=A81062_G0001020.mRNA.1;Name=A81062_G0001020.mRNA.1;Parent=A81062_G0001020
Sc_chrII	A81062	exon	4458	5048	.	-	.	ID=A81062_G0001020.mRNA.1.exon.1;Name=A81062_G0001020.mRNA.1.exon.1;Parent=A81062_G0001020.mRNA.1
Sc_chrII	A81062	CDS	4458	5048	.	-	0	ID=A81062_G0001020.mRNA.1.CDS.1;Name=A81062_G0001020.mRNA.1.CDS.1;Parent=A81062_G0001020.mRNA.1
Sc_chrII	A81062	gene	5344	8376	.	-	.	ID=A81062_G0001030;Name=YBL106C
Sc_chrII	A81062	mRNA	5344	8376	.	-	.	ID=A81062_G0001030.mRNA.1;Name=A81062_G0001030.mRNA.1;Parent=A81062_G0001030
Sc_chrII	A81062	exon	5344	8376	.	-	.	ID=A81062_G0001030.mRNA.1.exon.1;Name=A81062_G0001030.mRNA.1.exon.1;Parent=A81062_G0001030.mRNA.1
Sc_chrII	A81062	CDS	5344	8376	.	-	0	ID=A81062_G0001030.mRNA.1.CDS.1;Name=A81062_G0001030.mRNA.1.CDS.1;Parent=A81062_G0001030.mRNA.1
Sc_chrII	A81062	gene	8420	12193	.	-	.	ID=A81062_G0001040;Name=A81062_G0001040
Sc_chrII	A81062	mRNA	8420	12193	.	-	.	ID=A81062_G0001040.mRNA.1;Name=A81062_G0001040.mRNA.1;Parent=A81062_G0001040
Sc_chrII	A81062	exon	8420	8433	.	-	.	ID=A81062_G0001040.mRNA.1.exon.2;Name=A81062_G0001040.mRNA.1.exon.2;Parent=A81062_G0001040.mRNA.1
Sc_chrII	A81062	exon	9913	12193	.	-	.	ID=A81062_G0001040.mRNA.1.exon.1;Name=A81062_G0001040.mRNA.1.exon.1;Parent=A81062_G0001040.mRNA.1
Sc_chrII	A81062	CDS	8420	8433	.	-	2	ID=A81062_G0001040.mRNA.1.CDS.2;Name=A81062_G0001040.mRNA.1.CDS.2;Parent=A81062_G0001040.mRNA.1
Sc_chrII	A81062	CDS	9913	12193	.	-	0	ID=A81062_G0001040.mRNA.1.CDS.1;Name=A81062_G0001040.mRNA.1.CDS.1;Parent=A81062_G0001040.mRNA.1
Sc_chrII	A81062	gene	12674	15790	.	-	.	ID=A81062_G0001050;Name=YBL104C
Sc_chrII	A81062	mRNA	12674	15790	.	-	.	ID=A81062_G0001050.mRNA.1;Name=A81062_G0001050.mRNA.1;Parent=A81062_G0001050
Sc_chrII	A81062	exon	12674	15790	.	-	.	ID=A81062_G0001050.mRNA.1.exon.1;Name=A81062_G0001050.mRNA.1.exon.1;Parent=A81062_G0001050.mRNA.1
Sc_chrII	A81062	CDS	12674	15790	.	-	0	ID=A81062_G0001050.mRNA.1.CDS.1;Name=A81062_G0001050.mRNA.1.CDS.1;Parent=A81062_G0001050.mRNA.1
Sc_chrII	A81062	gene	16573	18033	.	-	.	ID=A81062_G0001060;Name=YBL103C
Sc_chrII	A81062	mRNA	16573	18033	.	-	.	ID=A81062_G0001060.mRNA.1;Name=A81062_G0001060.mRNA.1;Parent=A81062_G0001060
Sc_chrII	A81062	exon	16573	18033	.	-	.	ID=A81062_G0001060.mRNA.1.exon.1;Name=A81062_G0001060.mRNA.1.exon.1;Parent=A81062_G0001060.mRNA.1
Sc_chrII	A81062	CDS	16573	18033	.	-	0	ID=A81062_G0001060.mRNA.1.CDS.1;Name=A81062_G0001060.mRNA.1.CDS.1;Parent=A81062_G0001060.mRNA.1
Sc_chrII	A81062	gene	18597	19244	.	+	.	ID=A81062_G0001070;Name=YBL102W
Sc_chrII	A81062	mRNA	18597	19244	.	+	.	ID=A81062_G0001070.mRNA.1;Name=A81062_G0001070.mRNA.1;Parent=A81062_G0001070
Sc_chrII	A81062	exon	18597	19244	.	+	.	ID=A81062_G0001070.mRNA.1.exon.1;Name=A81062_G0001070.mRNA.1.exon.1;Parent=A81062_G0001070.mRNA.1
Sc_chrII	A81062	CDS	18597	19244	.	+	0	ID=A81062_G0001070.mRNA.1.CDS.1;Name=A81062_G0001070.mRNA.1.CDS.1;Parent=A81062_G0001070.mRNA.1
Sc_chrII	A81062	gene	19445	22798	.	-	.	ID=A81062_G0001080;Name=YBL101C
Sc_chrII	A81062	mRNA	19445	22798	.	-	.	ID=A81062_G0001080.mRNA.1;Name=A81062_G0001080.mRNA.1;Parent=A81062_G0001080
Sc_chrII	A81062	exon	19445	22798	.	-	.	ID=A81062_G0001080.mRNA.1.exon.1;Name=A81062_G0001080.mRNA.1.exon.1;Parent=A81062_G0001080.mRNA.1
Sc_chrII	A81062	CDS	19445	22798	.	-	0	ID=A81062_G0001080.mRNA.1.CDS.1;Name=A81062_G0001080.mRNA.1.CDS.1;Parent=A81062_G0001080.mRNA.1
Sc_chrII	A81062	TY1/TY2_soloLTR	24069	24327	.	+	.	ID=TY1/TY2_soloLTR:Sc_chrII:24069-24327:+;Name=TY1/TY2_soloLTR:Sc_chrII:24069-24327:+
Sc_chrII	A81062	tRNA	24559	24649	.	+	.	ID=tRNA:Sc_chrII:24559-24649:+;Name=tRNA:Sc_chrII:24559-24649:+
Sc_chrII	A81062	gene	25215	26852	.	+	.	ID=A81062_G0001090;Name=YBL099W
Sc_chrII	A81062	mRNA	25215	26852	.	+	.	ID=A81062_G0001090.mRNA.1;Name=A81062_G0001090.mRNA.1;Parent=A81062_G0001090
Sc_chrII	A81062	exon	25215	26852	.	+	.	ID=A81062_G0001090.mRNA.1.exon.1;Name=A81062_G0001090.mRNA.1.exon.1;Parent=A81062_G0001090.mRNA.1
Sc_chrII	A81062	CDS	25215	26852	.	+	0	ID=A81062_G0001090.mRNA.1.CDS.1;Name=A81062_G0001090.mRNA.1.CDS.1;Parent=A81062_G0001090.mRNA.1
Sc_chrII	A81062	gene	27308	28690	.	+	.	ID=A81062_G0001100;Name=YBL098W
Sc_chrII	A81062	mRNA	27308	28690	.	+	.	ID=A81062_G0001100.mRNA.1;Name=A81062_G0001100.mRNA.1;Parent=A81062_G0001100
Sc_chrII	A81062	exon	27308	28690	.	+	.	ID=A81062_G0001100.mRNA.1.exon.1;Name=A81062_G0001100.mRNA.1.exon.1;Parent=A81062_G0001100.mRNA.1
Sc_chrII	A81062	CDS	27308	28690	.	+	0	ID=A81062_G0001100.mRNA.1.CDS.1;Name=A81062_G0001100.mRNA.1.CDS.1;Parent=A81062_G0001100.mRNA.1
Sc_chrII	A81062	gene	28993	31257	.	+	.	ID=A81062_G0001110;Name=YBL097W
Sc_chrII	A81062	mRNA	28993	31257	.	+	.	ID=A81062_G0001110.mRNA.1;Name=A81062_G0001110.mRNA.1;Parent=A81062_G0001110
Sc_chrII	A81062	exon	28993	31257	.	+	.	ID=A81062_G0001110.mRNA.1.exon.1;Name=A81062_G0001110.mRNA.1.exon.1;Parent=A81062_G0001110.mRNA.1
Sc_chrII	A81062	CDS	28993	31257	.	+	0	ID=A81062_G0001110.mRNA.1.CDS.1;Name=A81062_G0001110.mRNA.1.CDS.1;Parent=A81062_G0001110.mRNA.1
Sc_chrII	A81062	gene	31402	32253	.	+	.	ID=A81062_G0001120;Name=YBL095W
Sc_chrII	A81062	mRNA	31402	32253	.	+	.	ID=A81062_G0001120.mRNA.1;Name=A81062_G0001120.mRNA.1;Parent=A81062_G0001120
Sc_chrII	A81062	exon	31402	32253	.	+	.	ID=A81062_G0001120.mRNA.1.exon.1;Name=A81062_G0001120.mRNA.1.exon.1;Parent=A81062_G0001120.mRNA.1
Sc_chrII	A81062	CDS	31402	32253	.	+	0	ID=A81062_G0001120.mRNA.1.CDS.1;Name=A81062_G0001120.mRNA.1.CDS.1;Parent=A81062_G0001120.mRNA.1
Sc_chrII	A81062	gene	32420	33082	.	-	.	ID=A81062_G0001130;Name=YBL093C
Sc_chrII	A81062	mRNA	32420	33082	.	-	.	ID=A81062_G0001130.mRNA.1;Name=A81062_G0001130.mRNA.1;Parent=A81062_G0001130
Sc_chrII	A81062	exon	32420	33082	.	-	.	ID=A81062_G0001130.mRNA.1.exon.1;Name=A81062_G0001130.mRNA.1.exon.1;Parent=A81062_G0001130.mRNA.1
Sc_chrII	A81062	CDS	32420	33082	.	-	0	ID=A81062_G0001130.mRNA.1.CDS.1;Name=A81062_G0001130.mRNA.1.CDS.1;Parent=A81062_G0001130.mRNA.1
Sc_chrII	A81062	gene	34145	34537	.	+	.	ID=A81062_G0001140;Name=YBL092W
Sc_chrII	A81062	mRNA	34145	34537	.	+	.	ID=A81062_G0001140.mRNA.1;Name=A81062_G0001140.mRNA.1;Parent=A81062_G0001140
Sc_chrII	A81062	exon	34145	34537	.	+	.	ID=A81062_G0001140.mRNA.1.exon.1;Name=A81062_G0001140.mRNA.1.exon.1;Parent=A81062_G0001140.mRNA.1
Sc_chrII	A81062	CDS	34145	34537	.	+	0	ID=A81062_G0001140.mRNA.1.CDS.1;Name=A81062_G0001140.mRNA.1.CDS.1;Parent=A81062_G0001140.mRNA.1
Sc_chrII	A81062	gene	34732	35347	.	-	.	ID=A81062_G0001150;Name=A81062_G0001150
Sc_chrII	A81062	mRNA	34732	35347	.	-	.	ID=A81062_G0001150.mRNA.1;Name=A81062_G0001150.mRNA.1;Parent=A81062_G0001150
Sc_chrII	A81062	exon	34732	35225	.	-	.	ID=A81062_G0001150.mRNA.1.exon.2;Name=A81062_G0001150.mRNA.1.exon.2;Parent=A81062_G0001150.mRNA.1
Sc_chrII	A81062	exon	35314	35347	.	-	.	ID=A81062_G0001150.mRNA.1.exon.1;Name=A81062_G0001150.mRNA.1.exon.1;Parent=A81062_G0001150.mRNA.1
Sc_chrII	A81062	CDS	34732	35225	.	-	2	ID=A81062_G0001150.mRNA.1.CDS.2;Name=A81062_G0001150.mRNA.1.CDS.2;Parent=A81062_G0001150.mRNA.1
Sc_chrII	A81062	CDS	35314	35347	.	-	0	ID=A81062_G0001150.mRNA.1.CDS.1;Name=A81062_G0001150.mRNA.1.CDS.1;Parent=A81062_G0001150.mRNA.1
Sc_chrII	A81062	gene	35530	36795	.	-	.	ID=A81062_G0001160;Name=YBL091C
Sc_chrII	A81062	mRNA	35530	36795	.	-	.	ID=A81062_G0001160.mRNA.1;Name=A81062_G0001160.mRNA.1;Parent=A81062_G0001160
Sc_chrII	A81062	exon	35530	36795	.	-	.	ID=A81062_G0001160.mRNA.1.exon.1;Name=A81062_G0001160.mRNA.1.exon.1;Parent=A81062_G0001160.mRNA.1
Sc_chrII	A81062	CDS	35530	36795	.	-	0	ID=A81062_G0001160.mRNA.1.CDS.1;Name=A81062_G0001160.mRNA.1.CDS.1;Parent=A81062_G0001160.mRNA.1
Sc_chrII	A81062	gene	36992	37525	.	+	.	ID=A81062_G0001170;Name=YBL090W
Sc_chrII	A81062	mRNA	36992	37525	.	+	.	ID=A81062_G0001170.mRNA.1;Name=A81062_G0001170.mRNA.1;Parent=A81062_G0001170
Sc_chrII	A81062	exon	36992	37525	.	+	.	ID=A81062_G0001170.mRNA.1.exon.1;Name=A81062_G0001170.mRNA.1.exon.1;Parent=A81062_G0001170.mRNA.1
Sc_chrII	A81062	CDS	36992	37525	.	+	0	ID=A81062_G0001170.mRNA.1.CDS.1;Name=A81062_G0001170.mRNA.1.CDS.1;Parent=A81062_G0001170.mRNA.1
Sc_chrII	A81062	gene	37741	39120	.	+	.	ID=A81062_G0001180;Name=YBL089W
Sc_chrII	A81062	mRNA	37741	39120	.	+	.	ID=A81062_G0001180.mRNA.1;Name=A81062_G0001180.mRNA.1;Parent=A81062_G0001180
Sc_chrII	A81062	exon	37741	39120	.	+	.	ID=A81062_G0001180.mRNA.1.exon.1;Name=A81062_G0001180.mRNA.1.exon.1;Parent=A81062_G0001180.mRNA.1
Sc_chrII	A81062	CDS	37741	39120	.	+	0	ID=A81062_G0001180.mRNA.1.CDS.1;Name=A81062_G0001180.mRNA.1.CDS.1;Parent=A81062_G0001180.mRNA.1
Sc_chrII	A81062	gene	39186	47549	.	-	.	ID=A81062_G0001190;Name=YBL088C
Sc_chrII	A81062	mRNA	39186	47549	.	-	.	ID=A81062_G0001190.mRNA.1;Name=A81062_G0001190.mRNA.1;Parent=A81062_G0001190
Sc_chrII	A81062	exon	39186	47549	.	-	.	ID=A81062_G0001190.mRNA.1.exon.1;Name=A81062_G0001190.mRNA.1.exon.1;Parent=A81062_G0001190.mRNA.1
Sc_chrII	A81062	CDS	39186	47549	.	-	0	ID=A81062_G0001190.mRNA.1.CDS.1;Name=A81062_G0001190.mRNA.1.CDS.1;Parent=A81062_G0001190.mRNA.1
Sc_chrII	A81062	gene	47989	48905	.	-	.	ID=A81062_G0001200;Name=A81062_G0001200
Sc_chrII	A81062	mRNA	47989	48905	.	-	.	ID=A81062_G0001200.mRNA.1;Name=A81062_G0001200.mRNA.1;Parent=A81062_G0001200
Sc_chrII	A81062	exon	47989	48360	.	-	.	ID=A81062_G0001200.mRNA.1.exon.2;Name=A81062_G0001200.mRNA.1.exon.2;Parent=A81062_G0001200.mRNA.1
Sc_chrII	A81062	exon	48864	48905	.	-	.	ID=A81062_G0001200.mRNA.1.exon.1;Name=A81062_G0001200.mRNA.1.exon.1;Parent=A81062_G0001200.mRNA.1
Sc_chrII	A81062	CDS	47989	48360	.	-	0	ID=A81062_G0001200.mRNA.1.CDS.2;Name=A81062_G0001200.mRNA.1.CDS.2;Parent=A81062_G0001200.mRNA.1
Sc_chrII	A81062	CDS	48864	48905	.	-	0	ID=A81062_G0001200.mRNA.1.CDS.1;Name=A81062_G0001200.mRNA.1.CDS.1;Parent=A81062_G0001200.mRNA.1
Sc_chrII	A81062	gene	49368	50768	.	-	.	ID=A81062_G0001210;Name=YBL086C
Sc_chrII	A81062	mRNA	49368	50768	.	-	.	ID=A81062_G0001210.mRNA.1;Name=A81062_G0001210.mRNA.1;Parent=A81062_G0001210
Sc_chrII	A81062	exon	49368	50768	.	-	.	ID=A81062_G0001210.mRNA.1.exon.1;Name=A81062_G0001210.mRNA.1.exon.1;Parent=A81062_G0001210.mRNA.1
Sc_chrII	A81062	CDS	49368	50768	.	-	0	ID=A81062_G0001210.mRNA.1.CDS.1;Name=A81062_G0001210.mRNA.1.CDS.1;Parent=A81062_G0001210.mRNA.1
Sc_chrII	A81062	gene	52043	54985	.	+	.	ID=A81062_G0001220;Name=YBL085W
Sc_chrII	A81062	mRNA	52043	54985	.	+	.	ID=A81062_G0001220.mRNA.1;Name=A81062_G0001220.mRNA.1;Parent=A81062_G0001220
Sc_chrII	A81062	exon	52043	54985	.	+	.	ID=A81062_G0001220.mRNA.1.exon.1;Name=A81062_G0001220.mRNA.1.exon.1;Parent=A81062_G0001220.mRNA.1
Sc_chrII	A81062	CDS	52043	54985	.	+	0	ID=A81062_G0001220.mRNA.1.CDS.1;Name=A81062_G0001220.mRNA.1.CDS.1;Parent=A81062_G0001220.mRNA.1
Sc_chrII	A81062	gene	55363	57624	.	-	.	ID=A81062_G0001230;Name=YBL084C
Sc_chrII	A81062	mRNA	55363	57624	.	-	.	ID=A81062_G0001230.mRNA.1;Name=A81062_G0001230.mRNA.1;Parent=A81062_G0001230
Sc_chrII	A81062	exon	55363	57624	.	-	.	ID=A81062_G0001230.mRNA.1.exon.1;Name=A81062_G0001230.mRNA.1.exon.1;Parent=A81062_G0001230.mRNA.1
Sc_chrII	A81062	CDS	55363	57624	.	-	0	ID=A81062_G0001230.mRNA.1.CDS.1;Name=A81062_G0001230.mRNA.1.CDS.1;Parent=A81062_G0001230.mRNA.1
Sc_chrII	A81062	gene	57932	59308	.	-	.	ID=A81062_G0001240;Name=YBL082C
Sc_chrII	A81062	mRNA	57932	59308	.	-	.	ID=A81062_G0001240.mRNA.1;Name=A81062_G0001240.mRNA.1;Parent=A81062_G0001240
Sc_chrII	A81062	exon	57932	59308	.	-	.	ID=A81062_G0001240.mRNA.1.exon.1;Name=A81062_G0001240.mRNA.1.exon.1;Parent=A81062_G0001240.mRNA.1
Sc_chrII	A81062	CDS	57932	59308	.	-	0	ID=A81062_G0001240.mRNA.1.CDS.1;Name=A81062_G0001240.mRNA.1.CDS.1;Parent=A81062_G0001240.mRNA.1
Sc_chrII	A81062	gene	60644	62925	.	-	.	ID=A81062_G0001250;Name=A81062_G0001250
Sc_chrII	A81062	mRNA	60644	62925	.	-	.	ID=A81062_G0001250.mRNA.1;Name=A81062_G0001250.mRNA.1;Parent=A81062_G0001250
Sc_chrII	A81062	exon	60644	61113	.	-	.	ID=A81062_G0001250.mRNA.1.exon.2;Name=A81062_G0001250.mRNA.1.exon.2;Parent=A81062_G0001250.mRNA.1
Sc_chrII	A81062	exon	61359	62925	.	-	.	ID=A81062_G0001250.mRNA.1.exon.1;Name=A81062_G0001250.mRNA.1.exon.1;Parent=A81062_G0001250.mRNA.1
Sc_chrII	A81062	CDS	60644	61113	.	-	2	ID=A81062_G0001250.mRNA.1.CDS.2;Name=A81062_G0001250.mRNA.1.CDS.2;Parent=A81062_G0001250.mRNA.1
Sc_chrII	A81062	CDS	61359	62925	.	-	0	ID=A81062_G0001250.mRNA.1.CDS.1;Name=A81062_G0001250.mRNA.1.CDS.1;Parent=A81062_G0001250.mRNA.1
Sc_chrII	A81062	gene	63489	67997	.	+	.	ID=A81062_G0001260;Name=YBL079W
Sc_chrII	A81062	mRNA	63489	67997	.	+	.	ID=A81062_G0001260.mRNA.1;Name=A81062_G0001260.mRNA.1;Parent=A81062_G0001260
Sc_chrII	A81062	exon	63489	67997	.	+	.	ID=A81062_G0001260.mRNA.1.exon.1;Name=A81062_G0001260.mRNA.1.exon.1;Parent=A81062_G0001260.mRNA.1
Sc_chrII	A81062	CDS	63489	67997	.	+	0	ID=A81062_G0001260.mRNA.1.CDS.1;Name=A81062_G0001260.mRNA.1.CDS.1;Parent=A81062_G0001260.mRNA.1
Sc_chrII	A81062	gene	68609	68962	.	-	.	ID=A81062_G0001270;Name=YBL078C
Sc_chrII	A81062	mRNA	68609	68962	.	-	.	ID=A81062_G0001270.mRNA.1;Name=A81062_G0001270.mRNA.1;Parent=A81062_G0001270
Sc_chrII	A81062	exon	68609	68962	.	-	.	ID=A81062_G0001270.mRNA.1.exon.1;Name=A81062_G0001270.mRNA.1.exon.1;Parent=A81062_G0001270.mRNA.1
Sc_chrII	A81062	CDS	68609	68962	.	-	0	ID=A81062_G0001270.mRNA.1.CDS.1;Name=A81062_G0001270.mRNA.1.CDS.1;Parent=A81062_G0001270.mRNA.1
Sc_chrII	A81062	gene	69274	72492	.	-	.	ID=A81062_G0001280;Name=YBL076C
Sc_chrII	A81062	mRNA	69274	72492	.	-	.	ID=A81062_G0001280.mRNA.1;Name=A81062_G0001280.mRNA.1;Parent=A81062_G0001280
Sc_chrII	A81062	exon	69274	72492	.	-	.	ID=A81062_G0001280.mRNA.1.exon.1;Name=A81062_G0001280.mRNA.1.exon.1;Parent=A81062_G0001280.mRNA.1
Sc_chrII	A81062	CDS	69274	72492	.	-	0	ID=A81062_G0001280.mRNA.1.CDS.1;Name=A81062_G0001280.mRNA.1.CDS.1;Parent=A81062_G0001280.mRNA.1
Sc_chrII	A81062	gene	72734	74683	.	-	.	ID=A81062_G0001290;Name=YBL075C
Sc_chrII	A81062	mRNA	72734	74683	.	-	.	ID=A81062_G0001290.mRNA.1;Name=A81062_G0001290.mRNA.1;Parent=A81062_G0001290
Sc_chrII	A81062	exon	72734	74683	.	-	.	ID=A81062_G0001290.mRNA.1.exon.1;Name=A81062_G0001290.mRNA.1.exon.1;Parent=A81062_G0001290.mRNA.1
Sc_chrII	A81062	CDS	72734	74683	.	-	0	ID=A81062_G0001290.mRNA.1.CDS.1;Name=A81062_G0001290.mRNA.1.CDS.1;Parent=A81062_G0001290.mRNA.1
Sc_chrII	A81062	gene	74957	76024	.	-	.	ID=A81062_G0001300;Name=YBL074C
Sc_chrII	A81062	mRNA	74957	76024	.	-	.	ID=A81062_G0001300.mRNA.1;Name=A81062_G0001300.mRNA.1;Parent=A81062_G0001300
Sc_chrII	A81062	exon	74957	76024	.	-	.	ID=A81062_G0001300.mRNA.1.exon.1;Name=A81062_G0001300.mRNA.1.exon.1;Parent=A81062_G0001300.mRNA.1
Sc_chrII	A81062	CDS	74957	76024	.	-	0	ID=A81062_G0001300.mRNA.1.CDS.1;Name=A81062_G0001300.mRNA.1.CDS.1;Parent=A81062_G0001300.mRNA.1
Sc_chrII	A81062	gene	76754	77356	.	-	.	ID=A81062_G0001310;Name=YBL072C
Sc_chrII	A81062	mRNA	76754	77356	.	-	.	ID=A81062_G0001310.mRNA.1;Name=A81062_G0001310.mRNA.1;Parent=A81062_G0001310
Sc_chrII	A81062	exon	76754	77356	.	-	.	ID=A81062_G0001310.mRNA.1.exon.1;Name=A81062_G0001310.mRNA.1.exon.1;Parent=A81062_G0001310.mRNA.1
Sc_chrII	A81062	CDS	76754	77356	.	-	0	ID=A81062_G0001310.mRNA.1.CDS.1;Name=A81062_G0001310.mRNA.1.CDS.1;Parent=A81062_G0001310.mRNA.1
Sc_chrII	A81062	gene	78209	78457	.	+	.	ID=A81062_G0001320;Name=YBL071W-A
Sc_chrII	A81062	mRNA	78209	78457	.	+	.	ID=A81062_G0001320.mRNA.1;Name=A81062_G0001320.mRNA.1;Parent=A81062_G0001320
Sc_chrII	A81062	exon	78209	78457	.	+	.	ID=A81062_G0001320.mRNA.1.exon.1;Name=A81062_G0001320.mRNA.1.exon.1;Parent=A81062_G0001320.mRNA.1
Sc_chrII	A81062	CDS	78209	78457	.	+	0	ID=A81062_G0001320.mRNA.1.CDS.1;Name=A81062_G0001320.mRNA.1.CDS.1;Parent=A81062_G0001320.mRNA.1
Sc_chrII	A81062	gene	78972	80261	.	+	.	ID=A81062_G0001330;Name=YBL069W
Sc_chrII	A81062	mRNA	78972	80261	.	+	.	ID=A81062_G0001330.mRNA.1;Name=A81062_G0001330.mRNA.1;Parent=A81062_G0001330
Sc_chrII	A81062	exon	78972	80261	.	+	.	ID=A81062_G0001330.mRNA.1.exon.1;Name=A81062_G0001330.mRNA.1.exon.1;Parent=A81062_G0001330.mRNA.1
Sc_chrII	A81062	CDS	78972	80261	.	+	0	ID=A81062_G0001330.mRNA.1.CDS.1;Name=A81062_G0001330.mRNA.1.CDS.1;Parent=A81062_G0001330.mRNA.1
Sc_chrII	A81062	gene	80645	81625	.	+	.	ID=A81062_G0001340;Name=YBL068W
Sc_chrII	A81062	mRNA	80645	81625	.	+	.	ID=A81062_G0001340.mRNA.1;Name=A81062_G0001340.mRNA.1;Parent=A81062_G0001340
Sc_chrII	A81062	exon	80645	81625	.	+	.	ID=A81062_G0001340.mRNA.1.exon.1;Name=A81062_G0001340.mRNA.1.exon.1;Parent=A81062_G0001340.mRNA.1
Sc_chrII	A81062	CDS	80645	81625	.	+	0	ID=A81062_G0001340.mRNA.1.CDS.1;Name=A81062_G0001340.mRNA.1.CDS.1;Parent=A81062_G0001340.mRNA.1
Sc_chrII	A81062	gene	81870	84113	.	-	.	ID=A81062_G0001350;Name=YBL067C
Sc_chrII	A81062	mRNA	81870	84113	.	-	.	ID=A81062_G0001350.mRNA.1;Name=A81062_G0001350.mRNA.1;Parent=A81062_G0001350
Sc_chrII	A81062	exon	81870	84113	.	-	.	ID=A81062_G0001350.mRNA.1.exon.1;Name=A81062_G0001350.mRNA.1.exon.1;Parent=A81062_G0001350.mRNA.1
Sc_chrII	A81062	CDS	81870	84113	.	-	0	ID=A81062_G0001350.mRNA.1.CDS.1;Name=A81062_G0001350.mRNA.1.CDS.1;Parent=A81062_G0001350.mRNA.1
Sc_chrII	A81062	gene	84898	88344	.	-	.	ID=A81062_G0001360;Name=YBL066C
Sc_chrII	A81062	mRNA	84898	88344	.	-	.	ID=A81062_G0001360.mRNA.1;Name=A81062_G0001360.mRNA.1;Parent=A81062_G0001360
Sc_chrII	A81062	exon	84898	88344	.	-	.	ID=A81062_G0001360.mRNA.1.exon.1;Name=A81062_G0001360.mRNA.1.exon.1;Parent=A81062_G0001360.mRNA.1
Sc_chrII	A81062	CDS	84898	88344	.	-	0	ID=A81062_G0001360.mRNA.1.CDS.1;Name=A81062_G0001360.mRNA.1.CDS.1;Parent=A81062_G0001360.mRNA.1
Sc_chrII	A81062	gene	88602	89387	.	-	.	ID=A81062_G0001370;Name=YBL064C
Sc_chrII	A81062	mRNA	88602	89387	.	-	.	ID=A81062_G0001370.mRNA.1;Name=A81062_G0001370.mRNA.1;Parent=A81062_G0001370
Sc_chrII	A81062	exon	88602	89387	.	-	.	ID=A81062_G0001370.mRNA.1.exon.1;Name=A81062_G0001370.mRNA.1.exon.1;Parent=A81062_G0001370.mRNA.1
Sc_chrII	A81062	CDS	88602	89387	.	-	0	ID=A81062_G0001370.mRNA.1.CDS.1;Name=A81062_G0001370.mRNA.1.CDS.1;Parent=A81062_G0001370.mRNA.1
Sc_chrII	A81062	gene	90117	93452	.	+	.	ID=A81062_G0001380;Name=YBL063W
Sc_chrII	A81062	mRNA	90117	93452	.	+	.	ID=A81062_G0001380.mRNA.1;Name=A81062_G0001380.mRNA.1;Parent=A81062_G0001380
Sc_chrII	A81062	exon	90117	93452	.	+	.	ID=A81062_G0001380.mRNA.1.exon.1;Name=A81062_G0001380.mRNA.1.exon.1;Parent=A81062_G0001380.mRNA.1
Sc_chrII	A81062	CDS	90117	93452	.	+	0	ID=A81062_G0001380.mRNA.1.CDS.1;Name=A81062_G0001380.mRNA.1.CDS.1;Parent=A81062_G0001380.mRNA.1
Sc_chrII	A81062	gene	93547	95637	.	-	.	ID=A81062_G0001390;Name=YBL061C
Sc_chrII	A81062	mRNA	93547	95637	.	-	.	ID=A81062_G0001390.mRNA.1;Name=A81062_G0001390.mRNA.1;Parent=A81062_G0001390
Sc_chrII	A81062	exon	93547	95637	.	-	.	ID=A81062_G0001390.mRNA.1.exon.1;Name=A81062_G0001390.mRNA.1.exon.1;Parent=A81062_G0001390.mRNA.1
Sc_chrII	A81062	CDS	93547	95637	.	-	0	ID=A81062_G0001390.mRNA.1.CDS.1;Name=A81062_G0001390.mRNA.1.CDS.1;Parent=A81062_G0001390.mRNA.1
Sc_chrII	A81062	gene	96163	98226	.	+	.	ID=A81062_G0001400;Name=YBL060W
Sc_chrII	A81062	mRNA	96163	98226	.	+	.	ID=A81062_G0001400.mRNA.1;Name=A81062_G0001400.mRNA.1;Parent=A81062_G0001400
Sc_chrII	A81062	exon	96163	98226	.	+	.	ID=A81062_G0001400.mRNA.1.exon.1;Name=A81062_G0001400.mRNA.1.exon.1;Parent=A81062_G0001400.mRNA.1
Sc_chrII	A81062	CDS	96163	98226	.	+	0	ID=A81062_G0001400.mRNA.1.CDS.1;Name=A81062_G0001400.mRNA.1.CDS.1;Parent=A81062_G0001400.mRNA.1
Sc_chrII	A81062	gene	98356	98770	.	-	.	ID=A81062_G0001410;Name=A81062_G0001410
Sc_chrII	A81062	mRNA	98356	98770	.	-	.	ID=A81062_G0001410.mRNA.1;Name=A81062_G0001410.mRNA.1;Parent=A81062_G0001410
Sc_chrII	A81062	exon	98356	98651	.	-	.	ID=A81062_G0001410.mRNA.1.exon.2;Name=A81062_G0001410.mRNA.1.exon.2;Parent=A81062_G0001410.mRNA.1
Sc_chrII	A81062	exon	98737	98770	.	-	.	ID=A81062_G0001410.mRNA.1.exon.1;Name=A81062_G0001410.mRNA.1.exon.1;Parent=A81062_G0001410.mRNA.1
Sc_chrII	A81062	CDS	98356	98651	.	-	2	ID=A81062_G0001410.mRNA.1.CDS.2;Name=A81062_G0001410.mRNA.1.CDS.2;Parent=A81062_G0001410.mRNA.1
Sc_chrII	A81062	CDS	98737	98770	.	-	0	ID=A81062_G0001410.mRNA.1.CDS.1;Name=A81062_G0001410.mRNA.1.CDS.1;Parent=A81062_G0001410.mRNA.1
Sc_chrII	A81062	gene	98825	99475	.	+	.	ID=A81062_G0001420;Name=YBL059W
Sc_chrII	A81062	mRNA	98825	99475	.	+	.	ID=A81062_G0001420.mRNA.1;Name=A81062_G0001420.mRNA.1;Parent=A81062_G0001420
Sc_chrII	A81062	exon	98825	99110	.	+	.	ID=A81062_G0001420.mRNA.1.exon.1;Name=A81062_G0001420.mRNA.1.exon.1;Parent=A81062_G0001420.mRNA.1
Sc_chrII	A81062	exon	99180	99475	.	+	.	ID=A81062_G0001420.mRNA.1.exon.2;Name=A81062_G0001420.mRNA.1.exon.2;Parent=A81062_G0001420.mRNA.1
Sc_chrII	A81062	CDS	98825	99110	.	+	0	ID=A81062_G0001420.mRNA.1.CDS.1;Name=A81062_G0001420.mRNA.1.CDS.1;Parent=A81062_G0001420.mRNA.1
Sc_chrII	A81062	CDS	99180	99475	.	+	2	ID=A81062_G0001420.mRNA.1.CDS.2;Name=A81062_G0001420.mRNA.1.CDS.2;Parent=A81062_G0001420.mRNA.1
Sc_chrII	A81062	gene	99668	100942	.	+	.	ID=A81062_G0001430;Name=YBL058W
Sc_chrII	A81062	mRNA	99668	100942	.	+	.	ID=A81062_G0001430.mRNA.1;Name=A81062_G0001430.mRNA.1;Parent=A81062_G0001430
Sc_chrII	A81062	exon	99668	100942	.	+	.	ID=A81062_G0001430.mRNA.1.exon.1;Name=A81062_G0001430.mRNA.1.exon.1;Parent=A81062_G0001430.mRNA.1
Sc_chrII	A81062	CDS	99668	100942	.	+	0	ID=A81062_G0001430.mRNA.1.CDS.1;Name=A81062_G0001430.mRNA.1.CDS.1;Parent=A81062_G0001430.mRNA.1
Sc_chrII	A81062	gene	101035	101661	.	-	.	ID=A81062_G0001440;Name=YBL057C
Sc_chrII	A81062	mRNA	101035	101661	.	-	.	ID=A81062_G0001440.mRNA.1;Name=A81062_G0001440.mRNA.1;Parent=A81062_G0001440
Sc_chrII	A81062	exon	101035	101661	.	-	.	ID=A81062_G0001440.mRNA.1.exon.1;Name=A81062_G0001440.mRNA.1.exon.1;Parent=A81062_G0001440.mRNA.1
Sc_chrII	A81062	CDS	101035	101661	.	-	0	ID=A81062_G0001440.mRNA.1.CDS.1;Name=A81062_G0001440.mRNA.1.CDS.1;Parent=A81062_G0001440.mRNA.1
Sc_chrII	A81062	gene	101996	103402	.	+	.	ID=A81062_G0001450;Name=YBL056W
Sc_chrII	A81062	mRNA	101996	103402	.	+	.	ID=A81062_G0001450.mRNA.1;Name=A81062_G0001450.mRNA.1;Parent=A81062_G0001450
Sc_chrII	A81062	exon	101996	103402	.	+	.	ID=A81062_G0001450.mRNA.1.exon.1;Name=A81062_G0001450.mRNA.1.exon.1;Parent=A81062_G0001450.mRNA.1
Sc_chrII	A81062	CDS	101996	103402	.	+	0	ID=A81062_G0001450.mRNA.1.CDS.1;Name=A81062_G0001450.mRNA.1.CDS.1;Parent=A81062_G0001450.mRNA.1
Sc_chrII	A81062	gene	103806	105062	.	-	.	ID=A81062_G0001460;Name=YBL055C
Sc_chrII	A81062	mRNA	103806	105062	.	-	.	ID=A81062_G0001460.mRNA.1;Name=A81062_G0001460.mRNA.1;Parent=A81062_G0001460
Sc_chrII	A81062	exon	103806	105062	.	-	.	ID=A81062_G0001460.mRNA.1.exon.1;Name=A81062_G0001460.mRNA.1.exon.1;Parent=A81062_G0001460.mRNA.1
Sc_chrII	A81062	CDS	103806	105062	.	-	0	ID=A81062_G0001460.mRNA.1.CDS.1;Name=A81062_G0001460.mRNA.1.CDS.1;Parent=A81062_G0001460.mRNA.1
Sc_chrII	A81062	gene	105820	107397	.	+	.	ID=A81062_G0001470;Name=YBL054W
Sc_chrII	A81062	mRNA	105820	107397	.	+	.	ID=A81062_G0001470.mRNA.1;Name=A81062_G0001470.mRNA.1;Parent=A81062_G0001470
Sc_chrII	A81062	exon	105820	107397	.	+	.	ID=A81062_G0001470.mRNA.1.exon.1;Name=A81062_G0001470.mRNA.1.exon.1;Parent=A81062_G0001470.mRNA.1
Sc_chrII	A81062	CDS	105820	107397	.	+	0	ID=A81062_G0001470.mRNA.1.CDS.1;Name=A81062_G0001470.mRNA.1.CDS.1;Parent=A81062_G0001470.mRNA.1
Sc_chrII	A81062	gene	107610	110108	.	-	.	ID=A81062_G0001480;Name=YBL052C
Sc_chrII	A81062	mRNA	107610	110108	.	-	.	ID=A81062_G0001480.mRNA.1;Name=A81062_G0001480.mRNA.1;Parent=A81062_G0001480
Sc_chrII	A81062	exon	107610	110108	.	-	.	ID=A81062_G0001480.mRNA.1.exon.1;Name=A81062_G0001480.mRNA.1.exon.1;Parent=A81062_G0001480.mRNA.1
Sc_chrII	A81062	CDS	107610	110108	.	-	0	ID=A81062_G0001480.mRNA.1.CDS.1;Name=A81062_G0001480.mRNA.1.CDS.1;Parent=A81062_G0001480.mRNA.1
Sc_chrII	A81062	gene	110986	112992	.	-	.	ID=A81062_G0001490;Name=YBL051C
Sc_chrII	A81062	mRNA	110986	112992	.	-	.	ID=A81062_G0001490.mRNA.1;Name=A81062_G0001490.mRNA.1;Parent=A81062_G0001490
Sc_chrII	A81062	exon	110986	112992	.	-	.	ID=A81062_G0001490.mRNA.1.exon.1;Name=A81062_G0001490.mRNA.1.exon.1;Parent=A81062_G0001490.mRNA.1
Sc_chrII	A81062	CDS	110986	112992	.	-	0	ID=A81062_G0001490.mRNA.1.CDS.1;Name=A81062_G0001490.mRNA.1.CDS.1;Parent=A81062_G0001490.mRNA.1
Sc_chrII	A81062	gene	113358	114352	.	+	.	ID=A81062_G0001500;Name=YBL050W
Sc_chrII	A81062	mRNA	113358	114352	.	+	.	ID=A81062_G0001500.mRNA.1;Name=A81062_G0001500.mRNA.1;Parent=A81062_G0001500
Sc_chrII	A81062	exon	113358	113387	.	+	.	ID=A81062_G0001500.mRNA.1.exon.1;Name=A81062_G0001500.mRNA.1.exon.1;Parent=A81062_G0001500.mRNA.1
Sc_chrII	A81062	exon	113504	114352	.	+	.	ID=A81062_G0001500.mRNA.1.exon.2;Name=A81062_G0001500.mRNA.1.exon.2;Parent=A81062_G0001500.mRNA.1
Sc_chrII	A81062	CDS	113358	113387	.	+	0	ID=A81062_G0001500.mRNA.1.CDS.1;Name=A81062_G0001500.mRNA.1.CDS.1;Parent=A81062_G0001500.mRNA.1
Sc_chrII	A81062	CDS	113504	114352	.	+	0	ID=A81062_G0001500.mRNA.1.CDS.2;Name=A81062_G0001500.mRNA.1.CDS.2;Parent=A81062_G0001500.mRNA.1
Sc_chrII	A81062	gene	115061	115477	.	+	.	ID=A81062_G0001510;Name=YBL049W
Sc_chrII	A81062	mRNA	115061	115477	.	+	.	ID=A81062_G0001510.mRNA.1;Name=A81062_G0001510.mRNA.1;Parent=A81062_G0001510
Sc_chrII	A81062	exon	115061	115477	.	+	.	ID=A81062_G0001510.mRNA.1.exon.1;Name=A81062_G0001510.mRNA.1.exon.1;Parent=A81062_G0001510.mRNA.1
Sc_chrII	A81062	CDS	115061	115477	.	+	0	ID=A81062_G0001510.mRNA.1.CDS.1;Name=A81062_G0001510.mRNA.1.CDS.1;Parent=A81062_G0001510.mRNA.1
Sc_chrII	A81062	gene	116127	120272	.	-	.	ID=A81062_G0001520;Name=YBL047C
Sc_chrII	A81062	mRNA	116127	120272	.	-	.	ID=A81062_G0001520.mRNA.1;Name=A81062_G0001520.mRNA.1;Parent=A81062_G0001520
Sc_chrII	A81062	exon	116127	120272	.	-	.	ID=A81062_G0001520.mRNA.1.exon.1;Name=A81062_G0001520.mRNA.1.exon.1;Parent=A81062_G0001520.mRNA.1
Sc_chrII	A81062	CDS	116127	120272	.	-	0	ID=A81062_G0001520.mRNA.1.CDS.1;Name=A81062_G0001520.mRNA.1.CDS.1;Parent=A81062_G0001520.mRNA.1
Sc_chrII	A81062	gene	120656	122008	.	+	.	ID=A81062_G0001530;Name=YBL046W
Sc_chrII	A81062	mRNA	120656	122008	.	+	.	ID=A81062_G0001530.mRNA.1;Name=A81062_G0001530.mRNA.1;Parent=A81062_G0001530
Sc_chrII	A81062	exon	120656	122008	.	+	.	ID=A81062_G0001530.mRNA.1.exon.1;Name=A81062_G0001530.mRNA.1.exon.1;Parent=A81062_G0001530.mRNA.1
Sc_chrII	A81062	CDS	120656	122008	.	+	0	ID=A81062_G0001530.mRNA.1.CDS.1;Name=A81062_G0001530.mRNA.1.CDS.1;Parent=A81062_G0001530.mRNA.1
Sc_chrII	A81062	gene	122394	123767	.	-	.	ID=A81062_G0001540;Name=YBL045C
Sc_chrII	A81062	mRNA	122394	123767	.	-	.	ID=A81062_G0001540.mRNA.1;Name=A81062_G0001540.mRNA.1;Parent=A81062_G0001540
Sc_chrII	A81062	exon	122394	123767	.	-	.	ID=A81062_G0001540.mRNA.1.exon.1;Name=A81062_G0001540.mRNA.1.exon.1;Parent=A81062_G0001540.mRNA.1
Sc_chrII	A81062	CDS	122394	123767	.	-	0	ID=A81062_G0001540.mRNA.1.CDS.1;Name=A81062_G0001540.mRNA.1.CDS.1;Parent=A81062_G0001540.mRNA.1
Sc_chrII	A81062	gene	124492	124701	.	+	.	ID=A81062_G0001550;Name=A81062_G0001550
Sc_chrII	A81062	mRNA	124492	124701	.	+	.	ID=A81062_G0001550.mRNA.1;Name=A81062_G0001550.mRNA.1;Parent=A81062_G0001550
Sc_chrII	A81062	exon	124492	124701	.	+	.	ID=A81062_G0001550.mRNA.1.exon.1;Name=A81062_G0001550.mRNA.1.exon.1;Parent=A81062_G0001550.mRNA.1
Sc_chrII	A81062	CDS	124492	124701	.	+	0	ID=A81062_G0001550.mRNA.1.CDS.1;Name=A81062_G0001550.mRNA.1.CDS.1;Parent=A81062_G0001550.mRNA.1
Sc_chrII	A81062	gene	124936	125709	.	+	.	ID=A81062_G0001560;Name=YBL043W
Sc_chrII	A81062	mRNA	124936	125709	.	+	.	ID=A81062_G0001560.mRNA.1;Name=A81062_G0001560.mRNA.1;Parent=A81062_G0001560
Sc_chrII	A81062	exon	124936	125709	.	+	.	ID=A81062_G0001560.mRNA.1.exon.1;Name=A81062_G0001560.mRNA.1.exon.1;Parent=A81062_G0001560.mRNA.1
Sc_chrII	A81062	CDS	124936	125709	.	+	0	ID=A81062_G0001560.mRNA.1.CDS.1;Name=A81062_G0001560.mRNA.1.CDS.1;Parent=A81062_G0001560.mRNA.1
Sc_chrII	A81062	gene	126584	128503	.	-	.	ID=A81062_G0001570;Name=YBL042C
Sc_chrII	A81062	mRNA	126584	128503	.	-	.	ID=A81062_G0001570.mRNA.1;Name=A81062_G0001570.mRNA.1;Parent=A81062_G0001570
Sc_chrII	A81062	exon	126584	128503	.	-	.	ID=A81062_G0001570.mRNA.1.exon.1;Name=A81062_G0001570.mRNA.1.exon.1;Parent=A81062_G0001570.mRNA.1
Sc_chrII	A81062	CDS	126584	128503	.	-	0	ID=A81062_G0001570.mRNA.1.CDS.1;Name=A81062_G0001570.mRNA.1.CDS.1;Parent=A81062_G0001570.mRNA.1
Sc_chrII	A81062	gene	129491	130216	.	+	.	ID=A81062_G0001580;Name=YBL041W
Sc_chrII	A81062	mRNA	129491	130216	.	+	.	ID=A81062_G0001580.mRNA.1;Name=A81062_G0001580.mRNA.1;Parent=A81062_G0001580
Sc_chrII	A81062	exon	129491	130216	.	+	.	ID=A81062_G0001580.mRNA.1.exon.1;Name=A81062_G0001580.mRNA.1.exon.1;Parent=A81062_G0001580.mRNA.1
Sc_chrII	A81062	CDS	129491	130216	.	+	0	ID=A81062_G0001580.mRNA.1.CDS.1;Name=A81062_G0001580.mRNA.1.CDS.1;Parent=A81062_G0001580.mRNA.1
Sc_chrII	A81062	gene	130357	131113	.	-	.	ID=A81062_G0001590;Name=A81062_G0001590
Sc_chrII	A81062	mRNA	130357	131113	.	-	.	ID=A81062_G0001590.mRNA.1;Name=A81062_G0001590.mRNA.1;Parent=A81062_G0001590
Sc_chrII	A81062	exon	130357	130994	.	-	.	ID=A81062_G0001590.mRNA.1.exon.2;Name=A81062_G0001590.mRNA.1.exon.2;Parent=A81062_G0001590.mRNA.1
Sc_chrII	A81062	exon	131092	131113	.	-	.	ID=A81062_G0001590.mRNA.1.exon.1;Name=A81062_G0001590.mRNA.1.exon.1;Parent=A81062_G0001590.mRNA.1
Sc_chrII	A81062	CDS	130357	130994	.	-	2	ID=A81062_G0001590.mRNA.1.CDS.2;Name=A81062_G0001590.mRNA.1.CDS.2;Parent=A81062_G0001590.mRNA.1
Sc_chrII	A81062	CDS	131092	131113	.	-	0	ID=A81062_G0001590.mRNA.1.CDS.1;Name=A81062_G0001590.mRNA.1.CDS.1;Parent=A81062_G0001590.mRNA.1
Sc_chrII	A81062	gene	131638	131817	.	+	.	ID=A81062_G0001600;Name=YBL039W-B
Sc_chrII	A81062	mRNA	131638	131817	.	+	.	ID=A81062_G0001600.mRNA.1;Name=A81062_G0001600.mRNA.1;Parent=A81062_G0001600
Sc_chrII	A81062	exon	131638	131817	.	+	.	ID=A81062_G0001600.mRNA.1.exon.1;Name=A81062_G0001600.mRNA.1.exon.1;Parent=A81062_G0001600.mRNA.1
Sc_chrII	A81062	CDS	131638	131817	.	+	0	ID=A81062_G0001600.mRNA.1.CDS.1;Name=A81062_G0001600.mRNA.1.CDS.1;Parent=A81062_G0001600.mRNA.1
Sc_chrII	A81062	gene	132236	133975	.	-	.	ID=A81062_G0001610;Name=YBL039C
Sc_chrII	A81062	mRNA	132236	133975	.	-	.	ID=A81062_G0001610.mRNA.1;Name=A81062_G0001610.mRNA.1;Parent=A81062_G0001610
Sc_chrII	A81062	exon	132236	133975	.	-	.	ID=A81062_G0001610.mRNA.1.exon.1;Name=A81062_G0001610.mRNA.1.exon.1;Parent=A81062_G0001610.mRNA.1
Sc_chrII	A81062	CDS	132236	133975	.	-	0	ID=A81062_G0001610.mRNA.1.CDS.1;Name=A81062_G0001610.mRNA.1.CDS.1;Parent=A81062_G0001610.mRNA.1
Sc_chrII	A81062	gene	134420	135118	.	+	.	ID=A81062_G0001620;Name=YBL038W
Sc_chrII	A81062	mRNA	134420	135118	.	+	.	ID=A81062_G0001620.mRNA.1;Name=A81062_G0001620.mRNA.1;Parent=A81062_G0001620
Sc_chrII	A81062	exon	134420	135118	.	+	.	ID=A81062_G0001620.mRNA.1.exon.1;Name=A81062_G0001620.mRNA.1.exon.1;Parent=A81062_G0001620.mRNA.1
Sc_chrII	A81062	CDS	134420	135118	.	+	0	ID=A81062_G0001620.mRNA.1.CDS.1;Name=A81062_G0001620.mRNA.1.CDS.1;Parent=A81062_G0001620.mRNA.1
Sc_chrII	A81062	gene	135442	138519	.	+	.	ID=A81062_G0001630;Name=YBL037W
Sc_chrII	A81062	mRNA	135442	138519	.	+	.	ID=A81062_G0001630.mRNA.1;Name=A81062_G0001630.mRNA.1;Parent=A81062_G0001630
Sc_chrII	A81062	exon	135442	138519	.	+	.	ID=A81062_G0001630.mRNA.1.exon.1;Name=A81062_G0001630.mRNA.1.exon.1;Parent=A81062_G0001630.mRNA.1
Sc_chrII	A81062	CDS	135442	138519	.	+	0	ID=A81062_G0001630.mRNA.1.CDS.1;Name=A81062_G0001630.mRNA.1.CDS.1;Parent=A81062_G0001630.mRNA.1
Sc_chrII	A81062	gene	138686	139459	.	-	.	ID=A81062_G0001640;Name=YBL036C
Sc_chrII	A81062	mRNA	138686	139459	.	-	.	ID=A81062_G0001640.mRNA.1;Name=A81062_G0001640.mRNA.1;Parent=A81062_G0001640
Sc_chrII	A81062	exon	138686	139459	.	-	.	ID=A81062_G0001640.mRNA.1.exon.1;Name=A81062_G0001640.mRNA.1.exon.1;Parent=A81062_G0001640.mRNA.1
Sc_chrII	A81062	CDS	138686	139459	.	-	0	ID=A81062_G0001640.mRNA.1.CDS.1;Name=A81062_G0001640.mRNA.1.CDS.1;Parent=A81062_G0001640.mRNA.1
Sc_chrII	A81062	gene	139733	141850	.	-	.	ID=A81062_G0001650;Name=YBL035C
Sc_chrII	A81062	mRNA	139733	141850	.	-	.	ID=A81062_G0001650.mRNA.1;Name=A81062_G0001650.mRNA.1;Parent=A81062_G0001650
Sc_chrII	A81062	exon	139733	141850	.	-	.	ID=A81062_G0001650.mRNA.1.exon.1;Name=A81062_G0001650.mRNA.1.exon.1;Parent=A81062_G0001650.mRNA.1
Sc_chrII	A81062	CDS	139733	141850	.	-	0	ID=A81062_G0001650.mRNA.1.CDS.1;Name=A81062_G0001650.mRNA.1.CDS.1;Parent=A81062_G0001650.mRNA.1
Sc_chrII	A81062	gene	142089	146630	.	-	.	ID=A81062_G0001660;Name=YBL034C
Sc_chrII	A81062	mRNA	142089	146630	.	-	.	ID=A81062_G0001660.mRNA.1;Name=A81062_G0001660.mRNA.1;Parent=A81062_G0001660
Sc_chrII	A81062	exon	142089	146630	.	-	.	ID=A81062_G0001660.mRNA.1.exon.1;Name=A81062_G0001660.mRNA.1.exon.1;Parent=A81062_G0001660.mRNA.1
Sc_chrII	A81062	CDS	142089	146630	.	-	0	ID=A81062_G0001660.mRNA.1.CDS.1;Name=A81062_G0001660.mRNA.1.CDS.1;Parent=A81062_G0001660.mRNA.1
Sc_chrII	A81062	gene	146897	147934	.	-	.	ID=A81062_G0001670;Name=YBL033C
Sc_chrII	A81062	mRNA	146897	147934	.	-	.	ID=A81062_G0001670.mRNA.1;Name=A81062_G0001670.mRNA.1;Parent=A81062_G0001670
Sc_chrII	A81062	exon	146897	147934	.	-	.	ID=A81062_G0001670.mRNA.1.exon.1;Name=A81062_G0001670.mRNA.1.exon.1;Parent=A81062_G0001670.mRNA.1
Sc_chrII	A81062	CDS	146897	147934	.	-	0	ID=A81062_G0001670.mRNA.1.CDS.1;Name=A81062_G0001670.mRNA.1.CDS.1;Parent=A81062_G0001670.mRNA.1
Sc_chrII	A81062	gene	148426	149571	.	+	.	ID=A81062_G0001680;Name=YBL032W
Sc_chrII	A81062	mRNA	148426	149571	.	+	.	ID=A81062_G0001680.mRNA.1;Name=A81062_G0001680.mRNA.1;Parent=A81062_G0001680
Sc_chrII	A81062	exon	148426	149571	.	+	.	ID=A81062_G0001680.mRNA.1.exon.1;Name=A81062_G0001680.mRNA.1.exon.1;Parent=A81062_G0001680.mRNA.1
Sc_chrII	A81062	CDS	148426	149571	.	+	0	ID=A81062_G0001680.mRNA.1.CDS.1;Name=A81062_G0001680.mRNA.1.CDS.1;Parent=A81062_G0001680.mRNA.1
Sc_chrII	A81062	gene	149941	150957	.	+	.	ID=A81062_G0001690;Name=YBL031W
Sc_chrII	A81062	mRNA	149941	150957	.	+	.	ID=A81062_G0001690.mRNA.1;Name=A81062_G0001690.mRNA.1;Parent=A81062_G0001690
Sc_chrII	A81062	exon	149941	150957	.	+	.	ID=A81062_G0001690.mRNA.1.exon.1;Name=A81062_G0001690.mRNA.1.exon.1;Parent=A81062_G0001690.mRNA.1
Sc_chrII	A81062	CDS	149941	150957	.	+	0	ID=A81062_G0001690.mRNA.1.CDS.1;Name=A81062_G0001690.mRNA.1.CDS.1;Parent=A81062_G0001690.mRNA.1
Sc_chrII	A81062	gene	151284	152240	.	-	.	ID=A81062_G0001700;Name=YBL030C
Sc_chrII	A81062	mRNA	151284	152240	.	-	.	ID=A81062_G0001700.mRNA.1;Name=A81062_G0001700.mRNA.1;Parent=A81062_G0001700
Sc_chrII	A81062	exon	151284	152240	.	-	.	ID=A81062_G0001700.mRNA.1.exon.1;Name=A81062_G0001700.mRNA.1.exon.1;Parent=A81062_G0001700.mRNA.1
Sc_chrII	A81062	CDS	151284	152240	.	-	0	ID=A81062_G0001700.mRNA.1.CDS.1;Name=A81062_G0001700.mRNA.1.CDS.1;Parent=A81062_G0001700.mRNA.1
Sc_chrII	A81062	gene	152731	153015	.	-	.	ID=A81062_G0001710;Name=YBL029C-A
Sc_chrII	A81062	mRNA	152731	153015	.	-	.	ID=A81062_G0001710.mRNA.1;Name=A81062_G0001710.mRNA.1;Parent=A81062_G0001710
Sc_chrII	A81062	exon	152731	153015	.	-	.	ID=A81062_G0001710.mRNA.1.exon.1;Name=A81062_G0001710.mRNA.1.exon.1;Parent=A81062_G0001710.mRNA.1
Sc_chrII	A81062	CDS	152731	153015	.	-	0	ID=A81062_G0001710.mRNA.1.CDS.1;Name=A81062_G0001710.mRNA.1.CDS.1;Parent=A81062_G0001710.mRNA.1
Sc_chrII	A81062	gene	154374	155504	.	+	.	ID=A81062_G0001720;Name=YBL029W
Sc_chrII	A81062	mRNA	154374	155504	.	+	.	ID=A81062_G0001720.mRNA.1;Name=A81062_G0001720.mRNA.1;Parent=A81062_G0001720
Sc_chrII	A81062	exon	154374	155504	.	+	.	ID=A81062_G0001720.mRNA.1.exon.1;Name=A81062_G0001720.mRNA.1.exon.1;Parent=A81062_G0001720.mRNA.1
Sc_chrII	A81062	CDS	154374	155504	.	+	0	ID=A81062_G0001720.mRNA.1.CDS.1;Name=A81062_G0001720.mRNA.1.CDS.1;Parent=A81062_G0001720.mRNA.1
Sc_chrII	A81062	gene	155757	156077	.	-	.	ID=A81062_G0001730;Name=YBL028C
Sc_chrII	A81062	mRNA	155757	156077	.	-	.	ID=A81062_G0001730.mRNA.1;Name=A81062_G0001730.mRNA.1;Parent=A81062_G0001730
Sc_chrII	A81062	exon	155757	156077	.	-	.	ID=A81062_G0001730.mRNA.1.exon.1;Name=A81062_G0001730.mRNA.1.exon.1;Parent=A81062_G0001730.mRNA.1
Sc_chrII	A81062	CDS	155757	156077	.	-	0	ID=A81062_G0001730.mRNA.1.CDS.1;Name=A81062_G0001730.mRNA.1.CDS.1;Parent=A81062_G0001730.mRNA.1
Sc_chrII	A81062	gene	156962	157622	.	+	.	ID=A81062_G0001740;Name=YBL027W
Sc_chrII	A81062	mRNA	156962	157622	.	+	.	ID=A81062_G0001740.mRNA.1;Name=A81062_G0001740.mRNA.1;Parent=A81062_G0001740
Sc_chrII	A81062	exon	156962	156978	.	+	.	ID=A81062_G0001740.mRNA.1.exon.1;Name=A81062_G0001740.mRNA.1.exon.1;Parent=A81062_G0001740.mRNA.1
Sc_chrII	A81062	exon	157055	157622	.	+	.	ID=A81062_G0001740.mRNA.1.exon.2;Name=A81062_G0001740.mRNA.1.exon.2;Parent=A81062_G0001740.mRNA.1
Sc_chrII	A81062	CDS	156962	156978	.	+	0	ID=A81062_G0001740.mRNA.1.CDS.1;Name=A81062_G0001740.mRNA.1.CDS.1;Parent=A81062_G0001740.mRNA.1
Sc_chrII	A81062	CDS	157055	157622	.	+	1	ID=A81062_G0001740.mRNA.1.CDS.2;Name=A81062_G0001740.mRNA.1.CDS.2;Parent=A81062_G0001740.mRNA.1
Sc_chrII	A81062	gene	157880	158116	.	-	.	ID=A81062_G0001750;Name=A81062_G0001750
Sc_chrII	A81062	mRNA	157880	158116	.	-	.	ID=A81062_G0001750.mRNA.1;Name=A81062_G0001750.mRNA.1;Parent=A81062_G0001750
Sc_chrII	A81062	exon	157880	158116	.	-	.	ID=A81062_G0001750.mRNA.1.exon.1;Name=A81062_G0001750.mRNA.1.exon.1;Parent=A81062_G0001750.mRNA.1
Sc_chrII	A81062	CDS	157880	158116	.	-	0	ID=A81062_G0001750.mRNA.1.CDS.1;Name=A81062_G0001750.mRNA.1.CDS.1;Parent=A81062_G0001750.mRNA.1
Sc_chrII	A81062	gene	158861	159276	.	+	.	ID=A81062_G0001760;Name=YBL026W
Sc_chrII	A81062	mRNA	158861	159276	.	+	.	ID=A81062_G0001760.mRNA.1;Name=A81062_G0001760.mRNA.1;Parent=A81062_G0001760
Sc_chrII	A81062	exon	158861	158914	.	+	.	ID=A81062_G0001760.mRNA.1.exon.1;Name=A81062_G0001760.mRNA.1.exon.1;Parent=A81062_G0001760.mRNA.1
Sc_chrII	A81062	exon	159043	159276	.	+	.	ID=A81062_G0001760.mRNA.1.exon.2;Name=A81062_G0001760.mRNA.1.exon.2;Parent=A81062_G0001760.mRNA.1
Sc_chrII	A81062	CDS	158861	158914	.	+	0	ID=A81062_G0001760.mRNA.1.CDS.1;Name=A81062_G0001760.mRNA.1.CDS.1;Parent=A81062_G0001760.mRNA.1
Sc_chrII	A81062	CDS	159043	159276	.	+	0	ID=A81062_G0001760.mRNA.1.CDS.2;Name=A81062_G0001760.mRNA.1.CDS.2;Parent=A81062_G0001760.mRNA.1
Sc_chrII	A81062	gene	159719	160156	.	+	.	ID=A81062_G0001770;Name=YBL025W
Sc_chrII	A81062	mRNA	159719	160156	.	+	.	ID=A81062_G0001770.mRNA.1;Name=A81062_G0001770.mRNA.1;Parent=A81062_G0001770
Sc_chrII	A81062	exon	159719	160156	.	+	.	ID=A81062_G0001770.mRNA.1.exon.1;Name=A81062_G0001770.mRNA.1.exon.1;Parent=A81062_G0001770.mRNA.1
Sc_chrII	A81062	CDS	159719	160156	.	+	0	ID=A81062_G0001770.mRNA.1.CDS.1;Name=A81062_G0001770.mRNA.1.CDS.1;Parent=A81062_G0001770.mRNA.1
Sc_chrII	A81062	gene	160772	162826	.	+	.	ID=A81062_G0001780;Name=YBL024W
Sc_chrII	A81062	mRNA	160772	162826	.	+	.	ID=A81062_G0001780.mRNA.1;Name=A81062_G0001780.mRNA.1;Parent=A81062_G0001780
Sc_chrII	A81062	exon	160772	162826	.	+	.	ID=A81062_G0001780.mRNA.1.exon.1;Name=A81062_G0001780.mRNA.1.exon.1;Parent=A81062_G0001780.mRNA.1
Sc_chrII	A81062	CDS	160772	162826	.	+	0	ID=A81062_G0001780.mRNA.1.CDS.1;Name=A81062_G0001780.mRNA.1.CDS.1;Parent=A81062_G0001780.mRNA.1
Sc_chrII	A81062	gene	163165	165771	.	-	.	ID=A81062_G0001790;Name=YBL023C
Sc_chrII	A81062	mRNA	163165	165771	.	-	.	ID=A81062_G0001790.mRNA.1;Name=A81062_G0001790.mRNA.1;Parent=A81062_G0001790
Sc_chrII	A81062	exon	163165	165771	.	-	.	ID=A81062_G0001790.mRNA.1.exon.1;Name=A81062_G0001790.mRNA.1.exon.1;Parent=A81062_G0001790.mRNA.1
Sc_chrII	A81062	CDS	163165	165771	.	-	0	ID=A81062_G0001790.mRNA.1.CDS.1;Name=A81062_G0001790.mRNA.1.CDS.1;Parent=A81062_G0001790.mRNA.1
Sc_chrII	A81062	gene	166119	169520	.	-	.	ID=A81062_G0001800;Name=YBL022C
Sc_chrII	A81062	mRNA	166119	169520	.	-	.	ID=A81062_G0001800.mRNA.1;Name=A81062_G0001800.mRNA.1;Parent=A81062_G0001800
Sc_chrII	A81062	exon	166119	169520	.	-	.	ID=A81062_G0001800.mRNA.1.exon.1;Name=A81062_G0001800.mRNA.1.exon.1;Parent=A81062_G0001800.mRNA.1
Sc_chrII	A81062	CDS	166119	169520	.	-	0	ID=A81062_G0001800.mRNA.1.CDS.1;Name=A81062_G0001800.mRNA.1.CDS.1;Parent=A81062_G0001800.mRNA.1
Sc_chrII	A81062	gene	169905	170339	.	-	.	ID=A81062_G0001810;Name=YBL021C
Sc_chrII	A81062	mRNA	169905	170339	.	-	.	ID=A81062_G0001810.mRNA.1;Name=A81062_G0001810.mRNA.1;Parent=A81062_G0001810
Sc_chrII	A81062	exon	169905	170339	.	-	.	ID=A81062_G0001810.mRNA.1.exon.1;Name=A81062_G0001810.mRNA.1.exon.1;Parent=A81062_G0001810.mRNA.1
Sc_chrII	A81062	CDS	169905	170339	.	-	0	ID=A81062_G0001810.mRNA.1.CDS.1;Name=A81062_G0001810.mRNA.1.CDS.1;Parent=A81062_G0001810.mRNA.1
Sc_chrII	A81062	gene	170646	172370	.	+	.	ID=A81062_G0001820;Name=YBL020W
Sc_chrII	A81062	mRNA	170646	172370	.	+	.	ID=A81062_G0001820.mRNA.1;Name=A81062_G0001820.mRNA.1;Parent=A81062_G0001820
Sc_chrII	A81062	exon	170646	172370	.	+	.	ID=A81062_G0001820.mRNA.1.exon.1;Name=A81062_G0001820.mRNA.1.exon.1;Parent=A81062_G0001820.mRNA.1
Sc_chrII	A81062	CDS	170646	172370	.	+	0	ID=A81062_G0001820.mRNA.1.CDS.1;Name=A81062_G0001820.mRNA.1.CDS.1;Parent=A81062_G0001820.mRNA.1
Sc_chrII	A81062	gene	172599	174161	.	+	.	ID=A81062_G0001830;Name=YBL019W
Sc_chrII	A81062	mRNA	172599	174161	.	+	.	ID=A81062_G0001830.mRNA.1;Name=A81062_G0001830.mRNA.1;Parent=A81062_G0001830
Sc_chrII	A81062	exon	172599	174161	.	+	.	ID=A81062_G0001830.mRNA.1.exon.1;Name=A81062_G0001830.mRNA.1.exon.1;Parent=A81062_G0001830.mRNA.1
Sc_chrII	A81062	CDS	172599	174161	.	+	0	ID=A81062_G0001830.mRNA.1.CDS.1;Name=A81062_G0001830.mRNA.1.CDS.1;Parent=A81062_G0001830.mRNA.1
Sc_chrII	A81062	gene	174244	174720	.	-	.	ID=A81062_G0001840;Name=A81062_G0001840
Sc_chrII	A81062	mRNA	174244	174720	.	-	.	ID=A81062_G0001840.mRNA.1;Name=A81062_G0001840.mRNA.1;Parent=A81062_G0001840
Sc_chrII	A81062	exon	174244	174598	.	-	.	ID=A81062_G0001840.mRNA.1.exon.2;Name=A81062_G0001840.mRNA.1.exon.2;Parent=A81062_G0001840.mRNA.1
Sc_chrII	A81062	exon	174674	174720	.	-	.	ID=A81062_G0001840.mRNA.1.exon.1;Name=A81062_G0001840.mRNA.1.exon.1;Parent=A81062_G0001840.mRNA.1
Sc_chrII	A81062	CDS	174244	174598	.	-	1	ID=A81062_G0001840.mRNA.1.CDS.2;Name=A81062_G0001840.mRNA.1.CDS.2;Parent=A81062_G0001840.mRNA.1
Sc_chrII	A81062	CDS	174674	174720	.	-	0	ID=A81062_G0001840.mRNA.1.CDS.1;Name=A81062_G0001840.mRNA.1.CDS.1;Parent=A81062_G0001840.mRNA.1
Sc_chrII	A81062	gene	175090	179829	.	-	.	ID=A81062_G0001850;Name=YBL017C
Sc_chrII	A81062	mRNA	175090	179829	.	-	.	ID=A81062_G0001850.mRNA.1;Name=A81062_G0001850.mRNA.1;Parent=A81062_G0001850
Sc_chrII	A81062	exon	175090	179829	.	-	.	ID=A81062_G0001850.mRNA.1.exon.1;Name=A81062_G0001850.mRNA.1.exon.1;Parent=A81062_G0001850.mRNA.1
Sc_chrII	A81062	CDS	175090	179829	.	-	0	ID=A81062_G0001850.mRNA.1.CDS.1;Name=A81062_G0001850.mRNA.1.CDS.1;Parent=A81062_G0001850.mRNA.1
Sc_chrII	A81062	gene	180696	181757	.	+	.	ID=A81062_G0001860;Name=YBL016W
Sc_chrII	A81062	mRNA	180696	181757	.	+	.	ID=A81062_G0001860.mRNA.1;Name=A81062_G0001860.mRNA.1;Parent=A81062_G0001860
Sc_chrII	A81062	exon	180696	181757	.	+	.	ID=A81062_G0001860.mRNA.1.exon.1;Name=A81062_G0001860.mRNA.1.exon.1;Parent=A81062_G0001860.mRNA.1
Sc_chrII	A81062	CDS	180696	181757	.	+	0	ID=A81062_G0001860.mRNA.1.CDS.1;Name=A81062_G0001860.mRNA.1.CDS.1;Parent=A81062_G0001860.mRNA.1
Sc_chrII	A81062	gene	182371	183951	.	+	.	ID=A81062_G0001870;Name=YBL015W
Sc_chrII	A81062	mRNA	182371	183951	.	+	.	ID=A81062_G0001870.mRNA.1;Name=A81062_G0001870.mRNA.1;Parent=A81062_G0001870
Sc_chrII	A81062	exon	182371	183951	.	+	.	ID=A81062_G0001870.mRNA.1.exon.1;Name=A81062_G0001870.mRNA.1.exon.1;Parent=A81062_G0001870.mRNA.1
Sc_chrII	A81062	CDS	182371	183951	.	+	0	ID=A81062_G0001870.mRNA.1.CDS.1;Name=A81062_G0001870.mRNA.1.CDS.1;Parent=A81062_G0001870.mRNA.1
Sc_chrII	A81062	TY1/TY2_soloLTR	185298	185534	.	-	.	ID=TY1/TY2_soloLTR:Sc_chrII:185298-185534:-;Name=TY1/TY2_soloLTR:Sc_chrII:185298-185534:-
Sc_chrII	A81062	tRNA	185742	185815	.	+	.	ID=tRNA:Sc_chrII:185742-185815:+;Name=tRNA:Sc_chrII:185742-185815:+
Sc_chrII	A81062	tRNA	185867	185937	.	-	.	ID=tRNA:Sc_chrII:185867-185937:-;Name=tRNA:Sc_chrII:185867-185937:-
Sc_chrII	A81062	TY3_soloLTR	185960	186310	.	+	.	ID=TY3_soloLTR:Sc_chrII:185960-186310:+;Name=TY3_soloLTR:Sc_chrII:185960-186310:+
Sc_chrII	A81062	gene	187318	190002	.	-	.	ID=A81062_G0001880;Name=YBL014C
Sc_chrII	A81062	mRNA	187318	190002	.	-	.	ID=A81062_G0001880.mRNA.1;Name=A81062_G0001880.mRNA.1;Parent=A81062_G0001880
Sc_chrII	A81062	exon	187318	190002	.	-	.	ID=A81062_G0001880.mRNA.1.exon.1;Name=A81062_G0001880.mRNA.1.exon.1;Parent=A81062_G0001880.mRNA.1
Sc_chrII	A81062	CDS	187318	190002	.	-	0	ID=A81062_G0001880.mRNA.1.CDS.1;Name=A81062_G0001880.mRNA.1.CDS.1;Parent=A81062_G0001880.mRNA.1
Sc_chrII	A81062	gene	190310	191515	.	+	.	ID=A81062_G0001890;Name=YBL013W
Sc_chrII	A81062	mRNA	190310	191515	.	+	.	ID=A81062_G0001890.mRNA.1;Name=A81062_G0001890.mRNA.1;Parent=A81062_G0001890
Sc_chrII	A81062	exon	190310	191515	.	+	.	ID=A81062_G0001890.mRNA.1.exon.1;Name=A81062_G0001890.mRNA.1.exon.1;Parent=A81062_G0001890.mRNA.1
Sc_chrII	A81062	CDS	190310	191515	.	+	0	ID=A81062_G0001890.mRNA.1.CDS.1;Name=A81062_G0001890.mRNA.1.CDS.1;Parent=A81062_G0001890.mRNA.1
Sc_chrII	A81062	gene	191793	194057	.	+	.	ID=A81062_G0001900;Name=YBL011W
Sc_chrII	A81062	mRNA	191793	194057	.	+	.	ID=A81062_G0001900.mRNA.1;Name=A81062_G0001900.mRNA.1;Parent=A81062_G0001900
Sc_chrII	A81062	exon	191793	194057	.	+	.	ID=A81062_G0001900.mRNA.1.exon.1;Name=A81062_G0001900.mRNA.1.exon.1;Parent=A81062_G0001900.mRNA.1
Sc_chrII	A81062	CDS	191793	194057	.	+	0	ID=A81062_G0001900.mRNA.1.CDS.1;Name=A81062_G0001900.mRNA.1.CDS.1;Parent=A81062_G0001900.mRNA.1
Sc_chrII	A81062	gene	194347	195189	.	-	.	ID=A81062_G0001910;Name=YBL010C
Sc_chrII	A81062	mRNA	194347	195189	.	-	.	ID=A81062_G0001910.mRNA.1;Name=A81062_G0001910.mRNA.1;Parent=A81062_G0001910
Sc_chrII	A81062	exon	194347	195189	.	-	.	ID=A81062_G0001910.mRNA.1.exon.1;Name=A81062_G0001910.mRNA.1.exon.1;Parent=A81062_G0001910.mRNA.1
Sc_chrII	A81062	CDS	194347	195189	.	-	0	ID=A81062_G0001910.mRNA.1.CDS.1;Name=A81062_G0001910.mRNA.1.CDS.1;Parent=A81062_G0001910.mRNA.1
Sc_chrII	A81062	gene	195433	197463	.	+	.	ID=A81062_G0001920;Name=YBL009W
Sc_chrII	A81062	mRNA	195433	197463	.	+	.	ID=A81062_G0001920.mRNA.1;Name=A81062_G0001920.mRNA.1;Parent=A81062_G0001920
Sc_chrII	A81062	exon	195433	197463	.	+	.	ID=A81062_G0001920.mRNA.1.exon.1;Name=A81062_G0001920.mRNA.1.exon.1;Parent=A81062_G0001920.mRNA.1
Sc_chrII	A81062	CDS	195433	197463	.	+	0	ID=A81062_G0001920.mRNA.1.CDS.1;Name=A81062_G0001920.mRNA.1.CDS.1;Parent=A81062_G0001920.mRNA.1
Sc_chrII	A81062	gene	197648	197887	.	+	.	ID=A81062_G0001930;Name=YBL008W-A
Sc_chrII	A81062	mRNA	197648	197887	.	+	.	ID=A81062_G0001930.mRNA.1;Name=A81062_G0001930.mRNA.1;Parent=A81062_G0001930
Sc_chrII	A81062	exon	197648	197887	.	+	.	ID=A81062_G0001930.mRNA.1.exon.1;Name=A81062_G0001930.mRNA.1.exon.1;Parent=A81062_G0001930.mRNA.1
Sc_chrII	A81062	CDS	197648	197887	.	+	0	ID=A81062_G0001930.mRNA.1.CDS.1;Name=A81062_G0001930.mRNA.1.CDS.1;Parent=A81062_G0001930.mRNA.1
Sc_chrII	A81062	gene	197892	200411	.	+	.	ID=A81062_G0001940;Name=YBL008W
Sc_chrII	A81062	mRNA	197892	200411	.	+	.	ID=A81062_G0001940.mRNA.1;Name=A81062_G0001940.mRNA.1;Parent=A81062_G0001940
Sc_chrII	A81062	exon	197892	200411	.	+	.	ID=A81062_G0001940.mRNA.1.exon.1;Name=A81062_G0001940.mRNA.1.exon.1;Parent=A81062_G0001940.mRNA.1
Sc_chrII	A81062	CDS	197892	200411	.	+	0	ID=A81062_G0001940.mRNA.1.CDS.1;Name=A81062_G0001940.mRNA.1.CDS.1;Parent=A81062_G0001940.mRNA.1
Sc_chrII	A81062	gene	200870	204604	.	-	.	ID=A81062_G0001950;Name=YBL007C
Sc_chrII	A81062	mRNA	200870	204604	.	-	.	ID=A81062_G0001950.mRNA.1;Name=A81062_G0001950.mRNA.1;Parent=A81062_G0001950
Sc_chrII	A81062	exon	200870	204604	.	-	.	ID=A81062_G0001950.mRNA.1.exon.1;Name=A81062_G0001950.mRNA.1.exon.1;Parent=A81062_G0001950.mRNA.1
Sc_chrII	A81062	CDS	200870	204604	.	-	0	ID=A81062_G0001950.mRNA.1.CDS.1;Name=A81062_G0001950.mRNA.1.CDS.1;Parent=A81062_G0001950.mRNA.1
Sc_chrII	A81062	gene	204825	205367	.	-	.	ID=A81062_G0001960;Name=YBL006C
Sc_chrII	A81062	mRNA	204825	205367	.	-	.	ID=A81062_G0001960.mRNA.1;Name=A81062_G0001960.mRNA.1;Parent=A81062_G0001960
Sc_chrII	A81062	exon	204825	205367	.	-	.	ID=A81062_G0001960.mRNA.1.exon.1;Name=A81062_G0001960.mRNA.1.exon.1;Parent=A81062_G0001960.mRNA.1
Sc_chrII	A81062	CDS	204825	205367	.	-	0	ID=A81062_G0001960.mRNA.1.CDS.1;Name=A81062_G0001960.mRNA.1.CDS.1;Parent=A81062_G0001960.mRNA.1
Sc_chrII	A81062	gene	205708	208638	.	+	.	ID=A81062_G0001970;Name=YBL005W
Sc_chrII	A81062	mRNA	205708	208638	.	+	.	ID=A81062_G0001970.mRNA.1;Name=A81062_G0001970.mRNA.1;Parent=A81062_G0001970
Sc_chrII	A81062	exon	205708	208638	.	+	.	ID=A81062_G0001970.mRNA.1.exon.1;Name=A81062_G0001970.mRNA.1.exon.1;Parent=A81062_G0001970.mRNA.1
Sc_chrII	A81062	CDS	205708	208638	.	+	0	ID=A81062_G0001970.mRNA.1.CDS.1;Name=A81062_G0001970.mRNA.1.CDS.1;Parent=A81062_G0001970.mRNA.1
Sc_chrII	A81062	TY1/TY2_soloLTR	209152	209279	.	+	.	ID=TY1/TY2_soloLTR:Sc_chrII:209152-209279:+;Name=TY1/TY2_soloLTR:Sc_chrII:209152-209279:+
Sc_chrII	A81062	tRNA	209385	209466	.	+	.	ID=tRNA:Sc_chrII:209385-209466:+;Name=tRNA:Sc_chrII:209385-209466:+
Sc_chrII	A81062	gene	209947	217428	.	+	.	ID=A81062_G0001980;Name=YBL004W
Sc_chrII	A81062	mRNA	209947	217428	.	+	.	ID=A81062_G0001980.mRNA.1;Name=A81062_G0001980.mRNA.1;Parent=A81062_G0001980
Sc_chrII	A81062	exon	209947	217428	.	+	.	ID=A81062_G0001980.mRNA.1.exon.1;Name=A81062_G0001980.mRNA.1.exon.1;Parent=A81062_G0001980.mRNA.1
Sc_chrII	A81062	CDS	209947	217428	.	+	0	ID=A81062_G0001980.mRNA.1.CDS.1;Name=A81062_G0001980.mRNA.1.CDS.1;Parent=A81062_G0001980.mRNA.1
Sc_chrII	A81062	gene	217705	218103	.	-	.	ID=A81062_G0001990;Name=YBL003C
Sc_chrII	A81062	mRNA	217705	218103	.	-	.	ID=A81062_G0001990.mRNA.1;Name=A81062_G0001990.mRNA.1;Parent=A81062_G0001990
Sc_chrII	A81062	exon	217705	218103	.	-	.	ID=A81062_G0001990.mRNA.1.exon.1;Name=A81062_G0001990.mRNA.1.exon.1;Parent=A81062_G0001990.mRNA.1
Sc_chrII	A81062	CDS	217705	218103	.	-	0	ID=A81062_G0001990.mRNA.1.CDS.1;Name=A81062_G0001990.mRNA.1.CDS.1;Parent=A81062_G0001990.mRNA.1
Sc_chrII	A81062	TY2	218635	224593	.	-	.	ID=TY2:Sc_chrII:218635-224593:-;Name=TY2:Sc_chrII:218635-224593:-
Sc_chrII	A81062	gene	224763	225158	.	+	.	ID=A81062_G0002000;Name=YBL002W
Sc_chrII	A81062	mRNA	224763	225158	.	+	.	ID=A81062_G0002000.mRNA.1;Name=A81062_G0002000.mRNA.1;Parent=A81062_G0002000
Sc_chrII	A81062	exon	224763	225158	.	+	.	ID=A81062_G0002000.mRNA.1.exon.1;Name=A81062_G0002000.mRNA.1.exon.1;Parent=A81062_G0002000.mRNA.1
Sc_chrII	A81062	CDS	224763	225158	.	+	0	ID=A81062_G0002000.mRNA.1.CDS.1;Name=A81062_G0002000.mRNA.1.CDS.1;Parent=A81062_G0002000.mRNA.1
Sc_chrII	A81062	gene	225423	225737	.	-	.	ID=A81062_G0002010;Name=YBL001C
Sc_chrII	A81062	mRNA	225423	225737	.	-	.	ID=A81062_G0002010.mRNA.1;Name=A81062_G0002010.mRNA.1;Parent=A81062_G0002010
Sc_chrII	A81062	exon	225423	225737	.	-	.	ID=A81062_G0002010.mRNA.1.exon.1;Name=A81062_G0002010.mRNA.1.exon.1;Parent=A81062_G0002010.mRNA.1
Sc_chrII	A81062	CDS	225423	225737	.	-	0	ID=A81062_G0002010.mRNA.1.CDS.1;Name=A81062_G0002010.mRNA.1.CDS.1;Parent=A81062_G0002010.mRNA.1
Sc_chrII	A81062	centromere	226477	226593	.	+	.	ID=CEN2;Name=CEN2
Sc_chrII	A81062	gene	227211	229553	.	-	.	ID=A81062_G0002020;Name=YBR001C
Sc_chrII	A81062	mRNA	227211	229553	.	-	.	ID=A81062_G0002020.mRNA.1;Name=A81062_G0002020.mRNA.1;Parent=A81062_G0002020
Sc_chrII	A81062	exon	227211	229553	.	-	.	ID=A81062_G0002020.mRNA.1.exon.1;Name=A81062_G0002020.mRNA.1.exon.1;Parent=A81062_G0002020.mRNA.1
Sc_chrII	A81062	CDS	227211	229553	.	-	0	ID=A81062_G0002020.mRNA.1.CDS.1;Name=A81062_G0002020.mRNA.1.CDS.1;Parent=A81062_G0002020.mRNA.1
Sc_chrII	A81062	gene	229978	230838	.	-	.	ID=A81062_G0002030;Name=YBR002C
Sc_chrII	A81062	mRNA	229978	230838	.	-	.	ID=A81062_G0002030.mRNA.1;Name=A81062_G0002030.mRNA.1;Parent=A81062_G0002030
Sc_chrII	A81062	exon	229978	230838	.	-	.	ID=A81062_G0002030.mRNA.1.exon.1;Name=A81062_G0002030.mRNA.1.exon.1;Parent=A81062_G0002030.mRNA.1
Sc_chrII	A81062	CDS	229978	230838	.	-	0	ID=A81062_G0002030.mRNA.1.CDS.1;Name=A81062_G0002030.mRNA.1.CDS.1;Parent=A81062_G0002030.mRNA.1
Sc_chrII	A81062	gene	231078	232499	.	+	.	ID=A81062_G0002040;Name=YBR003W
Sc_chrII	A81062	mRNA	231078	232499	.	+	.	ID=A81062_G0002040.mRNA.1;Name=A81062_G0002040.mRNA.1;Parent=A81062_G0002040
Sc_chrII	A81062	exon	231078	232499	.	+	.	ID=A81062_G0002040.mRNA.1.exon.1;Name=A81062_G0002040.mRNA.1.exon.1;Parent=A81062_G0002040.mRNA.1
Sc_chrII	A81062	CDS	231078	232499	.	+	0	ID=A81062_G0002040.mRNA.1.CDS.1;Name=A81062_G0002040.mRNA.1.CDS.1;Parent=A81062_G0002040.mRNA.1
Sc_chrII	A81062	gene	232635	233936	.	-	.	ID=A81062_G0002050;Name=YBR004C
Sc_chrII	A81062	mRNA	232635	233936	.	-	.	ID=A81062_G0002050.mRNA.1;Name=A81062_G0002050.mRNA.1;Parent=A81062_G0002050
Sc_chrII	A81062	exon	232635	233936	.	-	.	ID=A81062_G0002050.mRNA.1.exon.1;Name=A81062_G0002050.mRNA.1.exon.1;Parent=A81062_G0002050.mRNA.1
Sc_chrII	A81062	CDS	232635	233936	.	-	0	ID=A81062_G0002050.mRNA.1.CDS.1;Name=A81062_G0002050.mRNA.1.CDS.1;Parent=A81062_G0002050.mRNA.1
Sc_chrII	A81062	gene	234178	234819	.	+	.	ID=A81062_G0002060;Name=YBR005W
Sc_chrII	A81062	mRNA	234178	234819	.	+	.	ID=A81062_G0002060.mRNA.1;Name=A81062_G0002060.mRNA.1;Parent=A81062_G0002060
Sc_chrII	A81062	exon	234178	234819	.	+	.	ID=A81062_G0002060.mRNA.1.exon.1;Name=A81062_G0002060.mRNA.1.exon.1;Parent=A81062_G0002060.mRNA.1
Sc_chrII	A81062	CDS	234178	234819	.	+	0	ID=A81062_G0002060.mRNA.1.CDS.1;Name=A81062_G0002060.mRNA.1.CDS.1;Parent=A81062_G0002060.mRNA.1
Sc_chrII	A81062	gene	235281	236774	.	+	.	ID=A81062_G0002070;Name=YBR006W
Sc_chrII	A81062	mRNA	235281	236774	.	+	.	ID=A81062_G0002070.mRNA.1;Name=A81062_G0002070.mRNA.1;Parent=A81062_G0002070
Sc_chrII	A81062	exon	235281	236774	.	+	.	ID=A81062_G0002070.mRNA.1.exon.1;Name=A81062_G0002070.mRNA.1.exon.1;Parent=A81062_G0002070.mRNA.1
Sc_chrII	A81062	CDS	235281	236774	.	+	0	ID=A81062_G0002070.mRNA.1.CDS.1;Name=A81062_G0002070.mRNA.1.CDS.1;Parent=A81062_G0002070.mRNA.1
Sc_chrII	A81062	gene	237076	239286	.	-	.	ID=A81062_G0002080;Name=YBR007C
Sc_chrII	A81062	mRNA	237076	239286	.	-	.	ID=A81062_G0002080.mRNA.1;Name=A81062_G0002080.mRNA.1;Parent=A81062_G0002080
Sc_chrII	A81062	exon	237076	239286	.	-	.	ID=A81062_G0002080.mRNA.1.exon.1;Name=A81062_G0002080.mRNA.1.exon.1;Parent=A81062_G0002080.mRNA.1
Sc_chrII	A81062	CDS	237076	239286	.	-	0	ID=A81062_G0002080.mRNA.1.CDS.1;Name=A81062_G0002080.mRNA.1.CDS.1;Parent=A81062_G0002080.mRNA.1
Sc_chrII	A81062	gene	240834	242480	.	-	.	ID=A81062_G0002090;Name=YBR008C
Sc_chrII	A81062	mRNA	240834	242480	.	-	.	ID=A81062_G0002090.mRNA.1;Name=A81062_G0002090.mRNA.1;Parent=A81062_G0002090
Sc_chrII	A81062	exon	240834	242480	.	-	.	ID=A81062_G0002090.mRNA.1.exon.1;Name=A81062_G0002090.mRNA.1.exon.1;Parent=A81062_G0002090.mRNA.1
Sc_chrII	A81062	CDS	240834	242480	.	-	0	ID=A81062_G0002090.mRNA.1.CDS.1;Name=A81062_G0002090.mRNA.1.CDS.1;Parent=A81062_G0002090.mRNA.1
Sc_chrII	A81062	gene	243644	243955	.	-	.	ID=A81062_G0002100;Name=YBR009C
Sc_chrII	A81062	mRNA	243644	243955	.	-	.	ID=A81062_G0002100.mRNA.1;Name=A81062_G0002100.mRNA.1;Parent=A81062_G0002100
Sc_chrII	A81062	exon	243644	243955	.	-	.	ID=A81062_G0002100.mRNA.1.exon.1;Name=A81062_G0002100.mRNA.1.exon.1;Parent=A81062_G0002100.mRNA.1
Sc_chrII	A81062	CDS	243644	243955	.	-	0	ID=A81062_G0002100.mRNA.1.CDS.1;Name=A81062_G0002100.mRNA.1.CDS.1;Parent=A81062_G0002100.mRNA.1
Sc_chrII	A81062	gene	244602	245012	.	+	.	ID=A81062_G0002110;Name=YBR010W
Sc_chrII	A81062	mRNA	244602	245012	.	+	.	ID=A81062_G0002110.mRNA.1;Name=A81062_G0002110.mRNA.1;Parent=A81062_G0002110
Sc_chrII	A81062	exon	244602	245012	.	+	.	ID=A81062_G0002110.mRNA.1.exon.1;Name=A81062_G0002110.mRNA.1.exon.1;Parent=A81062_G0002110.mRNA.1
Sc_chrII	A81062	CDS	244602	245012	.	+	0	ID=A81062_G0002110.mRNA.1.CDS.1;Name=A81062_G0002110.mRNA.1.CDS.1;Parent=A81062_G0002110.mRNA.1
Sc_chrII	A81062	gene	245383	246246	.	-	.	ID=A81062_G0002120;Name=YBR011C
Sc_chrII	A81062	mRNA	245383	246246	.	-	.	ID=A81062_G0002120.mRNA.1;Name=A81062_G0002120.mRNA.1;Parent=A81062_G0002120
Sc_chrII	A81062	exon	245383	246246	.	-	.	ID=A81062_G0002120.mRNA.1.exon.1;Name=A81062_G0002120.mRNA.1.exon.1;Parent=A81062_G0002120.mRNA.1
Sc_chrII	A81062	CDS	245383	246246	.	-	0	ID=A81062_G0002120.mRNA.1.CDS.1;Name=A81062_G0002120.mRNA.1.CDS.1;Parent=A81062_G0002120.mRNA.1
Sc_chrII	A81062	TY1/TY2_soloLTR	246941	247247	.	-	.	ID=TY1/TY2_soloLTR:Sc_chrII:246941-247247:-;Name=TY1/TY2_soloLTR:Sc_chrII:246941-247247:-
Sc_chrII	A81062	gene	247412	247831	.	-	.	ID=A81062_G0002130;Name=A81062_G0002130
Sc_chrII	A81062	mRNA	247412	247831	.	-	.	ID=A81062_G0002130.mRNA.1;Name=A81062_G0002130.mRNA.1;Parent=A81062_G0002130
Sc_chrII	A81062	exon	247412	247831	.	-	.	ID=A81062_G0002130.mRNA.1.exon.1;Name=A81062_G0002130.mRNA.1.exon.1;Parent=A81062_G0002130.mRNA.1
Sc_chrII	A81062	CDS	247412	247831	.	-	0	ID=A81062_G0002130.mRNA.1.CDS.1;Name=A81062_G0002130.mRNA.1.CDS.1;Parent=A81062_G0002130.mRNA.1
Sc_chrII	A81062	TY1/TY2_soloLTR	248606	248880	.	-	.	ID=TY1/TY2_soloLTR:Sc_chrII:248606-248880:-;Name=TY1/TY2_soloLTR:Sc_chrII:248606-248880:-
Sc_chrII	A81062	tRNA	249029	249101	.	+	.	ID=tRNA:Sc_chrII:249029-249101:+;Name=tRNA:Sc_chrII:249029-249101:+
Sc_chrII	A81062	gene	249376	249987	.	-	.	ID=A81062_G0002140;Name=YBR014C
Sc_chrII	A81062	mRNA	249376	249987	.	-	.	ID=A81062_G0002140.mRNA.1;Name=A81062_G0002140.mRNA.1;Parent=A81062_G0002140
Sc_chrII	A81062	exon	249376	249987	.	-	.	ID=A81062_G0002140.mRNA.1.exon.1;Name=A81062_G0002140.mRNA.1.exon.1;Parent=A81062_G0002140.mRNA.1
Sc_chrII	A81062	CDS	249376	249987	.	-	0	ID=A81062_G0002140.mRNA.1.CDS.1;Name=A81062_G0002140.mRNA.1.CDS.1;Parent=A81062_G0002140.mRNA.1
Sc_chrII	A81062	gene	250362	252155	.	-	.	ID=A81062_G0002150;Name=YBR015C
Sc_chrII	A81062	mRNA	250362	252155	.	-	.	ID=A81062_G0002150.mRNA.1;Name=A81062_G0002150.mRNA.1;Parent=A81062_G0002150
Sc_chrII	A81062	exon	250362	252155	.	-	.	ID=A81062_G0002150.mRNA.1.exon.1;Name=A81062_G0002150.mRNA.1.exon.1;Parent=A81062_G0002150.mRNA.1
Sc_chrII	A81062	CDS	250362	252155	.	-	0	ID=A81062_G0002150.mRNA.1.CDS.1;Name=A81062_G0002150.mRNA.1.CDS.1;Parent=A81062_G0002150.mRNA.1
Sc_chrII	A81062	gene	252899	253282	.	+	.	ID=A81062_G0002160;Name=YBR016W
Sc_chrII	A81062	mRNA	252899	253282	.	+	.	ID=A81062_G0002160.mRNA.1;Name=A81062_G0002160.mRNA.1;Parent=A81062_G0002160
Sc_chrII	A81062	exon	252899	253282	.	+	.	ID=A81062_G0002160.mRNA.1.exon.1;Name=A81062_G0002160.mRNA.1.exon.1;Parent=A81062_G0002160.mRNA.1
Sc_chrII	A81062	CDS	252899	253282	.	+	0	ID=A81062_G0002160.mRNA.1.CDS.1;Name=A81062_G0002160.mRNA.1.CDS.1;Parent=A81062_G0002160.mRNA.1
Sc_chrII	A81062	gene	253597	256347	.	-	.	ID=A81062_G0002170;Name=YBR017C
Sc_chrII	A81062	mRNA	253597	256347	.	-	.	ID=A81062_G0002170.mRNA.1;Name=A81062_G0002170.mRNA.1;Parent=A81062_G0002170
Sc_chrII	A81062	exon	253597	256347	.	-	.	ID=A81062_G0002170.mRNA.1.exon.1;Name=A81062_G0002170.mRNA.1.exon.1;Parent=A81062_G0002170.mRNA.1
Sc_chrII	A81062	CDS	253597	256347	.	-	0	ID=A81062_G0002170.mRNA.1.CDS.1;Name=A81062_G0002170.mRNA.1.CDS.1;Parent=A81062_G0002170.mRNA.1
Sc_chrII	A81062	gene	257069	257650	.	-	.	ID=A81062_G0002180;Name=YBR018C
Sc_chrII	A81062	mRNA	257069	257650	.	-	.	ID=A81062_G0002180.mRNA.1;Name=A81062_G0002180.mRNA.1;Parent=A81062_G0002180
Sc_chrII	A81062	exon	257069	257650	.	-	.	ID=A81062_G0002180.mRNA.1.exon.1;Name=A81062_G0002180.mRNA.1.exon.1;Parent=A81062_G0002180.mRNA.1
Sc_chrII	A81062	CDS	257069	257650	.	-	0	ID=A81062_G0002180.mRNA.1.CDS.1;Name=A81062_G0002180.mRNA.1.CDS.1;Parent=A81062_G0002180.mRNA.1
Sc_chrII	A81062	gene	257738	258169	.	-	.	ID=A81062_G0002190;Name=A81062_G0002190
Sc_chrII	A81062	mRNA	257738	258169	.	-	.	ID=A81062_G0002190.mRNA.1;Name=A81062_G0002190.mRNA.1;Parent=A81062_G0002190
Sc_chrII	A81062	exon	257738	258169	.	-	.	ID=A81062_G0002190.mRNA.1.exon.1;Name=A81062_G0002190.mRNA.1.exon.1;Parent=A81062_G0002190.mRNA.1
Sc_chrII	A81062	CDS	257738	258169	.	-	0	ID=A81062_G0002190.mRNA.1.CDS.1;Name=A81062_G0002190.mRNA.1.CDS.1;Parent=A81062_G0002190.mRNA.1
Sc_chrII	A81062	gene	258895	260994	.	-	.	ID=A81062_G0002200;Name=YBR019C
Sc_chrII	A81062	mRNA	258895	260994	.	-	.	ID=A81062_G0002200.mRNA.1;Name=A81062_G0002200.mRNA.1;Parent=A81062_G0002200
Sc_chrII	A81062	exon	258895	260994	.	-	.	ID=A81062_G0002200.mRNA.1.exon.1;Name=A81062_G0002200.mRNA.1.exon.1;Parent=A81062_G0002200.mRNA.1
Sc_chrII	A81062	CDS	258895	260994	.	-	0	ID=A81062_G0002200.mRNA.1.CDS.1;Name=A81062_G0002200.mRNA.1.CDS.1;Parent=A81062_G0002200.mRNA.1
Sc_chrII	A81062	gene	261663	263249	.	+	.	ID=A81062_G0002210;Name=YBR020W
Sc_chrII	A81062	mRNA	261663	263249	.	+	.	ID=A81062_G0002210.mRNA.1;Name=A81062_G0002210.mRNA.1;Parent=A81062_G0002210
Sc_chrII	A81062	exon	261663	263249	.	+	.	ID=A81062_G0002210.mRNA.1.exon.1;Name=A81062_G0002210.mRNA.1.exon.1;Parent=A81062_G0002210.mRNA.1
Sc_chrII	A81062	CDS	261663	263249	.	+	0	ID=A81062_G0002210.mRNA.1.CDS.1;Name=A81062_G0002210.mRNA.1.CDS.1;Parent=A81062_G0002210.mRNA.1
Sc_chrII	A81062	gene	264085	265113	.	+	.	ID=A81062_G0002220;Name=A81062_G0002220
Sc_chrII	A81062	mRNA	264085	265113	.	+	.	ID=A81062_G0002220.mRNA.1;Name=A81062_G0002220.mRNA.1;Parent=A81062_G0002220
Sc_chrII	A81062	exon	264085	265113	.	+	.	ID=A81062_G0002220.mRNA.1.exon.1;Name=A81062_G0002220.mRNA.1.exon.1;Parent=A81062_G0002220.mRNA.1
Sc_chrII	A81062	CDS	264085	265113	.	+	0	ID=A81062_G0002220.mRNA.1.CDS.1;Name=A81062_G0002220.mRNA.1.CDS.1;Parent=A81062_G0002220.mRNA.1
Sc_chrII	A81062	gene	265370	265987	.	+	.	ID=A81062_G0002230;Name=A81062_G0002230
Sc_chrII	A81062	mRNA	265370	265987	.	+	.	ID=A81062_G0002230.mRNA.1;Name=A81062_G0002230.mRNA.1;Parent=A81062_G0002230
Sc_chrII	A81062	exon	265370	265987	.	+	.	ID=A81062_G0002230.mRNA.1.exon.1;Name=A81062_G0002230.mRNA.1.exon.1;Parent=A81062_G0002230.mRNA.1
Sc_chrII	A81062	CDS	265370	265987	.	+	0	ID=A81062_G0002230.mRNA.1.CDS.1;Name=A81062_G0002230.mRNA.1.CDS.1;Parent=A81062_G0002230.mRNA.1
Sc_chrII	A81062	gene	266381	266914	.	+	.	ID=A81062_G0002240;Name=YBR022W
Sc_chrII	A81062	mRNA	266381	266914	.	+	.	ID=A81062_G0002240.mRNA.1;Name=A81062_G0002240.mRNA.1;Parent=A81062_G0002240
Sc_chrII	A81062	exon	266381	266914	.	+	.	ID=A81062_G0002240.mRNA.1.exon.1;Name=A81062_G0002240.mRNA.1.exon.1;Parent=A81062_G0002240.mRNA.1
Sc_chrII	A81062	CDS	266381	266914	.	+	0	ID=A81062_G0002240.mRNA.1.CDS.1;Name=A81062_G0002240.mRNA.1.CDS.1;Parent=A81062_G0002240.mRNA.1
Sc_chrII	A81062	gene	267071	270568	.	-	.	ID=A81062_G0002250;Name=YBR023C
Sc_chrII	A81062	mRNA	267071	270568	.	-	.	ID=A81062_G0002250.mRNA.1;Name=A81062_G0002250.mRNA.1;Parent=A81062_G0002250
Sc_chrII	A81062	exon	267071	270568	.	-	.	ID=A81062_G0002250.mRNA.1.exon.1;Name=A81062_G0002250.mRNA.1.exon.1;Parent=A81062_G0002250.mRNA.1
Sc_chrII	A81062	CDS	267071	270568	.	-	0	ID=A81062_G0002250.mRNA.1.CDS.1;Name=A81062_G0002250.mRNA.1.CDS.1;Parent=A81062_G0002250.mRNA.1
Sc_chrII	A81062	gene	272088	272993	.	+	.	ID=A81062_G0002260;Name=YBR024W
Sc_chrII	A81062	mRNA	272088	272993	.	+	.	ID=A81062_G0002260.mRNA.1;Name=A81062_G0002260.mRNA.1;Parent=A81062_G0002260
Sc_chrII	A81062	exon	272088	272993	.	+	.	ID=A81062_G0002260.mRNA.1.exon.1;Name=A81062_G0002260.mRNA.1.exon.1;Parent=A81062_G0002260.mRNA.1
Sc_chrII	A81062	CDS	272088	272993	.	+	0	ID=A81062_G0002260.mRNA.1.CDS.1;Name=A81062_G0002260.mRNA.1.CDS.1;Parent=A81062_G0002260.mRNA.1
Sc_chrII	A81062	gene	273324	274508	.	-	.	ID=A81062_G0002270;Name=YBR025C
Sc_chrII	A81062	mRNA	273324	274508	.	-	.	ID=A81062_G0002270.mRNA.1;Name=A81062_G0002270.mRNA.1;Parent=A81062_G0002270
Sc_chrII	A81062	exon	273324	274508	.	-	.	ID=A81062_G0002270.mRNA.1.exon.1;Name=A81062_G0002270.mRNA.1.exon.1;Parent=A81062_G0002270.mRNA.1
Sc_chrII	A81062	CDS	273324	274508	.	-	0	ID=A81062_G0002270.mRNA.1.CDS.1;Name=A81062_G0002270.mRNA.1.CDS.1;Parent=A81062_G0002270.mRNA.1
Sc_chrII	A81062	gene	275520	276662	.	-	.	ID=A81062_G0002280;Name=YBR026C
Sc_chrII	A81062	mRNA	275520	276662	.	-	.	ID=A81062_G0002280.mRNA.1;Name=A81062_G0002280.mRNA.1;Parent=A81062_G0002280
Sc_chrII	A81062	exon	275520	276662	.	-	.	ID=A81062_G0002280.mRNA.1.exon.1;Name=A81062_G0002280.mRNA.1.exon.1;Parent=A81062_G0002280.mRNA.1
Sc_chrII	A81062	CDS	275520	276662	.	-	0	ID=A81062_G0002280.mRNA.1.CDS.1;Name=A81062_G0002280.mRNA.1.CDS.1;Parent=A81062_G0002280.mRNA.1
Sc_chrII	A81062	gene	277068	278645	.	-	.	ID=A81062_G0002290;Name=YBR028C
Sc_chrII	A81062	mRNA	277068	278645	.	-	.	ID=A81062_G0002290.mRNA.1;Name=A81062_G0002290.mRNA.1;Parent=A81062_G0002290
Sc_chrII	A81062	exon	277068	278645	.	-	.	ID=A81062_G0002290.mRNA.1.exon.1;Name=A81062_G0002290.mRNA.1.exon.1;Parent=A81062_G0002290.mRNA.1
Sc_chrII	A81062	CDS	277068	278645	.	-	0	ID=A81062_G0002290.mRNA.1.CDS.1;Name=A81062_G0002290.mRNA.1.CDS.1;Parent=A81062_G0002290.mRNA.1
Sc_chrII	A81062	gene	279014	280387	.	-	.	ID=A81062_G0002300;Name=YBR029C
Sc_chrII	A81062	mRNA	279014	280387	.	-	.	ID=A81062_G0002300.mRNA.1;Name=A81062_G0002300.mRNA.1;Parent=A81062_G0002300
Sc_chrII	A81062	exon	279014	280387	.	-	.	ID=A81062_G0002300.mRNA.1.exon.1;Name=A81062_G0002300.mRNA.1.exon.1;Parent=A81062_G0002300.mRNA.1
Sc_chrII	A81062	CDS	279014	280387	.	-	0	ID=A81062_G0002300.mRNA.1.CDS.1;Name=A81062_G0002300.mRNA.1.CDS.1;Parent=A81062_G0002300.mRNA.1
Sc_chrII	A81062	gene	280937	282613	.	+	.	ID=A81062_G0002310;Name=YBR030W
Sc_chrII	A81062	mRNA	280937	282613	.	+	.	ID=A81062_G0002310.mRNA.1;Name=A81062_G0002310.mRNA.1;Parent=A81062_G0002310
Sc_chrII	A81062	exon	280937	282613	.	+	.	ID=A81062_G0002310.mRNA.1.exon.1;Name=A81062_G0002310.mRNA.1.exon.1;Parent=A81062_G0002310.mRNA.1
Sc_chrII	A81062	CDS	280937	282613	.	+	0	ID=A81062_G0002310.mRNA.1.CDS.1;Name=A81062_G0002310.mRNA.1.CDS.1;Parent=A81062_G0002310.mRNA.1
Sc_chrII	A81062	gene	284177	284479	.	+	.	ID=A81062_G0002320;Name=A81062_G0002320
Sc_chrII	A81062	mRNA	284177	284479	.	+	.	ID=A81062_G0002320.mRNA.1;Name=A81062_G0002320.mRNA.1;Parent=A81062_G0002320
Sc_chrII	A81062	exon	284177	284479	.	+	.	ID=A81062_G0002320.mRNA.1.exon.1;Name=A81062_G0002320.mRNA.1.exon.1;Parent=A81062_G0002320.mRNA.1
Sc_chrII	A81062	CDS	284177	284479	.	+	0	ID=A81062_G0002320.mRNA.1.CDS.1;Name=A81062_G0002320.mRNA.1.CDS.1;Parent=A81062_G0002320.mRNA.1
Sc_chrII	A81062	gene	284602	287361	.	+	.	ID=A81062_G0002330;Name=YBR033W
Sc_chrII	A81062	mRNA	284602	287361	.	+	.	ID=A81062_G0002330.mRNA.1;Name=A81062_G0002330.mRNA.1;Parent=A81062_G0002330
Sc_chrII	A81062	exon	284602	287361	.	+	.	ID=A81062_G0002330.mRNA.1.exon.1;Name=A81062_G0002330.mRNA.1.exon.1;Parent=A81062_G0002330.mRNA.1
Sc_chrII	A81062	CDS	284602	287361	.	+	0	ID=A81062_G0002330.mRNA.1.CDS.1;Name=A81062_G0002330.mRNA.1.CDS.1;Parent=A81062_G0002330.mRNA.1
Sc_chrII	A81062	gene	287588	288634	.	-	.	ID=A81062_G0002340;Name=YBR034C
Sc_chrII	A81062	mRNA	287588	288634	.	-	.	ID=A81062_G0002340.mRNA.1;Name=A81062_G0002340.mRNA.1;Parent=A81062_G0002340
Sc_chrII	A81062	exon	287588	288634	.	-	.	ID=A81062_G0002340.mRNA.1.exon.1;Name=A81062_G0002340.mRNA.1.exon.1;Parent=A81062_G0002340.mRNA.1
Sc_chrII	A81062	CDS	287588	288634	.	-	0	ID=A81062_G0002340.mRNA.1.CDS.1;Name=A81062_G0002340.mRNA.1.CDS.1;Parent=A81062_G0002340.mRNA.1
Sc_chrII	A81062	gene	288927	289613	.	-	.	ID=A81062_G0002350;Name=YBR035C
Sc_chrII	A81062	mRNA	288927	289613	.	-	.	ID=A81062_G0002350.mRNA.1;Name=A81062_G0002350.mRNA.1;Parent=A81062_G0002350
Sc_chrII	A81062	exon	288927	289613	.	-	.	ID=A81062_G0002350.mRNA.1.exon.1;Name=A81062_G0002350.mRNA.1.exon.1;Parent=A81062_G0002350.mRNA.1
Sc_chrII	A81062	CDS	288927	289613	.	-	0	ID=A81062_G0002350.mRNA.1.CDS.1;Name=A81062_G0002350.mRNA.1.CDS.1;Parent=A81062_G0002350.mRNA.1
Sc_chrII	A81062	gene	291741	292973	.	-	.	ID=A81062_G0002360;Name=YBR036C
Sc_chrII	A81062	mRNA	291741	292973	.	-	.	ID=A81062_G0002360.mRNA.1;Name=A81062_G0002360.mRNA.1;Parent=A81062_G0002360
Sc_chrII	A81062	exon	291741	292973	.	-	.	ID=A81062_G0002360.mRNA.1.exon.1;Name=A81062_G0002360.mRNA.1.exon.1;Parent=A81062_G0002360.mRNA.1
Sc_chrII	A81062	CDS	291741	292973	.	-	0	ID=A81062_G0002360.mRNA.1.CDS.1;Name=A81062_G0002360.mRNA.1.CDS.1;Parent=A81062_G0002360.mRNA.1
Sc_chrII	A81062	gene	293226	294113	.	-	.	ID=A81062_G0002370;Name=YBR037C
Sc_chrII	A81062	mRNA	293226	294113	.	-	.	ID=A81062_G0002370.mRNA.1;Name=A81062_G0002370.mRNA.1;Parent=A81062_G0002370
Sc_chrII	A81062	exon	293226	294113	.	-	.	ID=A81062_G0002370.mRNA.1.exon.1;Name=A81062_G0002370.mRNA.1.exon.1;Parent=A81062_G0002370.mRNA.1
Sc_chrII	A81062	CDS	293226	294113	.	-	0	ID=A81062_G0002370.mRNA.1.CDS.1;Name=A81062_G0002370.mRNA.1.CDS.1;Parent=A81062_G0002370.mRNA.1
Sc_chrII	A81062	gene	294561	297452	.	+	.	ID=A81062_G0002380;Name=YBR038W
Sc_chrII	A81062	mRNA	294561	297452	.	+	.	ID=A81062_G0002380.mRNA.1;Name=A81062_G0002380.mRNA.1;Parent=A81062_G0002380
Sc_chrII	A81062	exon	294561	297452	.	+	.	ID=A81062_G0002380.mRNA.1.exon.1;Name=A81062_G0002380.mRNA.1.exon.1;Parent=A81062_G0002380.mRNA.1
Sc_chrII	A81062	CDS	294561	297452	.	+	0	ID=A81062_G0002380.mRNA.1.CDS.1;Name=A81062_G0002380.mRNA.1.CDS.1;Parent=A81062_G0002380.mRNA.1
Sc_chrII	A81062	gene	298238	299173	.	+	.	ID=A81062_G0002390;Name=YBR039W
Sc_chrII	A81062	mRNA	298238	299173	.	+	.	ID=A81062_G0002390.mRNA.1;Name=A81062_G0002390.mRNA.1;Parent=A81062_G0002390
Sc_chrII	A81062	exon	298238	299173	.	+	.	ID=A81062_G0002390.mRNA.1.exon.1;Name=A81062_G0002390.mRNA.1.exon.1;Parent=A81062_G0002390.mRNA.1
Sc_chrII	A81062	CDS	298238	299173	.	+	0	ID=A81062_G0002390.mRNA.1.CDS.1;Name=A81062_G0002390.mRNA.1.CDS.1;Parent=A81062_G0002390.mRNA.1
Sc_chrII	A81062	gene	299635	300531	.	+	.	ID=A81062_G0002400;Name=YBR040W
Sc_chrII	A81062	mRNA	299635	300531	.	+	.	ID=A81062_G0002400.mRNA.1;Name=A81062_G0002400.mRNA.1;Parent=A81062_G0002400
Sc_chrII	A81062	exon	299635	300531	.	+	.	ID=A81062_G0002400.mRNA.1.exon.1;Name=A81062_G0002400.mRNA.1.exon.1;Parent=A81062_G0002400.mRNA.1
Sc_chrII	A81062	CDS	299635	300531	.	+	0	ID=A81062_G0002400.mRNA.1.CDS.1;Name=A81062_G0002400.mRNA.1.CDS.1;Parent=A81062_G0002400.mRNA.1
Sc_chrII	A81062	gene	300933	302942	.	+	.	ID=A81062_G0002410;Name=YBR041W
Sc_chrII	A81062	mRNA	300933	302942	.	+	.	ID=A81062_G0002410.mRNA.1;Name=A81062_G0002410.mRNA.1;Parent=A81062_G0002410
Sc_chrII	A81062	exon	300933	302942	.	+	.	ID=A81062_G0002410.mRNA.1.exon.1;Name=A81062_G0002410.mRNA.1.exon.1;Parent=A81062_G0002410.mRNA.1
Sc_chrII	A81062	CDS	300933	302942	.	+	0	ID=A81062_G0002410.mRNA.1.CDS.1;Name=A81062_G0002410.mRNA.1.CDS.1;Parent=A81062_G0002410.mRNA.1
Sc_chrII	A81062	gene	303083	304276	.	-	.	ID=A81062_G0002420;Name=YBR042C
Sc_chrII	A81062	mRNA	303083	304276	.	-	.	ID=A81062_G0002420.mRNA.1;Name=A81062_G0002420.mRNA.1;Parent=A81062_G0002420
Sc_chrII	A81062	exon	303083	304276	.	-	.	ID=A81062_G0002420.mRNA.1.exon.1;Name=A81062_G0002420.mRNA.1.exon.1;Parent=A81062_G0002420.mRNA.1
Sc_chrII	A81062	CDS	303083	304276	.	-	0	ID=A81062_G0002420.mRNA.1.CDS.1;Name=A81062_G0002420.mRNA.1.CDS.1;Parent=A81062_G0002420.mRNA.1
Sc_chrII	A81062	gene	304545	306614	.	-	.	ID=A81062_G0002430;Name=YBR043C
Sc_chrII	A81062	mRNA	304545	306614	.	-	.	ID=A81062_G0002430.mRNA.1;Name=A81062_G0002430.mRNA.1;Parent=A81062_G0002430
Sc_chrII	A81062	exon	304545	306614	.	-	.	ID=A81062_G0002430.mRNA.1.exon.1;Name=A81062_G0002430.mRNA.1.exon.1;Parent=A81062_G0002430.mRNA.1
Sc_chrII	A81062	CDS	304545	306614	.	-	0	ID=A81062_G0002430.mRNA.1.CDS.1;Name=A81062_G0002430.mRNA.1.CDS.1;Parent=A81062_G0002430.mRNA.1
Sc_chrII	A81062	gene	307010	308728	.	-	.	ID=A81062_G0002440;Name=YBR044C
Sc_chrII	A81062	mRNA	307010	308728	.	-	.	ID=A81062_G0002440.mRNA.1;Name=A81062_G0002440.mRNA.1;Parent=A81062_G0002440
Sc_chrII	A81062	exon	307010	308728	.	-	.	ID=A81062_G0002440.mRNA.1.exon.1;Name=A81062_G0002440.mRNA.1.exon.1;Parent=A81062_G0002440.mRNA.1
Sc_chrII	A81062	CDS	307010	308728	.	-	0	ID=A81062_G0002440.mRNA.1.CDS.1;Name=A81062_G0002440.mRNA.1.CDS.1;Parent=A81062_G0002440.mRNA.1
Sc_chrII	A81062	tRNA	309461	309534	.	-	.	ID=tRNA:Sc_chrII:309461-309534:-;Name=tRNA:Sc_chrII:309461-309534:-
Sc_chrII	A81062	TY1/TY2_soloLTR	309738	310065	.	+	.	ID=TY1/TY2_soloLTR:Sc_chrII:309738-310065:+;Name=TY1/TY2_soloLTR:Sc_chrII:309738-310065:+
Sc_chrII	A81062	TY1/TY2_soloLTR	310066	310365	.	+	.	ID=TY1/TY2_soloLTR:Sc_chrII:310066-310365:+;Name=TY1/TY2_soloLTR:Sc_chrII:310066-310365:+
Sc_chrII	A81062	gene	310844	312763	.	-	.	ID=A81062_G0002450;Name=YBR045C
Sc_chrII	A81062	mRNA	310844	312763	.	-	.	ID=A81062_G0002450.mRNA.1;Name=A81062_G0002450.mRNA.1;Parent=A81062_G0002450
Sc_chrII	A81062	exon	310844	312763	.	-	.	ID=A81062_G0002450.mRNA.1.exon.1;Name=A81062_G0002450.mRNA.1.exon.1;Parent=A81062_G0002450.mRNA.1
Sc_chrII	A81062	CDS	310844	312763	.	-	0	ID=A81062_G0002450.mRNA.1.CDS.1;Name=A81062_G0002450.mRNA.1.CDS.1;Parent=A81062_G0002450.mRNA.1
Sc_chrII	A81062	gene	313178	314182	.	-	.	ID=A81062_G0002460;Name=YBR046C
Sc_chrII	A81062	mRNA	313178	314182	.	-	.	ID=A81062_G0002460.mRNA.1;Name=A81062_G0002460.mRNA.1;Parent=A81062_G0002460
Sc_chrII	A81062	exon	313178	314182	.	-	.	ID=A81062_G0002460.mRNA.1.exon.1;Name=A81062_G0002460.mRNA.1.exon.1;Parent=A81062_G0002460.mRNA.1
Sc_chrII	A81062	CDS	313178	314182	.	-	0	ID=A81062_G0002460.mRNA.1.CDS.1;Name=A81062_G0002460.mRNA.1.CDS.1;Parent=A81062_G0002460.mRNA.1
Sc_chrII	A81062	gene	314504	315031	.	+	.	ID=A81062_G0002470;Name=YBR047W
Sc_chrII	A81062	mRNA	314504	315031	.	+	.	ID=A81062_G0002470.mRNA.1;Name=A81062_G0002470.mRNA.1;Parent=A81062_G0002470
Sc_chrII	A81062	exon	314504	315031	.	+	.	ID=A81062_G0002470.mRNA.1.exon.1;Name=A81062_G0002470.mRNA.1.exon.1;Parent=A81062_G0002470.mRNA.1
Sc_chrII	A81062	CDS	314504	315031	.	+	0	ID=A81062_G0002470.mRNA.1.CDS.1;Name=A81062_G0002470.mRNA.1.CDS.1;Parent=A81062_G0002470.mRNA.1
Sc_chrII	A81062	gene	315501	316482	.	+	.	ID=A81062_G0002480;Name=YBR048W
Sc_chrII	A81062	mRNA	315501	316482	.	+	.	ID=A81062_G0002480.mRNA.1;Name=A81062_G0002480.mRNA.1;Parent=A81062_G0002480
Sc_chrII	A81062	exon	315501	315545	.	+	.	ID=A81062_G0002480.mRNA.1.exon.1;Name=A81062_G0002480.mRNA.1.exon.1;Parent=A81062_G0002480.mRNA.1
Sc_chrII	A81062	exon	316057	316482	.	+	.	ID=A81062_G0002480.mRNA.1.exon.2;Name=A81062_G0002480.mRNA.1.exon.2;Parent=A81062_G0002480.mRNA.1
Sc_chrII	A81062	CDS	315501	315545	.	+	0	ID=A81062_G0002480.mRNA.1.CDS.1;Name=A81062_G0002480.mRNA.1.CDS.1;Parent=A81062_G0002480.mRNA.1
Sc_chrII	A81062	CDS	316057	316482	.	+	0	ID=A81062_G0002480.mRNA.1.CDS.2;Name=A81062_G0002480.mRNA.1.CDS.2;Parent=A81062_G0002480.mRNA.1
Sc_chrII	A81062	gene	317055	319487	.	-	.	ID=A81062_G0002490;Name=YBR049C
Sc_chrII	A81062	mRNA	317055	319487	.	-	.	ID=A81062_G0002490.mRNA.1;Name=A81062_G0002490.mRNA.1;Parent=A81062_G0002490
Sc_chrII	A81062	exon	317055	319487	.	-	.	ID=A81062_G0002490.mRNA.1.exon.1;Name=A81062_G0002490.mRNA.1.exon.1;Parent=A81062_G0002490.mRNA.1
Sc_chrII	A81062	CDS	317055	319487	.	-	0	ID=A81062_G0002490.mRNA.1.CDS.1;Name=A81062_G0002490.mRNA.1.CDS.1;Parent=A81062_G0002490.mRNA.1
Sc_chrII	A81062	gene	319852	320874	.	-	.	ID=A81062_G0002500;Name=YBR050C
Sc_chrII	A81062	mRNA	319852	320874	.	-	.	ID=A81062_G0002500.mRNA.1;Name=A81062_G0002500.mRNA.1;Parent=A81062_G0002500
Sc_chrII	A81062	exon	319852	320874	.	-	.	ID=A81062_G0002500.mRNA.1.exon.1;Name=A81062_G0002500.mRNA.1.exon.1;Parent=A81062_G0002500.mRNA.1
Sc_chrII	A81062	CDS	319852	320874	.	-	0	ID=A81062_G0002500.mRNA.1.CDS.1;Name=A81062_G0002500.mRNA.1.CDS.1;Parent=A81062_G0002500.mRNA.1
Sc_chrII	A81062	gene	321395	322027	.	-	.	ID=A81062_G0002510;Name=YBR052C
Sc_chrII	A81062	mRNA	321395	322027	.	-	.	ID=A81062_G0002510.mRNA.1;Name=A81062_G0002510.mRNA.1;Parent=A81062_G0002510
Sc_chrII	A81062	exon	321395	322027	.	-	.	ID=A81062_G0002510.mRNA.1.exon.1;Name=A81062_G0002510.mRNA.1.exon.1;Parent=A81062_G0002510.mRNA.1
Sc_chrII	A81062	CDS	321395	322027	.	-	0	ID=A81062_G0002510.mRNA.1.CDS.1;Name=A81062_G0002510.mRNA.1.CDS.1;Parent=A81062_G0002510.mRNA.1
Sc_chrII	A81062	gene	322350	323426	.	-	.	ID=A81062_G0002520;Name=YBR053C
Sc_chrII	A81062	mRNA	322350	323426	.	-	.	ID=A81062_G0002520.mRNA.1;Name=A81062_G0002520.mRNA.1;Parent=A81062_G0002520
Sc_chrII	A81062	exon	322350	323426	.	-	.	ID=A81062_G0002520.mRNA.1.exon.1;Name=A81062_G0002520.mRNA.1.exon.1;Parent=A81062_G0002520.mRNA.1
Sc_chrII	A81062	CDS	322350	323426	.	-	0	ID=A81062_G0002520.mRNA.1.CDS.1;Name=A81062_G0002520.mRNA.1.CDS.1;Parent=A81062_G0002520.mRNA.1
Sc_chrII	A81062	gene	325776	326810	.	+	.	ID=A81062_G0002530;Name=YBR054W
Sc_chrII	A81062	mRNA	325776	326810	.	+	.	ID=A81062_G0002530.mRNA.1;Name=A81062_G0002530.mRNA.1;Parent=A81062_G0002530
Sc_chrII	A81062	exon	325776	326810	.	+	.	ID=A81062_G0002530.mRNA.1.exon.1;Name=A81062_G0002530.mRNA.1.exon.1;Parent=A81062_G0002530.mRNA.1
Sc_chrII	A81062	CDS	325776	326810	.	+	0	ID=A81062_G0002530.mRNA.1.CDS.1;Name=A81062_G0002530.mRNA.1.CDS.1;Parent=A81062_G0002530.mRNA.1
Sc_chrII	A81062	gene	327272	329971	.	-	.	ID=A81062_G0002540;Name=YBR055C
Sc_chrII	A81062	mRNA	327272	329971	.	-	.	ID=A81062_G0002540.mRNA.1;Name=A81062_G0002540.mRNA.1;Parent=A81062_G0002540
Sc_chrII	A81062	exon	327272	329971	.	-	.	ID=A81062_G0002540.mRNA.1.exon.1;Name=A81062_G0002540.mRNA.1.exon.1;Parent=A81062_G0002540.mRNA.1
Sc_chrII	A81062	CDS	327272	329971	.	-	0	ID=A81062_G0002540.mRNA.1.CDS.1;Name=A81062_G0002540.mRNA.1.CDS.1;Parent=A81062_G0002540.mRNA.1
Sc_chrII	A81062	tRNA	330273	330356	.	+	.	ID=tRNA:Sc_chrII:330273-330356:+;Name=tRNA:Sc_chrII:330273-330356:+
Sc_chrII	A81062	gene	330549	332054	.	+	.	ID=A81062_G0002550;Name=YBR056W
Sc_chrII	A81062	mRNA	330549	332054	.	+	.	ID=A81062_G0002550.mRNA.1;Name=A81062_G0002550.mRNA.1;Parent=A81062_G0002550
Sc_chrII	A81062	exon	330549	332054	.	+	.	ID=A81062_G0002550.mRNA.1.exon.1;Name=A81062_G0002550.mRNA.1.exon.1;Parent=A81062_G0002550.mRNA.1
Sc_chrII	A81062	CDS	330549	332054	.	+	0	ID=A81062_G0002550.mRNA.1.CDS.1;Name=A81062_G0002550.mRNA.1.CDS.1;Parent=A81062_G0002550.mRNA.1
Sc_chrII	A81062	TY1/TY2_soloLTR	333132	333254	.	+	.	ID=TY1/TY2_soloLTR:Sc_chrII:333132-333254:+;Name=TY1/TY2_soloLTR:Sc_chrII:333132-333254:+
Sc_chrII	A81062	tRNA	333500	333571	.	+	.	ID=tRNA:Sc_chrII:333500-333571:+;Name=tRNA:Sc_chrII:333500-333571:+
Sc_chrII	A81062	gene	333927	334130	.	+	.	ID=A81062_G0002560;Name=YBR056W-A
Sc_chrII	A81062	mRNA	333927	334130	.	+	.	ID=A81062_G0002560.mRNA.1;Name=A81062_G0002560.mRNA.1;Parent=A81062_G0002560
Sc_chrII	A81062	exon	333927	334130	.	+	.	ID=A81062_G0002560.mRNA.1.exon.1;Name=A81062_G0002560.mRNA.1.exon.1;Parent=A81062_G0002560.mRNA.1
Sc_chrII	A81062	CDS	333927	334130	.	+	0	ID=A81062_G0002560.mRNA.1.CDS.1;Name=A81062_G0002560.mRNA.1.CDS.1;Parent=A81062_G0002560.mRNA.1
Sc_chrII	A81062	gene	334849	335949	.	-	.	ID=A81062_G0002570;Name=YBR057C
Sc_chrII	A81062	mRNA	334849	335949	.	-	.	ID=A81062_G0002570.mRNA.1;Name=A81062_G0002570.mRNA.1;Parent=A81062_G0002570
Sc_chrII	A81062	exon	334849	335949	.	-	.	ID=A81062_G0002570.mRNA.1.exon.1;Name=A81062_G0002570.mRNA.1.exon.1;Parent=A81062_G0002570.mRNA.1
Sc_chrII	A81062	CDS	334849	335949	.	-	0	ID=A81062_G0002570.mRNA.1.CDS.1;Name=A81062_G0002570.mRNA.1.CDS.1;Parent=A81062_G0002570.mRNA.1
Sc_chrII	A81062	gene	336332	338677	.	-	.	ID=A81062_G0002580;Name=YBR058C
Sc_chrII	A81062	mRNA	336332	338677	.	-	.	ID=A81062_G0002580.mRNA.1;Name=A81062_G0002580.mRNA.1;Parent=A81062_G0002580
Sc_chrII	A81062	exon	336332	338677	.	-	.	ID=A81062_G0002580.mRNA.1.exon.1;Name=A81062_G0002580.mRNA.1.exon.1;Parent=A81062_G0002580.mRNA.1
Sc_chrII	A81062	CDS	336332	338677	.	-	0	ID=A81062_G0002580.mRNA.1.CDS.1;Name=A81062_G0002580.mRNA.1.CDS.1;Parent=A81062_G0002580.mRNA.1
Sc_chrII	A81062	gene	338984	339226	.	-	.	ID=A81062_G0002590;Name=YBR058C-A
Sc_chrII	A81062	mRNA	338984	339226	.	-	.	ID=A81062_G0002590.mRNA.1;Name=A81062_G0002590.mRNA.1;Parent=A81062_G0002590
Sc_chrII	A81062	exon	338984	339226	.	-	.	ID=A81062_G0002590.mRNA.1.exon.1;Name=A81062_G0002590.mRNA.1.exon.1;Parent=A81062_G0002590.mRNA.1
Sc_chrII	A81062	CDS	338984	339226	.	-	0	ID=A81062_G0002590.mRNA.1.CDS.1;Name=A81062_G0002590.mRNA.1.CDS.1;Parent=A81062_G0002590.mRNA.1
Sc_chrII	A81062	gene	339521	342847	.	-	.	ID=A81062_G0002600;Name=YBR059C
Sc_chrII	A81062	mRNA	339521	342847	.	-	.	ID=A81062_G0002600.mRNA.1;Name=A81062_G0002600.mRNA.1;Parent=A81062_G0002600
Sc_chrII	A81062	exon	339521	342847	.	-	.	ID=A81062_G0002600.mRNA.1.exon.1;Name=A81062_G0002600.mRNA.1.exon.1;Parent=A81062_G0002600.mRNA.1
Sc_chrII	A81062	CDS	339521	342847	.	-	0	ID=A81062_G0002600.mRNA.1.CDS.1;Name=A81062_G0002600.mRNA.1.CDS.1;Parent=A81062_G0002600.mRNA.1
Sc_chrII	A81062	gene	343312	345174	.	-	.	ID=A81062_G0002610;Name=YBR060C
Sc_chrII	A81062	mRNA	343312	345174	.	-	.	ID=A81062_G0002610.mRNA.1;Name=A81062_G0002610.mRNA.1;Parent=A81062_G0002610
Sc_chrII	A81062	exon	343312	345174	.	-	.	ID=A81062_G0002610.mRNA.1.exon.1;Name=A81062_G0002610.mRNA.1.exon.1;Parent=A81062_G0002610.mRNA.1
Sc_chrII	A81062	CDS	343312	345174	.	-	0	ID=A81062_G0002610.mRNA.1.CDS.1;Name=A81062_G0002610.mRNA.1.CDS.1;Parent=A81062_G0002610.mRNA.1
Sc_chrII	A81062	gene	347472	348404	.	-	.	ID=A81062_G0002620;Name=YBR061C
Sc_chrII	A81062	mRNA	347472	348404	.	-	.	ID=A81062_G0002620.mRNA.1;Name=A81062_G0002620.mRNA.1;Parent=A81062_G0002620
Sc_chrII	A81062	exon	347472	348404	.	-	.	ID=A81062_G0002620.mRNA.1.exon.1;Name=A81062_G0002620.mRNA.1.exon.1;Parent=A81062_G0002620.mRNA.1
Sc_chrII	A81062	CDS	347472	348404	.	-	0	ID=A81062_G0002620.mRNA.1.CDS.1;Name=A81062_G0002620.mRNA.1.CDS.1;Parent=A81062_G0002620.mRNA.1
Sc_chrII	A81062	gene	348661	349285	.	-	.	ID=A81062_G0002630;Name=A81062_G0002630
Sc_chrII	A81062	mRNA	348661	349285	.	-	.	ID=A81062_G0002630.mRNA.1;Name=A81062_G0002630.mRNA.1;Parent=A81062_G0002630
Sc_chrII	A81062	exon	348661	349187	.	-	.	ID=A81062_G0002630.mRNA.1.exon.2;Name=A81062_G0002630.mRNA.1.exon.2;Parent=A81062_G0002630.mRNA.1
Sc_chrII	A81062	exon	349270	349285	.	-	.	ID=A81062_G0002630.mRNA.1.exon.1;Name=A81062_G0002630.mRNA.1.exon.1;Parent=A81062_G0002630.mRNA.1
Sc_chrII	A81062	CDS	348661	349187	.	-	2	ID=A81062_G0002630.mRNA.1.CDS.2;Name=A81062_G0002630.mRNA.1.CDS.2;Parent=A81062_G0002630.mRNA.1
Sc_chrII	A81062	CDS	349270	349285	.	-	0	ID=A81062_G0002630.mRNA.1.CDS.1;Name=A81062_G0002630.mRNA.1.CDS.1;Parent=A81062_G0002630.mRNA.1
Sc_chrII	A81062	gene	349655	350869	.	-	.	ID=A81062_G0002640;Name=YBR063C
Sc_chrII	A81062	mRNA	349655	350869	.	-	.	ID=A81062_G0002640.mRNA.1;Name=A81062_G0002640.mRNA.1;Parent=A81062_G0002640
Sc_chrII	A81062	exon	349655	350869	.	-	.	ID=A81062_G0002640.mRNA.1.exon.1;Name=A81062_G0002640.mRNA.1.exon.1;Parent=A81062_G0002640.mRNA.1
Sc_chrII	A81062	CDS	349655	350869	.	-	0	ID=A81062_G0002640.mRNA.1.CDS.1;Name=A81062_G0002640.mRNA.1.CDS.1;Parent=A81062_G0002640.mRNA.1
Sc_chrII	A81062	gene	351269	352363	.	-	.	ID=A81062_G0002650;Name=YBR065C
Sc_chrII	A81062	mRNA	351269	352363	.	-	.	ID=A81062_G0002650.mRNA.1;Name=A81062_G0002650.mRNA.1;Parent=A81062_G0002650
Sc_chrII	A81062	exon	351269	352363	.	-	.	ID=A81062_G0002650.mRNA.1.exon.1;Name=A81062_G0002650.mRNA.1.exon.1;Parent=A81062_G0002650.mRNA.1
Sc_chrII	A81062	CDS	351269	352363	.	-	0	ID=A81062_G0002650.mRNA.1.CDS.1;Name=A81062_G0002650.mRNA.1.CDS.1;Parent=A81062_G0002650.mRNA.1
Sc_chrII	A81062	gene	352723	353385	.	-	.	ID=A81062_G0002660;Name=YBR066C
Sc_chrII	A81062	mRNA	352723	353385	.	-	.	ID=A81062_G0002660.mRNA.1;Name=A81062_G0002660.mRNA.1;Parent=A81062_G0002660
Sc_chrII	A81062	exon	352723	353385	.	-	.	ID=A81062_G0002660.mRNA.1.exon.1;Name=A81062_G0002660.mRNA.1.exon.1;Parent=A81062_G0002660.mRNA.1
Sc_chrII	A81062	CDS	352723	353385	.	-	0	ID=A81062_G0002660.mRNA.1.CDS.1;Name=A81062_G0002660.mRNA.1.CDS.1;Parent=A81062_G0002660.mRNA.1
Sc_chrII	A81062	gene	354791	355405	.	-	.	ID=A81062_G0002670;Name=YBR067C
Sc_chrII	A81062	mRNA	354791	355405	.	-	.	ID=A81062_G0002670.mRNA.1;Name=A81062_G0002670.mRNA.1;Parent=A81062_G0002670
Sc_chrII	A81062	exon	354791	355405	.	-	.	ID=A81062_G0002670.mRNA.1.exon.1;Name=A81062_G0002670.mRNA.1.exon.1;Parent=A81062_G0002670.mRNA.1
Sc_chrII	A81062	CDS	354791	355405	.	-	0	ID=A81062_G0002670.mRNA.1.CDS.1;Name=A81062_G0002670.mRNA.1.CDS.1;Parent=A81062_G0002670.mRNA.1
Sc_chrII	A81062	gene	356532	358361	.	-	.	ID=A81062_G0002680;Name=YBR068C
Sc_chrII	A81062	mRNA	356532	358361	.	-	.	ID=A81062_G0002680.mRNA.1;Name=A81062_G0002680.mRNA.1;Parent=A81062_G0002680
Sc_chrII	A81062	exon	356532	358361	.	-	.	ID=A81062_G0002680.mRNA.1.exon.1;Name=A81062_G0002680.mRNA.1.exon.1;Parent=A81062_G0002680.mRNA.1
Sc_chrII	A81062	CDS	356532	358361	.	-	0	ID=A81062_G0002680.mRNA.1.CDS.1;Name=A81062_G0002680.mRNA.1.CDS.1;Parent=A81062_G0002680.mRNA.1
Sc_chrII	A81062	gene	359245	361104	.	-	.	ID=A81062_G0002690;Name=YBR069C
Sc_chrII	A81062	mRNA	359245	361104	.	-	.	ID=A81062_G0002690.mRNA.1;Name=A81062_G0002690.mRNA.1;Parent=A81062_G0002690
Sc_chrII	A81062	exon	359245	361104	.	-	.	ID=A81062_G0002690.mRNA.1.exon.1;Name=A81062_G0002690.mRNA.1.exon.1;Parent=A81062_G0002690.mRNA.1
Sc_chrII	A81062	CDS	359245	361104	.	-	0	ID=A81062_G0002690.mRNA.1.CDS.1;Name=A81062_G0002690.mRNA.1.CDS.1;Parent=A81062_G0002690.mRNA.1
Sc_chrII	A81062	gene	361890	362603	.	-	.	ID=A81062_G0002700;Name=YBR070C
Sc_chrII	A81062	mRNA	361890	362603	.	-	.	ID=A81062_G0002700.mRNA.1;Name=A81062_G0002700.mRNA.1;Parent=A81062_G0002700
Sc_chrII	A81062	exon	361890	362603	.	-	.	ID=A81062_G0002700.mRNA.1.exon.1;Name=A81062_G0002700.mRNA.1.exon.1;Parent=A81062_G0002700.mRNA.1
Sc_chrII	A81062	CDS	361890	362603	.	-	0	ID=A81062_G0002700.mRNA.1.CDS.1;Name=A81062_G0002700.mRNA.1.CDS.1;Parent=A81062_G0002700.mRNA.1
Sc_chrII	A81062	gene	363079	363717	.	+	.	ID=A81062_G0002710;Name=YBR071W
Sc_chrII	A81062	mRNA	363079	363717	.	+	.	ID=A81062_G0002710.mRNA.1;Name=A81062_G0002710.mRNA.1;Parent=A81062_G0002710
Sc_chrII	A81062	exon	363079	363717	.	+	.	ID=A81062_G0002710.mRNA.1.exon.1;Name=A81062_G0002710.mRNA.1.exon.1;Parent=A81062_G0002710.mRNA.1
Sc_chrII	A81062	CDS	363079	363717	.	+	0	ID=A81062_G0002710.mRNA.1.CDS.1;Name=A81062_G0002710.mRNA.1.CDS.1;Parent=A81062_G0002710.mRNA.1
Sc_chrII	A81062	gene	364683	365327	.	+	.	ID=A81062_G0002720;Name=YBR072W
Sc_chrII	A81062	mRNA	364683	365327	.	+	.	ID=A81062_G0002720.mRNA.1;Name=A81062_G0002720.mRNA.1;Parent=A81062_G0002720
Sc_chrII	A81062	exon	364683	365327	.	+	.	ID=A81062_G0002720.mRNA.1.exon.1;Name=A81062_G0002720.mRNA.1.exon.1;Parent=A81062_G0002720.mRNA.1
Sc_chrII	A81062	CDS	364683	365327	.	+	0	ID=A81062_G0002720.mRNA.1.CDS.1;Name=A81062_G0002720.mRNA.1.CDS.1;Parent=A81062_G0002720.mRNA.1
Sc_chrII	A81062	gene	365520	365675	.	-	.	ID=A81062_G0002730;Name=YBR072C-A
Sc_chrII	A81062	mRNA	365520	365675	.	-	.	ID=A81062_G0002730.mRNA.1;Name=A81062_G0002730.mRNA.1;Parent=A81062_G0002730
Sc_chrII	A81062	exon	365520	365675	.	-	.	ID=A81062_G0002730.mRNA.1.exon.1;Name=A81062_G0002730.mRNA.1.exon.1;Parent=A81062_G0002730.mRNA.1
Sc_chrII	A81062	CDS	365520	365675	.	-	0	ID=A81062_G0002730.mRNA.1.CDS.1;Name=A81062_G0002730.mRNA.1.CDS.1;Parent=A81062_G0002730.mRNA.1
Sc_chrII	A81062	gene	365871	368645	.	+	.	ID=A81062_G0002740;Name=YBR073W
Sc_chrII	A81062	mRNA	365871	368645	.	+	.	ID=A81062_G0002740.mRNA.1;Name=A81062_G0002740.mRNA.1;Parent=A81062_G0002740
Sc_chrII	A81062	exon	365871	368645	.	+	.	ID=A81062_G0002740.mRNA.1.exon.1;Name=A81062_G0002740.mRNA.1.exon.1;Parent=A81062_G0002740.mRNA.1
Sc_chrII	A81062	CDS	365871	368645	.	+	0	ID=A81062_G0002740.mRNA.1.CDS.1;Name=A81062_G0002740.mRNA.1.CDS.1;Parent=A81062_G0002740.mRNA.1
Sc_chrII	A81062	gene	368945	371876	.	+	.	ID=A81062_G0002750;Name=YBR074W
Sc_chrII	A81062	mRNA	368945	371876	.	+	.	ID=A81062_G0002750.mRNA.1;Name=A81062_G0002750.mRNA.1;Parent=A81062_G0002750
Sc_chrII	A81062	exon	368945	369560	.	+	.	ID=A81062_G0002750.mRNA.1.exon.1;Name=A81062_G0002750.mRNA.1.exon.1;Parent=A81062_G0002750.mRNA.1
Sc_chrII	A81062	exon	369622	371876	.	+	.	ID=A81062_G0002750.mRNA.1.exon.2;Name=A81062_G0002750.mRNA.1.exon.2;Parent=A81062_G0002750.mRNA.1
Sc_chrII	A81062	CDS	368945	369560	.	+	0	ID=A81062_G0002750.mRNA.1.CDS.1;Name=A81062_G0002750.mRNA.1.CDS.1;Parent=A81062_G0002750.mRNA.1
Sc_chrII	A81062	CDS	369622	371876	.	+	2	ID=A81062_G0002750.mRNA.1.CDS.2;Name=A81062_G0002750.mRNA.1.CDS.2;Parent=A81062_G0002750.mRNA.1
Sc_chrII	A81062	gene	372885	373949	.	+	.	ID=A81062_G0002760;Name=YBR076W
Sc_chrII	A81062	mRNA	372885	373949	.	+	.	ID=A81062_G0002760.mRNA.1;Name=A81062_G0002760.mRNA.1;Parent=A81062_G0002760
Sc_chrII	A81062	exon	372885	373949	.	+	.	ID=A81062_G0002760.mRNA.1.exon.1;Name=A81062_G0002760.mRNA.1.exon.1;Parent=A81062_G0002760.mRNA.1
Sc_chrII	A81062	CDS	372885	373949	.	+	0	ID=A81062_G0002760.mRNA.1.CDS.1;Name=A81062_G0002760.mRNA.1.CDS.1;Parent=A81062_G0002760.mRNA.1
Sc_chrII	A81062	gene	374463	374951	.	-	.	ID=A81062_G0002770;Name=YBR077C
Sc_chrII	A81062	mRNA	374463	374951	.	-	.	ID=A81062_G0002770.mRNA.1;Name=A81062_G0002770.mRNA.1;Parent=A81062_G0002770
Sc_chrII	A81062	exon	374463	374951	.	-	.	ID=A81062_G0002770.mRNA.1.exon.1;Name=A81062_G0002770.mRNA.1.exon.1;Parent=A81062_G0002770.mRNA.1
Sc_chrII	A81062	CDS	374463	374951	.	-	0	ID=A81062_G0002770.mRNA.1.CDS.1;Name=A81062_G0002770.mRNA.1.CDS.1;Parent=A81062_G0002770.mRNA.1
Sc_chrII	A81062	gene	375782	377401	.	+	.	ID=A81062_G0002780;Name=YBR078W
Sc_chrII	A81062	mRNA	375782	377401	.	+	.	ID=A81062_G0002780.mRNA.1;Name=A81062_G0002780.mRNA.1;Parent=A81062_G0002780
Sc_chrII	A81062	exon	375782	375839	.	+	.	ID=A81062_G0002780.mRNA.1.exon.1;Name=A81062_G0002780.mRNA.1.exon.1;Parent=A81062_G0002780.mRNA.1
Sc_chrII	A81062	exon	376170	377401	.	+	.	ID=A81062_G0002780.mRNA.1.exon.2;Name=A81062_G0002780.mRNA.1.exon.2;Parent=A81062_G0002780.mRNA.1
Sc_chrII	A81062	CDS	375782	375839	.	+	0	ID=A81062_G0002780.mRNA.1.CDS.1;Name=A81062_G0002780.mRNA.1.CDS.1;Parent=A81062_G0002780.mRNA.1
Sc_chrII	A81062	CDS	376170	377401	.	+	2	ID=A81062_G0002780.mRNA.1.CDS.2;Name=A81062_G0002780.mRNA.1.CDS.2;Parent=A81062_G0002780.mRNA.1
Sc_chrII	A81062	gene	378042	380927	.	-	.	ID=A81062_G0002790;Name=YBR079C
Sc_chrII	A81062	mRNA	378042	380927	.	-	.	ID=A81062_G0002790.mRNA.1;Name=A81062_G0002790.mRNA.1;Parent=A81062_G0002790
Sc_chrII	A81062	exon	378042	380927	.	-	.	ID=A81062_G0002790.mRNA.1.exon.1;Name=A81062_G0002790.mRNA.1.exon.1;Parent=A81062_G0002790.mRNA.1
Sc_chrII	A81062	CDS	378042	380927	.	-	0	ID=A81062_G0002790.mRNA.1.CDS.1;Name=A81062_G0002790.mRNA.1.CDS.1;Parent=A81062_G0002790.mRNA.1
Sc_chrII	A81062	gene	381264	383540	.	-	.	ID=A81062_G0002800;Name=YBR080C
Sc_chrII	A81062	mRNA	381264	383540	.	-	.	ID=A81062_G0002800.mRNA.1;Name=A81062_G0002800.mRNA.1;Parent=A81062_G0002800
Sc_chrII	A81062	exon	381264	383540	.	-	.	ID=A81062_G0002800.mRNA.1.exon.1;Name=A81062_G0002800.mRNA.1.exon.1;Parent=A81062_G0002800.mRNA.1
Sc_chrII	A81062	CDS	381264	383540	.	-	0	ID=A81062_G0002800.mRNA.1.CDS.1;Name=A81062_G0002800.mRNA.1.CDS.1;Parent=A81062_G0002800.mRNA.1
Sc_chrII	A81062	gene	383903	387901	.	-	.	ID=A81062_G0002810;Name=YBR081C
Sc_chrII	A81062	mRNA	383903	387901	.	-	.	ID=A81062_G0002810.mRNA.1;Name=A81062_G0002810.mRNA.1;Parent=A81062_G0002810
Sc_chrII	A81062	exon	383903	387901	.	-	.	ID=A81062_G0002810.mRNA.1.exon.1;Name=A81062_G0002810.mRNA.1.exon.1;Parent=A81062_G0002810.mRNA.1
Sc_chrII	A81062	CDS	383903	387901	.	-	0	ID=A81062_G0002810.mRNA.1.CDS.1;Name=A81062_G0002810.mRNA.1.CDS.1;Parent=A81062_G0002810.mRNA.1
Sc_chrII	A81062	tRNA	388527	388598	.	+	.	ID=tRNA:Sc_chrII:388527-388598:+;Name=tRNA:Sc_chrII:388527-388598:+
Sc_chrII	A81062	tRNA	388609	388680	.	+	.	ID=tRNA:Sc_chrII:388609-388680:+;Name=tRNA:Sc_chrII:388609-388680:+
Sc_chrII	A81062	gene	389277	389819	.	-	.	ID=A81062_G0002820;Name=A81062_G0002820
Sc_chrII	A81062	mRNA	389277	389819	.	-	.	ID=A81062_G0002820.mRNA.1;Name=A81062_G0002820.mRNA.1;Parent=A81062_G0002820
Sc_chrII	A81062	exon	389277	389676	.	-	.	ID=A81062_G0002820.mRNA.1.exon.2;Name=A81062_G0002820.mRNA.1.exon.2;Parent=A81062_G0002820.mRNA.1
Sc_chrII	A81062	exon	389773	389819	.	-	.	ID=A81062_G0002820.mRNA.1.exon.1;Name=A81062_G0002820.mRNA.1.exon.1;Parent=A81062_G0002820.mRNA.1
Sc_chrII	A81062	CDS	389277	389676	.	-	1	ID=A81062_G0002820.mRNA.1.CDS.2;Name=A81062_G0002820.mRNA.1.CDS.2;Parent=A81062_G0002820.mRNA.1
Sc_chrII	A81062	CDS	389773	389819	.	-	0	ID=A81062_G0002820.mRNA.1.CDS.1;Name=A81062_G0002820.mRNA.1.CDS.1;Parent=A81062_G0002820.mRNA.1
Sc_chrII	A81062	gene	391819	393279	.	+	.	ID=A81062_G0002830;Name=YBR083W
Sc_chrII	A81062	mRNA	391819	393279	.	+	.	ID=A81062_G0002830.mRNA.1;Name=A81062_G0002830.mRNA.1;Parent=A81062_G0002830
Sc_chrII	A81062	exon	391819	393279	.	+	.	ID=A81062_G0002830.mRNA.1.exon.1;Name=A81062_G0002830.mRNA.1.exon.1;Parent=A81062_G0002830.mRNA.1
Sc_chrII	A81062	CDS	391819	393279	.	+	0	ID=A81062_G0002830.mRNA.1.CDS.1;Name=A81062_G0002830.mRNA.1.CDS.1;Parent=A81062_G0002830.mRNA.1
Sc_chrII	A81062	gene	393704	396631	.	+	.	ID=A81062_G0002840;Name=YBR084W
Sc_chrII	A81062	mRNA	393704	396631	.	+	.	ID=A81062_G0002840.mRNA.1;Name=A81062_G0002840.mRNA.1;Parent=A81062_G0002840
Sc_chrII	A81062	exon	393704	396631	.	+	.	ID=A81062_G0002840.mRNA.1.exon.1;Name=A81062_G0002840.mRNA.1.exon.1;Parent=A81062_G0002840.mRNA.1
Sc_chrII	A81062	CDS	393704	396631	.	+	0	ID=A81062_G0002840.mRNA.1.CDS.1;Name=A81062_G0002840.mRNA.1.CDS.1;Parent=A81062_G0002840.mRNA.1
Sc_chrII	A81062	gene	396836	397517	.	-	.	ID=A81062_G0002850;Name=A81062_G0002850
Sc_chrII	A81062	mRNA	396836	397517	.	-	.	ID=A81062_G0002850.mRNA.1;Name=A81062_G0002850.mRNA.1;Parent=A81062_G0002850
Sc_chrII	A81062	exon	396836	397403	.	-	.	ID=A81062_G0002850.mRNA.1.exon.2;Name=A81062_G0002850.mRNA.1.exon.2;Parent=A81062_G0002850.mRNA.1
Sc_chrII	A81062	exon	397498	397517	.	-	.	ID=A81062_G0002850.mRNA.1.exon.1;Name=A81062_G0002850.mRNA.1.exon.1;Parent=A81062_G0002850.mRNA.1
Sc_chrII	A81062	CDS	396836	397403	.	-	1	ID=A81062_G0002850.mRNA.1.CDS.2;Name=A81062_G0002850.mRNA.1.CDS.2;Parent=A81062_G0002850.mRNA.1
Sc_chrII	A81062	CDS	397498	397517	.	-	0	ID=A81062_G0002850.mRNA.1.CDS.1;Name=A81062_G0002850.mRNA.1.CDS.1;Parent=A81062_G0002850.mRNA.1
Sc_chrII	A81062	gene	398648	399571	.	+	.	ID=A81062_G0002860;Name=YBR085W
Sc_chrII	A81062	mRNA	398648	399571	.	+	.	ID=A81062_G0002860.mRNA.1;Name=A81062_G0002860.mRNA.1;Parent=A81062_G0002860
Sc_chrII	A81062	exon	398648	399571	.	+	.	ID=A81062_G0002860.mRNA.1.exon.1;Name=A81062_G0002860.mRNA.1.exon.1;Parent=A81062_G0002860.mRNA.1
Sc_chrII	A81062	CDS	398648	399571	.	+	0	ID=A81062_G0002860.mRNA.1.CDS.1;Name=A81062_G0002860.mRNA.1.CDS.1;Parent=A81062_G0002860.mRNA.1
Sc_chrII	A81062	gene	401569	401826	.	-	.	ID=A81062_G0002870;Name=YBR085C-A
Sc_chrII	A81062	mRNA	401569	401826	.	-	.	ID=A81062_G0002870.mRNA.1;Name=A81062_G0002870.mRNA.1;Parent=A81062_G0002870
Sc_chrII	A81062	exon	401569	401826	.	-	.	ID=A81062_G0002870.mRNA.1.exon.1;Name=A81062_G0002870.mRNA.1.exon.1;Parent=A81062_G0002870.mRNA.1
Sc_chrII	A81062	CDS	401569	401826	.	-	0	ID=A81062_G0002870.mRNA.1.CDS.1;Name=A81062_G0002870.mRNA.1.CDS.1;Parent=A81062_G0002870.mRNA.1
Sc_chrII	A81062	gene	402862	405699	.	-	.	ID=A81062_G0002880;Name=YBR086C
Sc_chrII	A81062	mRNA	402862	405699	.	-	.	ID=A81062_G0002880.mRNA.1;Name=A81062_G0002880.mRNA.1;Parent=A81062_G0002880
Sc_chrII	A81062	exon	402862	405699	.	-	.	ID=A81062_G0002880.mRNA.1.exon.1;Name=A81062_G0002880.mRNA.1.exon.1;Parent=A81062_G0002880.mRNA.1
Sc_chrII	A81062	CDS	402862	405699	.	-	0	ID=A81062_G0002880.mRNA.1.CDS.1;Name=A81062_G0002880.mRNA.1.CDS.1;Parent=A81062_G0002880.mRNA.1
Sc_chrII	A81062	gene	406428	407492	.	+	.	ID=A81062_G0002890;Name=YBR087W
Sc_chrII	A81062	mRNA	406428	407492	.	+	.	ID=A81062_G0002890.mRNA.1;Name=A81062_G0002890.mRNA.1;Parent=A81062_G0002890
Sc_chrII	A81062	exon	406428	407492	.	+	.	ID=A81062_G0002890.mRNA.1.exon.1;Name=A81062_G0002890.mRNA.1.exon.1;Parent=A81062_G0002890.mRNA.1
Sc_chrII	A81062	CDS	406428	407492	.	+	0	ID=A81062_G0002890.mRNA.1.CDS.1;Name=A81062_G0002890.mRNA.1.CDS.1;Parent=A81062_G0002890.mRNA.1
Sc_chrII	A81062	gene	407653	408429	.	-	.	ID=A81062_G0002900;Name=YBR088C
Sc_chrII	A81062	mRNA	407653	408429	.	-	.	ID=A81062_G0002900.mRNA.1;Name=A81062_G0002900.mRNA.1;Parent=A81062_G0002900
Sc_chrII	A81062	exon	407653	408429	.	-	.	ID=A81062_G0002900.mRNA.1.exon.1;Name=A81062_G0002900.mRNA.1.exon.1;Parent=A81062_G0002900.mRNA.1
Sc_chrII	A81062	CDS	407653	408429	.	-	0	ID=A81062_G0002900.mRNA.1.CDS.1;Name=A81062_G0002900.mRNA.1.CDS.1;Parent=A81062_G0002900.mRNA.1
Sc_chrII	A81062	gene	408855	409724	.	-	.	ID=A81062_G0002910;Name=YBR089C-A
Sc_chrII	A81062	mRNA	408855	409724	.	-	.	ID=A81062_G0002910.mRNA.1;Name=A81062_G0002910.mRNA.1;Parent=A81062_G0002910
Sc_chrII	A81062	exon	408855	409181	.	-	.	ID=A81062_G0002910.mRNA.1.exon.2;Name=A81062_G0002910.mRNA.1.exon.2;Parent=A81062_G0002910.mRNA.1
Sc_chrII	A81062	exon	409662	409724	.	-	.	ID=A81062_G0002910.mRNA.1.exon.1;Name=A81062_G0002910.mRNA.1.exon.1;Parent=A81062_G0002910.mRNA.1
Sc_chrII	A81062	CDS	408855	409181	.	-	0	ID=A81062_G0002910.mRNA.1.CDS.2;Name=A81062_G0002910.mRNA.1.CDS.2;Parent=A81062_G0002910.mRNA.1
Sc_chrII	A81062	CDS	409662	409724	.	-	0	ID=A81062_G0002910.mRNA.1.CDS.1;Name=A81062_G0002910.mRNA.1.CDS.1;Parent=A81062_G0002910.mRNA.1
Sc_chrII	A81062	gene	409821	410150	.	-	.	ID=A81062_G0002920;Name=YBR091C
Sc_chrII	A81062	mRNA	409821	410150	.	-	.	ID=A81062_G0002920.mRNA.1;Name=A81062_G0002920.mRNA.1;Parent=A81062_G0002920
Sc_chrII	A81062	exon	409821	410150	.	-	.	ID=A81062_G0002920.mRNA.1.exon.1;Name=A81062_G0002920.mRNA.1.exon.1;Parent=A81062_G0002920.mRNA.1
Sc_chrII	A81062	CDS	409821	410150	.	-	0	ID=A81062_G0002920.mRNA.1.CDS.1;Name=A81062_G0002920.mRNA.1.CDS.1;Parent=A81062_G0002920.mRNA.1
Sc_chrII	A81062	gene	410360	411763	.	-	.	ID=A81062_G0002930;Name=YBR092C
Sc_chrII	A81062	mRNA	410360	411763	.	-	.	ID=A81062_G0002930.mRNA.1;Name=A81062_G0002930.mRNA.1;Parent=A81062_G0002930
Sc_chrII	A81062	exon	410360	411763	.	-	.	ID=A81062_G0002930.mRNA.1.exon.1;Name=A81062_G0002930.mRNA.1.exon.1;Parent=A81062_G0002930.mRNA.1
Sc_chrII	A81062	CDS	410360	411763	.	-	0	ID=A81062_G0002930.mRNA.1.CDS.1;Name=A81062_G0002930.mRNA.1.CDS.1;Parent=A81062_G0002930.mRNA.1
Sc_chrII	A81062	gene	412210	413613	.	-	.	ID=A81062_G0002940;Name=YBR093C
Sc_chrII	A81062	mRNA	412210	413613	.	-	.	ID=A81062_G0002940.mRNA.1;Name=A81062_G0002940.mRNA.1;Parent=A81062_G0002940
Sc_chrII	A81062	exon	412210	413613	.	-	.	ID=A81062_G0002940.mRNA.1.exon.1;Name=A81062_G0002940.mRNA.1.exon.1;Parent=A81062_G0002940.mRNA.1
Sc_chrII	A81062	CDS	412210	413613	.	-	0	ID=A81062_G0002940.mRNA.1.CDS.1;Name=A81062_G0002940.mRNA.1.CDS.1;Parent=A81062_G0002940.mRNA.1
Sc_chrII	A81062	gene	414698	416959	.	+	.	ID=A81062_G0002950;Name=YBR094W
Sc_chrII	A81062	mRNA	414698	416959	.	+	.	ID=A81062_G0002950.mRNA.1;Name=A81062_G0002950.mRNA.1;Parent=A81062_G0002950
Sc_chrII	A81062	exon	414698	416959	.	+	.	ID=A81062_G0002950.mRNA.1.exon.1;Name=A81062_G0002950.mRNA.1.exon.1;Parent=A81062_G0002950.mRNA.1
Sc_chrII	A81062	CDS	414698	416959	.	+	0	ID=A81062_G0002950.mRNA.1.CDS.1;Name=A81062_G0002950.mRNA.1.CDS.1;Parent=A81062_G0002950.mRNA.1
Sc_chrII	A81062	gene	417068	418360	.	-	.	ID=A81062_G0002960;Name=YBR095C
Sc_chrII	A81062	mRNA	417068	418360	.	-	.	ID=A81062_G0002960.mRNA.1;Name=A81062_G0002960.mRNA.1;Parent=A81062_G0002960
Sc_chrII	A81062	exon	417068	418360	.	-	.	ID=A81062_G0002960.mRNA.1.exon.1;Name=A81062_G0002960.mRNA.1.exon.1;Parent=A81062_G0002960.mRNA.1
Sc_chrII	A81062	CDS	417068	418360	.	-	0	ID=A81062_G0002960.mRNA.1.CDS.1;Name=A81062_G0002960.mRNA.1.CDS.1;Parent=A81062_G0002960.mRNA.1
Sc_chrII	A81062	gene	418683	419375	.	+	.	ID=A81062_G0002970;Name=YBR096W
Sc_chrII	A81062	mRNA	418683	419375	.	+	.	ID=A81062_G0002970.mRNA.1;Name=A81062_G0002970.mRNA.1;Parent=A81062_G0002970
Sc_chrII	A81062	exon	418683	419375	.	+	.	ID=A81062_G0002970.mRNA.1.exon.1;Name=A81062_G0002970.mRNA.1.exon.1;Parent=A81062_G0002970.mRNA.1
Sc_chrII	A81062	CDS	418683	419375	.	+	0	ID=A81062_G0002970.mRNA.1.CDS.1;Name=A81062_G0002970.mRNA.1.CDS.1;Parent=A81062_G0002970.mRNA.1
Sc_chrII	A81062	gene	419613	423977	.	+	.	ID=A81062_G0002980;Name=YBR097W
Sc_chrII	A81062	mRNA	419613	423977	.	+	.	ID=A81062_G0002980.mRNA.1;Name=A81062_G0002980.mRNA.1;Parent=A81062_G0002980
Sc_chrII	A81062	exon	419613	423977	.	+	.	ID=A81062_G0002980.mRNA.1.exon.1;Name=A81062_G0002980.mRNA.1.exon.1;Parent=A81062_G0002980.mRNA.1
Sc_chrII	A81062	CDS	419613	423977	.	+	0	ID=A81062_G0002980.mRNA.1.CDS.1;Name=A81062_G0002980.mRNA.1.CDS.1;Parent=A81062_G0002980.mRNA.1
Sc_chrII	A81062	gene	424177	426252	.	+	.	ID=A81062_G0002990;Name=YBR098W
Sc_chrII	A81062	mRNA	424177	426252	.	+	.	ID=A81062_G0002990.mRNA.1;Name=A81062_G0002990.mRNA.1;Parent=A81062_G0002990
Sc_chrII	A81062	exon	424177	426252	.	+	.	ID=A81062_G0002990.mRNA.1.exon.1;Name=A81062_G0002990.mRNA.1.exon.1;Parent=A81062_G0002990.mRNA.1
Sc_chrII	A81062	CDS	424177	426252	.	+	0	ID=A81062_G0002990.mRNA.1.CDS.1;Name=A81062_G0002990.mRNA.1.CDS.1;Parent=A81062_G0002990.mRNA.1
Sc_chrII	A81062	gene	426483	427355	.	-	.	ID=A81062_G0003000;Name=YBR101C
Sc_chrII	A81062	mRNA	426483	427355	.	-	.	ID=A81062_G0003000.mRNA.1;Name=A81062_G0003000.mRNA.1;Parent=A81062_G0003000
Sc_chrII	A81062	exon	426483	427355	.	-	.	ID=A81062_G0003000.mRNA.1.exon.1;Name=A81062_G0003000.mRNA.1.exon.1;Parent=A81062_G0003000.mRNA.1
Sc_chrII	A81062	CDS	426483	427355	.	-	0	ID=A81062_G0003000.mRNA.1.CDS.1;Name=A81062_G0003000.mRNA.1.CDS.1;Parent=A81062_G0003000.mRNA.1
Sc_chrII	A81062	gene	427724	429985	.	-	.	ID=A81062_G0003010;Name=YBR102C
Sc_chrII	A81062	mRNA	427724	429985	.	-	.	ID=A81062_G0003010.mRNA.1;Name=A81062_G0003010.mRNA.1;Parent=A81062_G0003010
Sc_chrII	A81062	exon	427724	429985	.	-	.	ID=A81062_G0003010.mRNA.1.exon.1;Name=A81062_G0003010.mRNA.1.exon.1;Parent=A81062_G0003010.mRNA.1
Sc_chrII	A81062	CDS	427724	429985	.	-	0	ID=A81062_G0003010.mRNA.1.CDS.1;Name=A81062_G0003010.mRNA.1.CDS.1;Parent=A81062_G0003010.mRNA.1
Sc_chrII	A81062	gene	430372	431979	.	+	.	ID=A81062_G0003020;Name=YBR103W
Sc_chrII	A81062	mRNA	430372	431979	.	+	.	ID=A81062_G0003020.mRNA.1;Name=A81062_G0003020.mRNA.1;Parent=A81062_G0003020
Sc_chrII	A81062	exon	430372	431979	.	+	.	ID=A81062_G0003020.mRNA.1.exon.1;Name=A81062_G0003020.mRNA.1.exon.1;Parent=A81062_G0003020.mRNA.1
Sc_chrII	A81062	CDS	430372	431979	.	+	0	ID=A81062_G0003020.mRNA.1.CDS.1;Name=A81062_G0003020.mRNA.1.CDS.1;Parent=A81062_G0003020.mRNA.1
Sc_chrII	A81062	gene	432330	433319	.	+	.	ID=A81062_G0003030;Name=YBR104W
Sc_chrII	A81062	mRNA	432330	433319	.	+	.	ID=A81062_G0003030.mRNA.1;Name=A81062_G0003030.mRNA.1;Parent=A81062_G0003030
Sc_chrII	A81062	exon	432330	433319	.	+	.	ID=A81062_G0003030.mRNA.1.exon.1;Name=A81062_G0003030.mRNA.1.exon.1;Parent=A81062_G0003030.mRNA.1
Sc_chrII	A81062	CDS	432330	433319	.	+	0	ID=A81062_G0003030.mRNA.1.CDS.1;Name=A81062_G0003030.mRNA.1.CDS.1;Parent=A81062_G0003030.mRNA.1
Sc_chrII	A81062	gene	433544	434632	.	-	.	ID=A81062_G0003040;Name=YBR105C
Sc_chrII	A81062	mRNA	433544	434632	.	-	.	ID=A81062_G0003040.mRNA.1;Name=A81062_G0003040.mRNA.1;Parent=A81062_G0003040
Sc_chrII	A81062	exon	433544	434632	.	-	.	ID=A81062_G0003040.mRNA.1.exon.1;Name=A81062_G0003040.mRNA.1.exon.1;Parent=A81062_G0003040.mRNA.1
Sc_chrII	A81062	CDS	433544	434632	.	-	0	ID=A81062_G0003040.mRNA.1.CDS.1;Name=A81062_G0003040.mRNA.1.CDS.1;Parent=A81062_G0003040.mRNA.1
Sc_chrII	A81062	gene	435327	435893	.	+	.	ID=A81062_G0003050;Name=YBR106W
Sc_chrII	A81062	mRNA	435327	435893	.	+	.	ID=A81062_G0003050.mRNA.1;Name=A81062_G0003050.mRNA.1;Parent=A81062_G0003050
Sc_chrII	A81062	exon	435327	435893	.	+	.	ID=A81062_G0003050.mRNA.1.exon.1;Name=A81062_G0003050.mRNA.1.exon.1;Parent=A81062_G0003050.mRNA.1
Sc_chrII	A81062	CDS	435327	435893	.	+	0	ID=A81062_G0003050.mRNA.1.CDS.1;Name=A81062_G0003050.mRNA.1.CDS.1;Parent=A81062_G0003050.mRNA.1
Sc_chrII	A81062	gene	436463	437200	.	-	.	ID=A81062_G0003060;Name=YBR107C
Sc_chrII	A81062	mRNA	436463	437200	.	-	.	ID=A81062_G0003060.mRNA.1;Name=A81062_G0003060.mRNA.1;Parent=A81062_G0003060
Sc_chrII	A81062	exon	436463	437200	.	-	.	ID=A81062_G0003060.mRNA.1.exon.1;Name=A81062_G0003060.mRNA.1.exon.1;Parent=A81062_G0003060.mRNA.1
Sc_chrII	A81062	CDS	436463	437200	.	-	0	ID=A81062_G0003060.mRNA.1.CDS.1;Name=A81062_G0003060.mRNA.1.CDS.1;Parent=A81062_G0003060.mRNA.1
Sc_chrII	A81062	gene	437494	440322	.	+	.	ID=A81062_G0003070;Name=YBR108W
Sc_chrII	A81062	mRNA	437494	440322	.	+	.	ID=A81062_G0003070.mRNA.1;Name=A81062_G0003070.mRNA.1;Parent=A81062_G0003070
Sc_chrII	A81062	exon	437494	440322	.	+	.	ID=A81062_G0003070.mRNA.1.exon.1;Name=A81062_G0003070.mRNA.1.exon.1;Parent=A81062_G0003070.mRNA.1
Sc_chrII	A81062	CDS	437494	440322	.	+	0	ID=A81062_G0003070.mRNA.1.CDS.1;Name=A81062_G0003070.mRNA.1.CDS.1;Parent=A81062_G0003070.mRNA.1
Sc_chrII	A81062	gene	440576	441019	.	-	.	ID=A81062_G0003080;Name=YBR109C
Sc_chrII	A81062	mRNA	440576	441019	.	-	.	ID=A81062_G0003080.mRNA.1;Name=A81062_G0003080.mRNA.1;Parent=A81062_G0003080
Sc_chrII	A81062	exon	440576	441019	.	-	.	ID=A81062_G0003080.mRNA.1.exon.1;Name=A81062_G0003080.mRNA.1.exon.1;Parent=A81062_G0003080.mRNA.1
Sc_chrII	A81062	CDS	440576	441019	.	-	0	ID=A81062_G0003080.mRNA.1.CDS.1;Name=A81062_G0003080.mRNA.1.CDS.1;Parent=A81062_G0003080.mRNA.1
Sc_chrII	A81062	gene	441529	442878	.	+	.	ID=A81062_G0003090;Name=YBR110W
Sc_chrII	A81062	mRNA	441529	442878	.	+	.	ID=A81062_G0003090.mRNA.1;Name=A81062_G0003090.mRNA.1;Parent=A81062_G0003090
Sc_chrII	A81062	exon	441529	442878	.	+	.	ID=A81062_G0003090.mRNA.1.exon.1;Name=A81062_G0003090.mRNA.1.exon.1;Parent=A81062_G0003090.mRNA.1
Sc_chrII	A81062	CDS	441529	442878	.	+	0	ID=A81062_G0003090.mRNA.1.CDS.1;Name=A81062_G0003090.mRNA.1.CDS.1;Parent=A81062_G0003090.mRNA.1
Sc_chrII	A81062	gene	443852	444547	.	-	.	ID=A81062_G0003100;Name=YBR111C
Sc_chrII	A81062	mRNA	443852	444547	.	-	.	ID=A81062_G0003100.mRNA.1;Name=A81062_G0003100.mRNA.1;Parent=A81062_G0003100
Sc_chrII	A81062	exon	443852	444547	.	-	.	ID=A81062_G0003100.mRNA.1.exon.1;Name=A81062_G0003100.mRNA.1.exon.1;Parent=A81062_G0003100.mRNA.1
Sc_chrII	A81062	CDS	443852	444547	.	-	0	ID=A81062_G0003100.mRNA.1.CDS.1;Name=A81062_G0003100.mRNA.1.CDS.1;Parent=A81062_G0003100.mRNA.1
Sc_chrII	A81062	gene	444813	445253	.	+	.	ID=A81062_G0003110;Name=YBR111W-A
Sc_chrII	A81062	mRNA	444813	445253	.	+	.	ID=A81062_G0003110.mRNA.1;Name=A81062_G0003110.mRNA.1;Parent=A81062_G0003110
Sc_chrII	A81062	exon	444813	444883	.	+	.	ID=A81062_G0003110.mRNA.1.exon.1;Name=A81062_G0003110.mRNA.1.exon.1;Parent=A81062_G0003110.mRNA.1
Sc_chrII	A81062	exon	444964	445103	.	+	.	ID=A81062_G0003110.mRNA.1.exon.2;Name=A81062_G0003110.mRNA.1.exon.2;Parent=A81062_G0003110.mRNA.1
Sc_chrII	A81062	exon	445174	445253	.	+	.	ID=A81062_G0003110.mRNA.1.exon.3;Name=A81062_G0003110.mRNA.1.exon.3;Parent=A81062_G0003110.mRNA.1
Sc_chrII	A81062	CDS	444813	444883	.	+	0	ID=A81062_G0003110.mRNA.1.CDS.1;Name=A81062_G0003110.mRNA.1.CDS.1;Parent=A81062_G0003110.mRNA.1
Sc_chrII	A81062	CDS	444964	445103	.	+	1	ID=A81062_G0003110.mRNA.1.CDS.2;Name=A81062_G0003110.mRNA.1.CDS.2;Parent=A81062_G0003110.mRNA.1
Sc_chrII	A81062	CDS	445174	445253	.	+	2	ID=A81062_G0003110.mRNA.1.CDS.3;Name=A81062_G0003110.mRNA.1.CDS.3;Parent=A81062_G0003110.mRNA.1
Sc_chrII	A81062	gene	445544	448411	.	-	.	ID=A81062_G0003120;Name=YBR112C
Sc_chrII	A81062	mRNA	445544	448411	.	-	.	ID=A81062_G0003120.mRNA.1;Name=A81062_G0003120.mRNA.1;Parent=A81062_G0003120
Sc_chrII	A81062	exon	445544	448411	.	-	.	ID=A81062_G0003120.mRNA.1.exon.1;Name=A81062_G0003120.mRNA.1.exon.1;Parent=A81062_G0003120.mRNA.1
Sc_chrII	A81062	CDS	445544	448411	.	-	0	ID=A81062_G0003120.mRNA.1.CDS.1;Name=A81062_G0003120.mRNA.1.CDS.1;Parent=A81062_G0003120.mRNA.1
Sc_chrII	A81062	gene	449888	452260	.	+	.	ID=A81062_G0003130;Name=YBR114W
Sc_chrII	A81062	mRNA	449888	452260	.	+	.	ID=A81062_G0003130.mRNA.1;Name=A81062_G0003130.mRNA.1;Parent=A81062_G0003130
Sc_chrII	A81062	exon	449888	452260	.	+	.	ID=A81062_G0003130.mRNA.1.exon.1;Name=A81062_G0003130.mRNA.1.exon.1;Parent=A81062_G0003130.mRNA.1
Sc_chrII	A81062	CDS	449888	452260	.	+	0	ID=A81062_G0003130.mRNA.1.CDS.1;Name=A81062_G0003130.mRNA.1.CDS.1;Parent=A81062_G0003130.mRNA.1
Sc_chrII	A81062	gene	452388	456566	.	-	.	ID=A81062_G0003140;Name=YBR115C
Sc_chrII	A81062	mRNA	452388	456566	.	-	.	ID=A81062_G0003140.mRNA.1;Name=A81062_G0003140.mRNA.1;Parent=A81062_G0003140
Sc_chrII	A81062	exon	452388	456566	.	-	.	ID=A81062_G0003140.mRNA.1.exon.1;Name=A81062_G0003140.mRNA.1.exon.1;Parent=A81062_G0003140.mRNA.1
Sc_chrII	A81062	CDS	452388	456566	.	-	0	ID=A81062_G0003140.mRNA.1.CDS.1;Name=A81062_G0003140.mRNA.1.CDS.1;Parent=A81062_G0003140.mRNA.1
Sc_chrII	A81062	gene	457030	459075	.	-	.	ID=A81062_G0003150;Name=YBR117C
Sc_chrII	A81062	mRNA	457030	459075	.	-	.	ID=A81062_G0003150.mRNA.1;Name=A81062_G0003150.mRNA.1;Parent=A81062_G0003150
Sc_chrII	A81062	exon	457030	459075	.	-	.	ID=A81062_G0003150.mRNA.1.exon.1;Name=A81062_G0003150.mRNA.1.exon.1;Parent=A81062_G0003150.mRNA.1
Sc_chrII	A81062	CDS	457030	459075	.	-	0	ID=A81062_G0003150.mRNA.1.CDS.1;Name=A81062_G0003150.mRNA.1.CDS.1;Parent=A81062_G0003150.mRNA.1
Sc_chrII	A81062	gene	460299	461675	.	+	.	ID=A81062_G0003160;Name=YBR118W
Sc_chrII	A81062	mRNA	460299	461675	.	+	.	ID=A81062_G0003160.mRNA.1;Name=A81062_G0003160.mRNA.1;Parent=A81062_G0003160
Sc_chrII	A81062	exon	460299	461675	.	+	.	ID=A81062_G0003160.mRNA.1.exon.1;Name=A81062_G0003160.mRNA.1.exon.1;Parent=A81062_G0003160.mRNA.1
Sc_chrII	A81062	CDS	460299	461675	.	+	0	ID=A81062_G0003160.mRNA.1.CDS.1;Name=A81062_G0003160.mRNA.1.CDS.1;Parent=A81062_G0003160.mRNA.1
Sc_chrII	A81062	gene	461965	462950	.	+	.	ID=A81062_G0003170;Name=YBR119W
Sc_chrII	A81062	mRNA	461965	462950	.	+	.	ID=A81062_G0003170.mRNA.1;Name=A81062_G0003170.mRNA.1;Parent=A81062_G0003170
Sc_chrII	A81062	exon	461965	461972	.	+	.	ID=A81062_G0003170.mRNA.1.exon.1;Name=A81062_G0003170.mRNA.1.exon.1;Parent=A81062_G0003170.mRNA.1
Sc_chrII	A81062	exon	462062	462950	.	+	.	ID=A81062_G0003170.mRNA.1.exon.2;Name=A81062_G0003170.mRNA.1.exon.2;Parent=A81062_G0003170.mRNA.1
Sc_chrII	A81062	CDS	461965	461972	.	+	0	ID=A81062_G0003170.mRNA.1.CDS.1;Name=A81062_G0003170.mRNA.1.CDS.1;Parent=A81062_G0003170.mRNA.1
Sc_chrII	A81062	CDS	462062	462950	.	+	1	ID=A81062_G0003170.mRNA.1.CDS.2;Name=A81062_G0003170.mRNA.1.CDS.2;Parent=A81062_G0003170.mRNA.1
Sc_chrII	A81062	gene	463062	463550	.	-	.	ID=A81062_G0003180;Name=YBR120C
Sc_chrII	A81062	mRNA	463062	463550	.	-	.	ID=A81062_G0003180.mRNA.1;Name=A81062_G0003180.mRNA.1;Parent=A81062_G0003180
Sc_chrII	A81062	exon	463062	463550	.	-	.	ID=A81062_G0003180.mRNA.1.exon.1;Name=A81062_G0003180.mRNA.1.exon.1;Parent=A81062_G0003180.mRNA.1
Sc_chrII	A81062	CDS	463062	463550	.	-	0	ID=A81062_G0003180.mRNA.1.CDS.1;Name=A81062_G0003180.mRNA.1.CDS.1;Parent=A81062_G0003180.mRNA.1
Sc_chrII	A81062	gene	463991	465994	.	-	.	ID=A81062_G0003190;Name=YBR121C
Sc_chrII	A81062	mRNA	463991	465994	.	-	.	ID=A81062_G0003190.mRNA.1;Name=A81062_G0003190.mRNA.1;Parent=A81062_G0003190
Sc_chrII	A81062	exon	463991	465994	.	-	.	ID=A81062_G0003190.mRNA.1.exon.1;Name=A81062_G0003190.mRNA.1.exon.1;Parent=A81062_G0003190.mRNA.1
Sc_chrII	A81062	CDS	463991	465994	.	-	0	ID=A81062_G0003190.mRNA.1.CDS.1;Name=A81062_G0003190.mRNA.1.CDS.1;Parent=A81062_G0003190.mRNA.1
Sc_chrII	A81062	gene	466597	467130	.	-	.	ID=A81062_G0003200;Name=YBR122C
Sc_chrII	A81062	mRNA	466597	467130	.	-	.	ID=A81062_G0003200.mRNA.1;Name=A81062_G0003200.mRNA.1;Parent=A81062_G0003200
Sc_chrII	A81062	exon	466597	467130	.	-	.	ID=A81062_G0003200.mRNA.1.exon.1;Name=A81062_G0003200.mRNA.1.exon.1;Parent=A81062_G0003200.mRNA.1
Sc_chrII	A81062	CDS	466597	467130	.	-	0	ID=A81062_G0003200.mRNA.1.CDS.1;Name=A81062_G0003200.mRNA.1.CDS.1;Parent=A81062_G0003200.mRNA.1
Sc_chrII	A81062	gene	467369	469318	.	-	.	ID=A81062_G0003210;Name=YBR123C
Sc_chrII	A81062	mRNA	467369	469318	.	-	.	ID=A81062_G0003210.mRNA.1;Name=A81062_G0003210.mRNA.1;Parent=A81062_G0003210
Sc_chrII	A81062	exon	467369	469318	.	-	.	ID=A81062_G0003210.mRNA.1.exon.1;Name=A81062_G0003210.mRNA.1.exon.1;Parent=A81062_G0003210.mRNA.1
Sc_chrII	A81062	CDS	467369	469318	.	-	0	ID=A81062_G0003210.mRNA.1.CDS.1;Name=A81062_G0003210.mRNA.1.CDS.1;Parent=A81062_G0003210.mRNA.1
Sc_chrII	A81062	gene	469844	471025	.	-	.	ID=A81062_G0003220;Name=YBR125C
Sc_chrII	A81062	mRNA	469844	471025	.	-	.	ID=A81062_G0003220.mRNA.1;Name=A81062_G0003220.mRNA.1;Parent=A81062_G0003220
Sc_chrII	A81062	exon	469844	471025	.	-	.	ID=A81062_G0003220.mRNA.1.exon.1;Name=A81062_G0003220.mRNA.1.exon.1;Parent=A81062_G0003220.mRNA.1
Sc_chrII	A81062	CDS	469844	471025	.	-	0	ID=A81062_G0003220.mRNA.1.CDS.1;Name=A81062_G0003220.mRNA.1.CDS.1;Parent=A81062_G0003220.mRNA.1
Sc_chrII	A81062	gene	471549	473036	.	-	.	ID=A81062_G0003230;Name=YBR126C
Sc_chrII	A81062	mRNA	471549	473036	.	-	.	ID=A81062_G0003230.mRNA.1;Name=A81062_G0003230.mRNA.1;Parent=A81062_G0003230
Sc_chrII	A81062	exon	471549	473036	.	-	.	ID=A81062_G0003230.mRNA.1.exon.1;Name=A81062_G0003230.mRNA.1.exon.1;Parent=A81062_G0003230.mRNA.1
Sc_chrII	A81062	CDS	471549	473036	.	-	0	ID=A81062_G0003230.mRNA.1.CDS.1;Name=A81062_G0003230.mRNA.1.CDS.1;Parent=A81062_G0003230.mRNA.1
Sc_chrII	A81062	gene	473515	473721	.	+	.	ID=A81062_G0003240;Name=YBR126W-A
Sc_chrII	A81062	mRNA	473515	473721	.	+	.	ID=A81062_G0003240.mRNA.1;Name=A81062_G0003240.mRNA.1;Parent=A81062_G0003240
Sc_chrII	A81062	exon	473515	473721	.	+	.	ID=A81062_G0003240.mRNA.1.exon.1;Name=A81062_G0003240.mRNA.1.exon.1;Parent=A81062_G0003240.mRNA.1
Sc_chrII	A81062	CDS	473515	473721	.	+	0	ID=A81062_G0003240.mRNA.1.CDS.1;Name=A81062_G0003240.mRNA.1.CDS.1;Parent=A81062_G0003240.mRNA.1
Sc_chrII	A81062	gene	473934	475487	.	-	.	ID=A81062_G0003250;Name=YBR127C
Sc_chrII	A81062	mRNA	473934	475487	.	-	.	ID=A81062_G0003250.mRNA.1;Name=A81062_G0003250.mRNA.1;Parent=A81062_G0003250
Sc_chrII	A81062	exon	473934	475487	.	-	.	ID=A81062_G0003250.mRNA.1.exon.1;Name=A81062_G0003250.mRNA.1.exon.1;Parent=A81062_G0003250.mRNA.1
Sc_chrII	A81062	CDS	473934	475487	.	-	0	ID=A81062_G0003250.mRNA.1.CDS.1;Name=A81062_G0003250.mRNA.1.CDS.1;Parent=A81062_G0003250.mRNA.1
Sc_chrII	A81062	gene	475748	476782	.	-	.	ID=A81062_G0003260;Name=YBR128C
Sc_chrII	A81062	mRNA	475748	476782	.	-	.	ID=A81062_G0003260.mRNA.1;Name=A81062_G0003260.mRNA.1;Parent=A81062_G0003260
Sc_chrII	A81062	exon	475748	476782	.	-	.	ID=A81062_G0003260.mRNA.1.exon.1;Name=A81062_G0003260.mRNA.1.exon.1;Parent=A81062_G0003260.mRNA.1
Sc_chrII	A81062	CDS	475748	476782	.	-	0	ID=A81062_G0003260.mRNA.1.CDS.1;Name=A81062_G0003260.mRNA.1.CDS.1;Parent=A81062_G0003260.mRNA.1
Sc_chrII	A81062	gene	477020	478006	.	-	.	ID=A81062_G0003270;Name=YBR129C
Sc_chrII	A81062	mRNA	477020	478006	.	-	.	ID=A81062_G0003270.mRNA.1;Name=A81062_G0003270.mRNA.1;Parent=A81062_G0003270
Sc_chrII	A81062	exon	477020	478006	.	-	.	ID=A81062_G0003270.mRNA.1.exon.1;Name=A81062_G0003270.mRNA.1.exon.1;Parent=A81062_G0003270.mRNA.1
Sc_chrII	A81062	CDS	477020	478006	.	-	0	ID=A81062_G0003270.mRNA.1.CDS.1;Name=A81062_G0003270.mRNA.1.CDS.1;Parent=A81062_G0003270.mRNA.1
Sc_chrII	A81062	gene	478259	479536	.	-	.	ID=A81062_G0003280;Name=YBR130C
Sc_chrII	A81062	mRNA	478259	479536	.	-	.	ID=A81062_G0003280.mRNA.1;Name=A81062_G0003280.mRNA.1;Parent=A81062_G0003280
Sc_chrII	A81062	exon	478259	479536	.	-	.	ID=A81062_G0003280.mRNA.1.exon.1;Name=A81062_G0003280.mRNA.1.exon.1;Parent=A81062_G0003280.mRNA.1
Sc_chrII	A81062	CDS	478259	479536	.	-	0	ID=A81062_G0003280.mRNA.1.CDS.1;Name=A81062_G0003280.mRNA.1.CDS.1;Parent=A81062_G0003280.mRNA.1
Sc_chrII	A81062	gene	479830	481944	.	+	.	ID=A81062_G0003290;Name=YBR131W
Sc_chrII	A81062	mRNA	479830	481944	.	+	.	ID=A81062_G0003290.mRNA.1;Name=A81062_G0003290.mRNA.1;Parent=A81062_G0003290
Sc_chrII	A81062	exon	479830	481944	.	+	.	ID=A81062_G0003290.mRNA.1.exon.1;Name=A81062_G0003290.mRNA.1.exon.1;Parent=A81062_G0003290.mRNA.1
Sc_chrII	A81062	CDS	479830	481944	.	+	0	ID=A81062_G0003290.mRNA.1.CDS.1;Name=A81062_G0003290.mRNA.1.CDS.1;Parent=A81062_G0003290.mRNA.1
Sc_chrII	A81062	gene	482337	484127	.	-	.	ID=A81062_G0003300;Name=YBR132C
Sc_chrII	A81062	mRNA	482337	484127	.	-	.	ID=A81062_G0003300.mRNA.1;Name=A81062_G0003300.mRNA.1;Parent=A81062_G0003300
Sc_chrII	A81062	exon	482337	484127	.	-	.	ID=A81062_G0003300.mRNA.1.exon.1;Name=A81062_G0003300.mRNA.1.exon.1;Parent=A81062_G0003300.mRNA.1
Sc_chrII	A81062	CDS	482337	484127	.	-	0	ID=A81062_G0003300.mRNA.1.CDS.1;Name=A81062_G0003300.mRNA.1.CDS.1;Parent=A81062_G0003300.mRNA.1
Sc_chrII	A81062	gene	484492	486975	.	-	.	ID=A81062_G0003310;Name=YBR133C
Sc_chrII	A81062	mRNA	484492	486975	.	-	.	ID=A81062_G0003310.mRNA.1;Name=A81062_G0003310.mRNA.1;Parent=A81062_G0003310
Sc_chrII	A81062	exon	484492	486975	.	-	.	ID=A81062_G0003310.mRNA.1.exon.1;Name=A81062_G0003310.mRNA.1.exon.1;Parent=A81062_G0003310.mRNA.1
Sc_chrII	A81062	CDS	484492	486975	.	-	0	ID=A81062_G0003310.mRNA.1.CDS.1;Name=A81062_G0003310.mRNA.1.CDS.1;Parent=A81062_G0003310.mRNA.1
Sc_chrII	A81062	gene	487541	487993	.	+	.	ID=A81062_G0003320;Name=YBR135W
Sc_chrII	A81062	mRNA	487541	487993	.	+	.	ID=A81062_G0003320.mRNA.1;Name=A81062_G0003320.mRNA.1;Parent=A81062_G0003320
Sc_chrII	A81062	exon	487541	487993	.	+	.	ID=A81062_G0003320.mRNA.1.exon.1;Name=A81062_G0003320.mRNA.1.exon.1;Parent=A81062_G0003320.mRNA.1
Sc_chrII	A81062	CDS	487541	487993	.	+	0	ID=A81062_G0003320.mRNA.1.CDS.1;Name=A81062_G0003320.mRNA.1.CDS.1;Parent=A81062_G0003320.mRNA.1
Sc_chrII	A81062	gene	488355	495461	.	+	.	ID=A81062_G0003330;Name=YBR136W
Sc_chrII	A81062	mRNA	488355	495461	.	+	.	ID=A81062_G0003330.mRNA.1;Name=A81062_G0003330.mRNA.1;Parent=A81062_G0003330
Sc_chrII	A81062	exon	488355	495461	.	+	.	ID=A81062_G0003330.mRNA.1.exon.1;Name=A81062_G0003330.mRNA.1.exon.1;Parent=A81062_G0003330.mRNA.1
Sc_chrII	A81062	CDS	488355	495461	.	+	0	ID=A81062_G0003330.mRNA.1.CDS.1;Name=A81062_G0003330.mRNA.1.CDS.1;Parent=A81062_G0003330.mRNA.1
Sc_chrII	A81062	gene	495731	496270	.	+	.	ID=A81062_G0003340;Name=YBR137W
Sc_chrII	A81062	mRNA	495731	496270	.	+	.	ID=A81062_G0003340.mRNA.1;Name=A81062_G0003340.mRNA.1;Parent=A81062_G0003340
Sc_chrII	A81062	exon	495731	496270	.	+	.	ID=A81062_G0003340.mRNA.1.exon.1;Name=A81062_G0003340.mRNA.1.exon.1;Parent=A81062_G0003340.mRNA.1
Sc_chrII	A81062	CDS	495731	496270	.	+	0	ID=A81062_G0003340.mRNA.1.CDS.1;Name=A81062_G0003340.mRNA.1.CDS.1;Parent=A81062_G0003340.mRNA.1
Sc_chrII	A81062	gene	496449	498023	.	-	.	ID=A81062_G0003350;Name=YBR138C
Sc_chrII	A81062	mRNA	496449	498023	.	-	.	ID=A81062_G0003350.mRNA.1;Name=A81062_G0003350.mRNA.1;Parent=A81062_G0003350
Sc_chrII	A81062	exon	496449	498023	.	-	.	ID=A81062_G0003350.mRNA.1.exon.1;Name=A81062_G0003350.mRNA.1.exon.1;Parent=A81062_G0003350.mRNA.1
Sc_chrII	A81062	CDS	496449	498023	.	-	0	ID=A81062_G0003350.mRNA.1.CDS.1;Name=A81062_G0003350.mRNA.1.CDS.1;Parent=A81062_G0003350.mRNA.1
Sc_chrII	A81062	gene	498351	499877	.	+	.	ID=A81062_G0003360;Name=YBR139W
Sc_chrII	A81062	mRNA	498351	499877	.	+	.	ID=A81062_G0003360.mRNA.1;Name=A81062_G0003360.mRNA.1;Parent=A81062_G0003360
Sc_chrII	A81062	exon	498351	499877	.	+	.	ID=A81062_G0003360.mRNA.1.exon.1;Name=A81062_G0003360.mRNA.1.exon.1;Parent=A81062_G0003360.mRNA.1
Sc_chrII	A81062	CDS	498351	499877	.	+	0	ID=A81062_G0003360.mRNA.1.CDS.1;Name=A81062_G0003360.mRNA.1.CDS.1;Parent=A81062_G0003360.mRNA.1
Sc_chrII	A81062	gene	500037	509315	.	-	.	ID=A81062_G0003370;Name=YBR140C
Sc_chrII	A81062	mRNA	500037	509315	.	-	.	ID=A81062_G0003370.mRNA.1;Name=A81062_G0003370.mRNA.1;Parent=A81062_G0003370
Sc_chrII	A81062	exon	500037	509315	.	-	.	ID=A81062_G0003370.mRNA.1.exon.1;Name=A81062_G0003370.mRNA.1.exon.1;Parent=A81062_G0003370.mRNA.1
Sc_chrII	A81062	CDS	500037	509315	.	-	0	ID=A81062_G0003370.mRNA.1.CDS.1;Name=A81062_G0003370.mRNA.1.CDS.1;Parent=A81062_G0003370.mRNA.1
Sc_chrII	A81062	gene	509711	510724	.	-	.	ID=A81062_G0003380;Name=YBR141C
Sc_chrII	A81062	mRNA	509711	510724	.	-	.	ID=A81062_G0003380.mRNA.1;Name=A81062_G0003380.mRNA.1;Parent=A81062_G0003380
Sc_chrII	A81062	exon	509711	510724	.	-	.	ID=A81062_G0003380.mRNA.1.exon.1;Name=A81062_G0003380.mRNA.1.exon.1;Parent=A81062_G0003380.mRNA.1
Sc_chrII	A81062	CDS	509711	510724	.	-	0	ID=A81062_G0003380.mRNA.1.CDS.1;Name=A81062_G0003380.mRNA.1.CDS.1;Parent=A81062_G0003380.mRNA.1
Sc_chrII	A81062	gene	511002	513311	.	+	.	ID=A81062_G0003390;Name=YBR142W
Sc_chrII	A81062	mRNA	511002	513311	.	+	.	ID=A81062_G0003390.mRNA.1;Name=A81062_G0003390.mRNA.1;Parent=A81062_G0003390
Sc_chrII	A81062	exon	511002	513311	.	+	.	ID=A81062_G0003390.mRNA.1.exon.1;Name=A81062_G0003390.mRNA.1.exon.1;Parent=A81062_G0003390.mRNA.1
Sc_chrII	A81062	CDS	511002	513311	.	+	0	ID=A81062_G0003390.mRNA.1.CDS.1;Name=A81062_G0003390.mRNA.1.CDS.1;Parent=A81062_G0003390.mRNA.1
Sc_chrII	A81062	gene	513543	514856	.	-	.	ID=A81062_G0003400;Name=YBR143C
Sc_chrII	A81062	mRNA	513543	514856	.	-	.	ID=A81062_G0003400.mRNA.1;Name=A81062_G0003400.mRNA.1;Parent=A81062_G0003400
Sc_chrII	A81062	exon	513543	514856	.	-	.	ID=A81062_G0003400.mRNA.1.exon.1;Name=A81062_G0003400.mRNA.1.exon.1;Parent=A81062_G0003400.mRNA.1
Sc_chrII	A81062	CDS	513543	514856	.	-	0	ID=A81062_G0003400.mRNA.1.CDS.1;Name=A81062_G0003400.mRNA.1.CDS.1;Parent=A81062_G0003400.mRNA.1
Sc_chrII	A81062	gene	516436	517491	.	+	.	ID=A81062_G0003410;Name=YBR145W
Sc_chrII	A81062	mRNA	516436	517491	.	+	.	ID=A81062_G0003410.mRNA.1;Name=A81062_G0003410.mRNA.1;Parent=A81062_G0003410
Sc_chrII	A81062	exon	516436	517491	.	+	.	ID=A81062_G0003410.mRNA.1.exon.1;Name=A81062_G0003410.mRNA.1.exon.1;Parent=A81062_G0003410.mRNA.1
Sc_chrII	A81062	CDS	516436	517491	.	+	0	ID=A81062_G0003410.mRNA.1.CDS.1;Name=A81062_G0003410.mRNA.1.CDS.1;Parent=A81062_G0003410.mRNA.1
Sc_chrII	A81062	gene	517932	518768	.	+	.	ID=A81062_G0003420;Name=YBR146W
Sc_chrII	A81062	mRNA	517932	518768	.	+	.	ID=A81062_G0003420.mRNA.1;Name=A81062_G0003420.mRNA.1;Parent=A81062_G0003420
Sc_chrII	A81062	exon	517932	518768	.	+	.	ID=A81062_G0003420.mRNA.1.exon.1;Name=A81062_G0003420.mRNA.1.exon.1;Parent=A81062_G0003420.mRNA.1
Sc_chrII	A81062	CDS	517932	518768	.	+	0	ID=A81062_G0003420.mRNA.1.CDS.1;Name=A81062_G0003420.mRNA.1.CDS.1;Parent=A81062_G0003420.mRNA.1
Sc_chrII	A81062	gene	519247	520170	.	+	.	ID=A81062_G0003430;Name=YBR147W
Sc_chrII	A81062	mRNA	519247	520170	.	+	.	ID=A81062_G0003430.mRNA.1;Name=A81062_G0003430.mRNA.1;Parent=A81062_G0003430
Sc_chrII	A81062	exon	519247	520170	.	+	.	ID=A81062_G0003430.mRNA.1.exon.1;Name=A81062_G0003430.mRNA.1.exon.1;Parent=A81062_G0003430.mRNA.1
Sc_chrII	A81062	CDS	519247	520170	.	+	0	ID=A81062_G0003430.mRNA.1.CDS.1;Name=A81062_G0003430.mRNA.1.CDS.1;Parent=A81062_G0003430.mRNA.1
Sc_chrII	A81062	gene	520581	522410	.	+	.	ID=A81062_G0003440;Name=YBR148W
Sc_chrII	A81062	mRNA	520581	522410	.	+	.	ID=A81062_G0003440.mRNA.1;Name=A81062_G0003440.mRNA.1;Parent=A81062_G0003440
Sc_chrII	A81062	exon	520581	522410	.	+	.	ID=A81062_G0003440.mRNA.1.exon.1;Name=A81062_G0003440.mRNA.1.exon.1;Parent=A81062_G0003440.mRNA.1
Sc_chrII	A81062	CDS	520581	522410	.	+	0	ID=A81062_G0003440.mRNA.1.CDS.1;Name=A81062_G0003440.mRNA.1.CDS.1;Parent=A81062_G0003440.mRNA.1
Sc_chrII	A81062	gene	522693	523727	.	+	.	ID=A81062_G0003450;Name=YBR149W
Sc_chrII	A81062	mRNA	522693	523727	.	+	.	ID=A81062_G0003450.mRNA.1;Name=A81062_G0003450.mRNA.1;Parent=A81062_G0003450
Sc_chrII	A81062	exon	522693	523727	.	+	.	ID=A81062_G0003450.mRNA.1.exon.1;Name=A81062_G0003450.mRNA.1.exon.1;Parent=A81062_G0003450.mRNA.1
Sc_chrII	A81062	CDS	522693	523727	.	+	0	ID=A81062_G0003450.mRNA.1.CDS.1;Name=A81062_G0003450.mRNA.1.CDS.1;Parent=A81062_G0003450.mRNA.1
Sc_chrII	A81062	gene	523928	527158	.	-	.	ID=A81062_G0003460;Name=YBR150C
Sc_chrII	A81062	mRNA	523928	527158	.	-	.	ID=A81062_G0003460.mRNA.1;Name=A81062_G0003460.mRNA.1;Parent=A81062_G0003460
Sc_chrII	A81062	exon	523928	527158	.	-	.	ID=A81062_G0003460.mRNA.1.exon.1;Name=A81062_G0003460.mRNA.1.exon.1;Parent=A81062_G0003460.mRNA.1
Sc_chrII	A81062	CDS	523928	527158	.	-	0	ID=A81062_G0003460.mRNA.1.CDS.1;Name=A81062_G0003460.mRNA.1.CDS.1;Parent=A81062_G0003460.mRNA.1
Sc_chrII	A81062	gene	527693	528643	.	+	.	ID=A81062_G0003470;Name=YBR151W
Sc_chrII	A81062	mRNA	527693	528643	.	+	.	ID=A81062_G0003470.mRNA.1;Name=A81062_G0003470.mRNA.1;Parent=A81062_G0003470
Sc_chrII	A81062	exon	527693	528643	.	+	.	ID=A81062_G0003470.mRNA.1.exon.1;Name=A81062_G0003470.mRNA.1.exon.1;Parent=A81062_G0003470.mRNA.1
Sc_chrII	A81062	CDS	527693	528643	.	+	0	ID=A81062_G0003470.mRNA.1.CDS.1;Name=A81062_G0003470.mRNA.1.CDS.1;Parent=A81062_G0003470.mRNA.1
Sc_chrII	A81062	gene	529040	529915	.	+	.	ID=A81062_G0003480;Name=YBR152W
Sc_chrII	A81062	mRNA	529040	529915	.	+	.	ID=A81062_G0003480.mRNA.1;Name=A81062_G0003480.mRNA.1;Parent=A81062_G0003480
Sc_chrII	A81062	exon	529040	529915	.	+	.	ID=A81062_G0003480.mRNA.1.exon.1;Name=A81062_G0003480.mRNA.1.exon.1;Parent=A81062_G0003480.mRNA.1
Sc_chrII	A81062	CDS	529040	529915	.	+	0	ID=A81062_G0003480.mRNA.1.CDS.1;Name=A81062_G0003480.mRNA.1.CDS.1;Parent=A81062_G0003480.mRNA.1
Sc_chrII	A81062	gene	530124	530858	.	+	.	ID=A81062_G0003490;Name=YBR153W
Sc_chrII	A81062	mRNA	530124	530858	.	+	.	ID=A81062_G0003490.mRNA.1;Name=A81062_G0003490.mRNA.1;Parent=A81062_G0003490
Sc_chrII	A81062	exon	530124	530858	.	+	.	ID=A81062_G0003490.mRNA.1.exon.1;Name=A81062_G0003490.mRNA.1.exon.1;Parent=A81062_G0003490.mRNA.1
Sc_chrII	A81062	CDS	530124	530858	.	+	0	ID=A81062_G0003490.mRNA.1.CDS.1;Name=A81062_G0003490.mRNA.1.CDS.1;Parent=A81062_G0003490.mRNA.1
Sc_chrII	A81062	gene	531026	531673	.	-	.	ID=A81062_G0003500;Name=YBR154C
Sc_chrII	A81062	mRNA	531026	531673	.	-	.	ID=A81062_G0003500.mRNA.1;Name=A81062_G0003500.mRNA.1;Parent=A81062_G0003500
Sc_chrII	A81062	exon	531026	531673	.	-	.	ID=A81062_G0003500.mRNA.1.exon.1;Name=A81062_G0003500.mRNA.1.exon.1;Parent=A81062_G0003500.mRNA.1
Sc_chrII	A81062	CDS	531026	531673	.	-	0	ID=A81062_G0003500.mRNA.1.CDS.1;Name=A81062_G0003500.mRNA.1.CDS.1;Parent=A81062_G0003500.mRNA.1
Sc_chrII	A81062	gene	532435	533592	.	+	.	ID=A81062_G0003510;Name=YBR155W
Sc_chrII	A81062	mRNA	532435	533592	.	+	.	ID=A81062_G0003510.mRNA.1;Name=A81062_G0003510.mRNA.1;Parent=A81062_G0003510
Sc_chrII	A81062	exon	532435	533592	.	+	.	ID=A81062_G0003510.mRNA.1.exon.1;Name=A81062_G0003510.mRNA.1.exon.1;Parent=A81062_G0003510.mRNA.1
Sc_chrII	A81062	CDS	532435	533592	.	+	0	ID=A81062_G0003510.mRNA.1.CDS.1;Name=A81062_G0003510.mRNA.1.CDS.1;Parent=A81062_G0003510.mRNA.1
Sc_chrII	A81062	gene	533768	535864	.	-	.	ID=A81062_G0003520;Name=YBR156C
Sc_chrII	A81062	mRNA	533768	535864	.	-	.	ID=A81062_G0003520.mRNA.1;Name=A81062_G0003520.mRNA.1;Parent=A81062_G0003520
Sc_chrII	A81062	exon	533768	535864	.	-	.	ID=A81062_G0003520.mRNA.1.exon.1;Name=A81062_G0003520.mRNA.1.exon.1;Parent=A81062_G0003520.mRNA.1
Sc_chrII	A81062	CDS	533768	535864	.	-	0	ID=A81062_G0003520.mRNA.1.CDS.1;Name=A81062_G0003520.mRNA.1.CDS.1;Parent=A81062_G0003520.mRNA.1
Sc_chrII	A81062	gene	536207	536974	.	-	.	ID=A81062_G0003530;Name=YBR157C
Sc_chrII	A81062	mRNA	536207	536974	.	-	.	ID=A81062_G0003530.mRNA.1;Name=A81062_G0003530.mRNA.1;Parent=A81062_G0003530
Sc_chrII	A81062	exon	536207	536974	.	-	.	ID=A81062_G0003530.mRNA.1.exon.1;Name=A81062_G0003530.mRNA.1.exon.1;Parent=A81062_G0003530.mRNA.1
Sc_chrII	A81062	CDS	536207	536974	.	-	0	ID=A81062_G0003530.mRNA.1.CDS.1;Name=A81062_G0003530.mRNA.1.CDS.1;Parent=A81062_G0003530.mRNA.1
Sc_chrII	A81062	gene	539213	540862	.	+	.	ID=A81062_G0003540;Name=YBR158W
Sc_chrII	A81062	mRNA	539213	540862	.	+	.	ID=A81062_G0003540.mRNA.1;Name=A81062_G0003540.mRNA.1;Parent=A81062_G0003540
Sc_chrII	A81062	exon	539213	540862	.	+	.	ID=A81062_G0003540.mRNA.1.exon.1;Name=A81062_G0003540.mRNA.1.exon.1;Parent=A81062_G0003540.mRNA.1
Sc_chrII	A81062	CDS	539213	540862	.	+	0	ID=A81062_G0003540.mRNA.1.CDS.1;Name=A81062_G0003540.mRNA.1.CDS.1;Parent=A81062_G0003540.mRNA.1
Sc_chrII	A81062	gene	541349	542392	.	+	.	ID=A81062_G0003550;Name=YBR159W
Sc_chrII	A81062	mRNA	541349	542392	.	+	.	ID=A81062_G0003550.mRNA.1;Name=A81062_G0003550.mRNA.1;Parent=A81062_G0003550
Sc_chrII	A81062	exon	541349	542392	.	+	.	ID=A81062_G0003550.mRNA.1.exon.1;Name=A81062_G0003550.mRNA.1.exon.1;Parent=A81062_G0003550.mRNA.1
Sc_chrII	A81062	CDS	541349	542392	.	+	0	ID=A81062_G0003550.mRNA.1.CDS.1;Name=A81062_G0003550.mRNA.1.CDS.1;Parent=A81062_G0003550.mRNA.1
Sc_chrII	A81062	gene	542751	543647	.	+	.	ID=A81062_G0003560;Name=YBR160W
Sc_chrII	A81062	mRNA	542751	543647	.	+	.	ID=A81062_G0003560.mRNA.1;Name=A81062_G0003560.mRNA.1;Parent=A81062_G0003560
Sc_chrII	A81062	exon	542751	543647	.	+	.	ID=A81062_G0003560.mRNA.1.exon.1;Name=A81062_G0003560.mRNA.1.exon.1;Parent=A81062_G0003560.mRNA.1
Sc_chrII	A81062	CDS	542751	543647	.	+	0	ID=A81062_G0003560.mRNA.1.CDS.1;Name=A81062_G0003560.mRNA.1.CDS.1;Parent=A81062_G0003560.mRNA.1
Sc_chrII	A81062	gene	544312	545442	.	+	.	ID=A81062_G0003570;Name=YBR161W
Sc_chrII	A81062	mRNA	544312	545442	.	+	.	ID=A81062_G0003570.mRNA.1;Name=A81062_G0003570.mRNA.1;Parent=A81062_G0003570
Sc_chrII	A81062	exon	544312	545442	.	+	.	ID=A81062_G0003570.mRNA.1.exon.1;Name=A81062_G0003570.mRNA.1.exon.1;Parent=A81062_G0003570.mRNA.1
Sc_chrII	A81062	CDS	544312	545442	.	+	0	ID=A81062_G0003570.mRNA.1.CDS.1;Name=A81062_G0003570.mRNA.1.CDS.1;Parent=A81062_G0003570.mRNA.1
Sc_chrII	A81062	gene	547915	548112	.	+	.	ID=A81062_G0003580;Name=YBR162W-A
Sc_chrII	A81062	mRNA	547915	548112	.	+	.	ID=A81062_G0003580.mRNA.1;Name=A81062_G0003580.mRNA.1;Parent=A81062_G0003580
Sc_chrII	A81062	exon	547915	548112	.	+	.	ID=A81062_G0003580.mRNA.1.exon.1;Name=A81062_G0003580.mRNA.1.exon.1;Parent=A81062_G0003580.mRNA.1
Sc_chrII	A81062	CDS	547915	548112	.	+	0	ID=A81062_G0003580.mRNA.1.CDS.1;Name=A81062_G0003580.mRNA.1.CDS.1;Parent=A81062_G0003580.mRNA.1
Sc_chrII	A81062	gene	548407	550164	.	+	.	ID=A81062_G0003590;Name=YBR163W
Sc_chrII	A81062	mRNA	548407	550164	.	+	.	ID=A81062_G0003590.mRNA.1;Name=A81062_G0003590.mRNA.1;Parent=A81062_G0003590
Sc_chrII	A81062	exon	548407	550164	.	+	.	ID=A81062_G0003590.mRNA.1.exon.1;Name=A81062_G0003590.mRNA.1.exon.1;Parent=A81062_G0003590.mRNA.1
Sc_chrII	A81062	CDS	548407	550164	.	+	0	ID=A81062_G0003590.mRNA.1.CDS.1;Name=A81062_G0003590.mRNA.1.CDS.1;Parent=A81062_G0003590.mRNA.1
Sc_chrII	A81062	gene	550559	551110	.	-	.	ID=A81062_G0003600;Name=YBR164C
Sc_chrII	A81062	mRNA	550559	551110	.	-	.	ID=A81062_G0003600.mRNA.1;Name=A81062_G0003600.mRNA.1;Parent=A81062_G0003600
Sc_chrII	A81062	exon	550559	551110	.	-	.	ID=A81062_G0003600.mRNA.1.exon.1;Name=A81062_G0003600.mRNA.1.exon.1;Parent=A81062_G0003600.mRNA.1
Sc_chrII	A81062	CDS	550559	551110	.	-	0	ID=A81062_G0003600.mRNA.1.CDS.1;Name=A81062_G0003600.mRNA.1.CDS.1;Parent=A81062_G0003600.mRNA.1
Sc_chrII	A81062	gene	551536	552369	.	+	.	ID=A81062_G0003610;Name=YBR165W
Sc_chrII	A81062	mRNA	551536	552369	.	+	.	ID=A81062_G0003610.mRNA.1;Name=A81062_G0003610.mRNA.1;Parent=A81062_G0003610
Sc_chrII	A81062	exon	551536	552369	.	+	.	ID=A81062_G0003610.mRNA.1.exon.1;Name=A81062_G0003610.mRNA.1.exon.1;Parent=A81062_G0003610.mRNA.1
Sc_chrII	A81062	CDS	551536	552369	.	+	0	ID=A81062_G0003610.mRNA.1.CDS.1;Name=A81062_G0003610.mRNA.1.CDS.1;Parent=A81062_G0003610.mRNA.1
Sc_chrII	A81062	gene	552526	553884	.	-	.	ID=A81062_G0003620;Name=YBR166C
Sc_chrII	A81062	mRNA	552526	553884	.	-	.	ID=A81062_G0003620.mRNA.1;Name=A81062_G0003620.mRNA.1;Parent=A81062_G0003620
Sc_chrII	A81062	exon	552526	553884	.	-	.	ID=A81062_G0003620.mRNA.1.exon.1;Name=A81062_G0003620.mRNA.1.exon.1;Parent=A81062_G0003620.mRNA.1
Sc_chrII	A81062	CDS	552526	553884	.	-	0	ID=A81062_G0003620.mRNA.1.CDS.1;Name=A81062_G0003620.mRNA.1.CDS.1;Parent=A81062_G0003620.mRNA.1
Sc_chrII	A81062	gene	554152	554574	.	-	.	ID=A81062_G0003630;Name=YBR167C
Sc_chrII	A81062	mRNA	554152	554574	.	-	.	ID=A81062_G0003630.mRNA.1;Name=A81062_G0003630.mRNA.1;Parent=A81062_G0003630
Sc_chrII	A81062	exon	554152	554574	.	-	.	ID=A81062_G0003630.mRNA.1.exon.1;Name=A81062_G0003630.mRNA.1.exon.1;Parent=A81062_G0003630.mRNA.1
Sc_chrII	A81062	CDS	554152	554574	.	-	0	ID=A81062_G0003630.mRNA.1.CDS.1;Name=A81062_G0003630.mRNA.1.CDS.1;Parent=A81062_G0003630.mRNA.1
Sc_chrII	A81062	gene	555055	556296	.	+	.	ID=A81062_G0003640;Name=YBR168W
Sc_chrII	A81062	mRNA	555055	556296	.	+	.	ID=A81062_G0003640.mRNA.1;Name=A81062_G0003640.mRNA.1;Parent=A81062_G0003640
Sc_chrII	A81062	exon	555055	556296	.	+	.	ID=A81062_G0003640.mRNA.1.exon.1;Name=A81062_G0003640.mRNA.1.exon.1;Parent=A81062_G0003640.mRNA.1
Sc_chrII	A81062	CDS	555055	556296	.	+	0	ID=A81062_G0003640.mRNA.1.CDS.1;Name=A81062_G0003640.mRNA.1.CDS.1;Parent=A81062_G0003640.mRNA.1
Sc_chrII	A81062	gene	556599	558680	.	-	.	ID=A81062_G0003650;Name=YBR169C
Sc_chrII	A81062	mRNA	556599	558680	.	-	.	ID=A81062_G0003650.mRNA.1;Name=A81062_G0003650.mRNA.1;Parent=A81062_G0003650
Sc_chrII	A81062	exon	556599	558680	.	-	.	ID=A81062_G0003650.mRNA.1.exon.1;Name=A81062_G0003650.mRNA.1.exon.1;Parent=A81062_G0003650.mRNA.1
Sc_chrII	A81062	CDS	556599	558680	.	-	0	ID=A81062_G0003650.mRNA.1.CDS.1;Name=A81062_G0003650.mRNA.1.CDS.1;Parent=A81062_G0003650.mRNA.1
Sc_chrII	A81062	gene	559024	560766	.	-	.	ID=A81062_G0003660;Name=YBR170C
Sc_chrII	A81062	mRNA	559024	560766	.	-	.	ID=A81062_G0003660.mRNA.1;Name=A81062_G0003660.mRNA.1;Parent=A81062_G0003660
Sc_chrII	A81062	exon	559024	560766	.	-	.	ID=A81062_G0003660.mRNA.1.exon.1;Name=A81062_G0003660.mRNA.1.exon.1;Parent=A81062_G0003660.mRNA.1
Sc_chrII	A81062	CDS	559024	560766	.	-	0	ID=A81062_G0003660.mRNA.1.CDS.1;Name=A81062_G0003660.mRNA.1.CDS.1;Parent=A81062_G0003660.mRNA.1
Sc_chrII	A81062	gene	561044	561664	.	+	.	ID=A81062_G0003670;Name=YBR171W
Sc_chrII	A81062	mRNA	561044	561664	.	+	.	ID=A81062_G0003670.mRNA.1;Name=A81062_G0003670.mRNA.1;Parent=A81062_G0003670
Sc_chrII	A81062	exon	561044	561664	.	+	.	ID=A81062_G0003670.mRNA.1.exon.1;Name=A81062_G0003670.mRNA.1.exon.1;Parent=A81062_G0003670.mRNA.1
Sc_chrII	A81062	CDS	561044	561664	.	+	0	ID=A81062_G0003670.mRNA.1.CDS.1;Name=A81062_G0003670.mRNA.1.CDS.1;Parent=A81062_G0003670.mRNA.1
Sc_chrII	A81062	gene	561830	564052	.	-	.	ID=A81062_G0003680;Name=YBR172C
Sc_chrII	A81062	mRNA	561830	564052	.	-	.	ID=A81062_G0003680.mRNA.1;Name=A81062_G0003680.mRNA.1;Parent=A81062_G0003680
Sc_chrII	A81062	exon	561830	564052	.	-	.	ID=A81062_G0003680.mRNA.1.exon.1;Name=A81062_G0003680.mRNA.1.exon.1;Parent=A81062_G0003680.mRNA.1
Sc_chrII	A81062	CDS	561830	564052	.	-	0	ID=A81062_G0003680.mRNA.1.CDS.1;Name=A81062_G0003680.mRNA.1.CDS.1;Parent=A81062_G0003680.mRNA.1
Sc_chrII	A81062	gene	564404	564850	.	-	.	ID=A81062_G0003690;Name=YBR173C
Sc_chrII	A81062	mRNA	564404	564850	.	-	.	ID=A81062_G0003690.mRNA.1;Name=A81062_G0003690.mRNA.1;Parent=A81062_G0003690
Sc_chrII	A81062	exon	564404	564850	.	-	.	ID=A81062_G0003690.mRNA.1.exon.1;Name=A81062_G0003690.mRNA.1.exon.1;Parent=A81062_G0003690.mRNA.1
Sc_chrII	A81062	CDS	564404	564850	.	-	0	ID=A81062_G0003690.mRNA.1.CDS.1;Name=A81062_G0003690.mRNA.1.CDS.1;Parent=A81062_G0003690.mRNA.1
Sc_chrII	A81062	gene	565086	566033	.	+	.	ID=A81062_G0003700;Name=YBR175W
Sc_chrII	A81062	mRNA	565086	566033	.	+	.	ID=A81062_G0003700.mRNA.1;Name=A81062_G0003700.mRNA.1;Parent=A81062_G0003700
Sc_chrII	A81062	exon	565086	566033	.	+	.	ID=A81062_G0003700.mRNA.1.exon.1;Name=A81062_G0003700.mRNA.1.exon.1;Parent=A81062_G0003700.mRNA.1
Sc_chrII	A81062	CDS	565086	566033	.	+	0	ID=A81062_G0003700.mRNA.1.CDS.1;Name=A81062_G0003700.mRNA.1.CDS.1;Parent=A81062_G0003700.mRNA.1
Sc_chrII	A81062	gene	566376	567314	.	+	.	ID=A81062_G0003710;Name=YBR176W
Sc_chrII	A81062	mRNA	566376	567314	.	+	.	ID=A81062_G0003710.mRNA.1;Name=A81062_G0003710.mRNA.1;Parent=A81062_G0003710
Sc_chrII	A81062	exon	566376	567314	.	+	.	ID=A81062_G0003710.mRNA.1.exon.1;Name=A81062_G0003710.mRNA.1.exon.1;Parent=A81062_G0003710.mRNA.1
Sc_chrII	A81062	CDS	566376	567314	.	+	0	ID=A81062_G0003710.mRNA.1.CDS.1;Name=A81062_G0003710.mRNA.1.CDS.1;Parent=A81062_G0003710.mRNA.1
Sc_chrII	A81062	gene	567463	568818	.	-	.	ID=A81062_G0003720;Name=YBR177C
Sc_chrII	A81062	mRNA	567463	568818	.	-	.	ID=A81062_G0003720.mRNA.1;Name=A81062_G0003720.mRNA.1;Parent=A81062_G0003720
Sc_chrII	A81062	exon	567463	568818	.	-	.	ID=A81062_G0003720.mRNA.1.exon.1;Name=A81062_G0003720.mRNA.1.exon.1;Parent=A81062_G0003720.mRNA.1
Sc_chrII	A81062	CDS	567463	568818	.	-	0	ID=A81062_G0003720.mRNA.1.CDS.1;Name=A81062_G0003720.mRNA.1.CDS.1;Parent=A81062_G0003720.mRNA.1
Sc_chrII	A81062	gene	569203	571770	.	-	.	ID=A81062_G0003730;Name=YBR179C
Sc_chrII	A81062	mRNA	569203	571770	.	-	.	ID=A81062_G0003730.mRNA.1;Name=A81062_G0003730.mRNA.1;Parent=A81062_G0003730
Sc_chrII	A81062	exon	569203	571770	.	-	.	ID=A81062_G0003730.mRNA.1.exon.1;Name=A81062_G0003730.mRNA.1.exon.1;Parent=A81062_G0003730.mRNA.1
Sc_chrII	A81062	CDS	569203	571770	.	-	0	ID=A81062_G0003730.mRNA.1.CDS.1;Name=A81062_G0003730.mRNA.1.CDS.1;Parent=A81062_G0003730.mRNA.1
Sc_chrII	A81062	gene	572397	574115	.	+	.	ID=A81062_G0003740;Name=YBR180W
Sc_chrII	A81062	mRNA	572397	574115	.	+	.	ID=A81062_G0003740.mRNA.1;Name=A81062_G0003740.mRNA.1;Parent=A81062_G0003740
Sc_chrII	A81062	exon	572397	574115	.	+	.	ID=A81062_G0003740.mRNA.1.exon.1;Name=A81062_G0003740.mRNA.1.exon.1;Parent=A81062_G0003740.mRNA.1
Sc_chrII	A81062	CDS	572397	574115	.	+	0	ID=A81062_G0003740.mRNA.1.CDS.1;Name=A81062_G0003740.mRNA.1.CDS.1;Parent=A81062_G0003740.mRNA.1
Sc_chrII	A81062	gene	574368	575430	.	-	.	ID=A81062_G0003750;Name=YBR181C/YPL090C
Sc_chrII	A81062	mRNA	574368	575430	.	-	.	ID=A81062_G0003750.mRNA.1;Name=A81062_G0003750.mRNA.1;Parent=A81062_G0003750
Sc_chrII	A81062	exon	574368	575072	.	-	.	ID=A81062_G0003750.mRNA.1.exon.2;Name=A81062_G0003750.mRNA.1.exon.2;Parent=A81062_G0003750.mRNA.1
Sc_chrII	A81062	exon	575425	575430	.	-	.	ID=A81062_G0003750.mRNA.1.exon.1;Name=A81062_G0003750.mRNA.1.exon.1;Parent=A81062_G0003750.mRNA.1
Sc_chrII	A81062	CDS	574368	575072	.	-	0	ID=A81062_G0003750.mRNA.1.CDS.2;Name=A81062_G0003750.mRNA.1.CDS.2;Parent=A81062_G0003750.mRNA.1
Sc_chrII	A81062	CDS	575425	575430	.	-	0	ID=A81062_G0003750.mRNA.1.CDS.1;Name=A81062_G0003750.mRNA.1.CDS.1;Parent=A81062_G0003750.mRNA.1
Sc_chrII	A81062	gene	576162	577520	.	-	.	ID=A81062_G0003760;Name=YBR182C
Sc_chrII	A81062	mRNA	576162	577520	.	-	.	ID=A81062_G0003760.mRNA.1;Name=A81062_G0003760.mRNA.1;Parent=A81062_G0003760
Sc_chrII	A81062	exon	576162	577520	.	-	.	ID=A81062_G0003760.mRNA.1.exon.1;Name=A81062_G0003760.mRNA.1.exon.1;Parent=A81062_G0003760.mRNA.1
Sc_chrII	A81062	CDS	576162	577520	.	-	0	ID=A81062_G0003760.mRNA.1.CDS.1;Name=A81062_G0003760.mRNA.1.CDS.1;Parent=A81062_G0003760.mRNA.1
Sc_chrII	A81062	gene	578772	579722	.	+	.	ID=A81062_G0003770;Name=YBR183W
Sc_chrII	A81062	mRNA	578772	579722	.	+	.	ID=A81062_G0003770.mRNA.1;Name=A81062_G0003770.mRNA.1;Parent=A81062_G0003770
Sc_chrII	A81062	exon	578772	579722	.	+	.	ID=A81062_G0003770.mRNA.1.exon.1;Name=A81062_G0003770.mRNA.1.exon.1;Parent=A81062_G0003770.mRNA.1
Sc_chrII	A81062	CDS	578772	579722	.	+	0	ID=A81062_G0003770.mRNA.1.CDS.1;Name=A81062_G0003770.mRNA.1.CDS.1;Parent=A81062_G0003770.mRNA.1
Sc_chrII	A81062	gene	580020	580688	.	+	.	ID=A81062_G0003780;Name=A81062_G0003780
Sc_chrII	A81062	mRNA	580020	580688	.	+	.	ID=A81062_G0003780.mRNA.1;Name=A81062_G0003780.mRNA.1;Parent=A81062_G0003780
Sc_chrII	A81062	exon	580020	580688	.	+	.	ID=A81062_G0003780.mRNA.1.exon.1;Name=A81062_G0003780.mRNA.1.exon.1;Parent=A81062_G0003780.mRNA.1
Sc_chrII	A81062	CDS	580020	580688	.	+	0	ID=A81062_G0003780.mRNA.1.CDS.1;Name=A81062_G0003780.mRNA.1.CDS.1;Parent=A81062_G0003780.mRNA.1
Sc_chrII	A81062	gene	580799	581587	.	+	.	ID=A81062_G0003790;Name=A81062_G0003790
Sc_chrII	A81062	mRNA	580799	581587	.	+	.	ID=A81062_G0003790.mRNA.1;Name=A81062_G0003790.mRNA.1;Parent=A81062_G0003790
Sc_chrII	A81062	exon	580799	581587	.	+	.	ID=A81062_G0003790.mRNA.1.exon.1;Name=A81062_G0003790.mRNA.1.exon.1;Parent=A81062_G0003790.mRNA.1
Sc_chrII	A81062	CDS	580799	581587	.	+	0	ID=A81062_G0003790.mRNA.1.CDS.1;Name=A81062_G0003790.mRNA.1.CDS.1;Parent=A81062_G0003790.mRNA.1
Sc_chrII	A81062	gene	581776	582612	.	-	.	ID=A81062_G0003800;Name=YBR185C
Sc_chrII	A81062	mRNA	581776	582612	.	-	.	ID=A81062_G0003800.mRNA.1;Name=A81062_G0003800.mRNA.1;Parent=A81062_G0003800
Sc_chrII	A81062	exon	581776	582612	.	-	.	ID=A81062_G0003800.mRNA.1.exon.1;Name=A81062_G0003800.mRNA.1.exon.1;Parent=A81062_G0003800.mRNA.1
Sc_chrII	A81062	CDS	581776	582612	.	-	0	ID=A81062_G0003800.mRNA.1.CDS.1;Name=A81062_G0003800.mRNA.1.CDS.1;Parent=A81062_G0003800.mRNA.1
Sc_chrII	A81062	gene	583206	585013	.	+	.	ID=A81062_G0003810;Name=YBR186W
Sc_chrII	A81062	mRNA	583206	585013	.	+	.	ID=A81062_G0003810.mRNA.1;Name=A81062_G0003810.mRNA.1;Parent=A81062_G0003810
Sc_chrII	A81062	exon	583206	584756	.	+	.	ID=A81062_G0003810.mRNA.1.exon.1;Name=A81062_G0003810.mRNA.1.exon.1;Parent=A81062_G0003810.mRNA.1
Sc_chrII	A81062	exon	584870	585013	.	+	.	ID=A81062_G0003810.mRNA.1.exon.2;Name=A81062_G0003810.mRNA.1.exon.2;Parent=A81062_G0003810.mRNA.1
Sc_chrII	A81062	CDS	583206	584756	.	+	0	ID=A81062_G0003810.mRNA.1.CDS.1;Name=A81062_G0003810.mRNA.1.CDS.1;Parent=A81062_G0003810.mRNA.1
Sc_chrII	A81062	CDS	584870	585013	.	+	0	ID=A81062_G0003810.mRNA.1.CDS.2;Name=A81062_G0003810.mRNA.1.CDS.2;Parent=A81062_G0003810.mRNA.1
Sc_chrII	A81062	gene	585287	586129	.	+	.	ID=A81062_G0003820;Name=YBR187W
Sc_chrII	A81062	mRNA	585287	586129	.	+	.	ID=A81062_G0003820.mRNA.1;Name=A81062_G0003820.mRNA.1;Parent=A81062_G0003820
Sc_chrII	A81062	exon	585287	586129	.	+	.	ID=A81062_G0003820.mRNA.1.exon.1;Name=A81062_G0003820.mRNA.1.exon.1;Parent=A81062_G0003820.mRNA.1
Sc_chrII	A81062	CDS	585287	586129	.	+	0	ID=A81062_G0003820.mRNA.1.CDS.1;Name=A81062_G0003820.mRNA.1.CDS.1;Parent=A81062_G0003820.mRNA.1
Sc_chrII	A81062	gene	586338	586760	.	-	.	ID=A81062_G0003830;Name=YBR188C
Sc_chrII	A81062	mRNA	586338	586760	.	-	.	ID=A81062_G0003830.mRNA.1;Name=A81062_G0003830.mRNA.1;Parent=A81062_G0003830
Sc_chrII	A81062	exon	586338	586760	.	-	.	ID=A81062_G0003830.mRNA.1.exon.1;Name=A81062_G0003830.mRNA.1.exon.1;Parent=A81062_G0003830.mRNA.1
Sc_chrII	A81062	CDS	586338	586760	.	-	0	ID=A81062_G0003830.mRNA.1.CDS.1;Name=A81062_G0003830.mRNA.1.CDS.1;Parent=A81062_G0003830.mRNA.1
Sc_chrII	A81062	gene	587161	588161	.	+	.	ID=A81062_G0003840;Name=YBR189W
Sc_chrII	A81062	mRNA	587161	588161	.	+	.	ID=A81062_G0003840.mRNA.1;Name=A81062_G0003840.mRNA.1;Parent=A81062_G0003840
Sc_chrII	A81062	exon	587161	587167	.	+	.	ID=A81062_G0003840.mRNA.1.exon.1;Name=A81062_G0003840.mRNA.1.exon.1;Parent=A81062_G0003840.mRNA.1
Sc_chrII	A81062	exon	587581	588161	.	+	.	ID=A81062_G0003840.mRNA.1.exon.2;Name=A81062_G0003840.mRNA.1.exon.2;Parent=A81062_G0003840.mRNA.1
Sc_chrII	A81062	CDS	587161	587167	.	+	0	ID=A81062_G0003840.mRNA.1.CDS.1;Name=A81062_G0003840.mRNA.1.CDS.1;Parent=A81062_G0003840.mRNA.1
Sc_chrII	A81062	CDS	587581	588161	.	+	2	ID=A81062_G0003840.mRNA.1.CDS.2;Name=A81062_G0003840.mRNA.1.CDS.2;Parent=A81062_G0003840.mRNA.1
Sc_chrII	A81062	gene	588619	589793	.	+	.	ID=A81062_G0003850;Name=YBR191W
Sc_chrII	A81062	mRNA	588619	589793	.	+	.	ID=A81062_G0003850.mRNA.1;Name=A81062_G0003850.mRNA.1;Parent=A81062_G0003850
Sc_chrII	A81062	exon	588619	588926	.	+	.	ID=A81062_G0003850.mRNA.1.exon.1;Name=A81062_G0003850.mRNA.1.exon.1;Parent=A81062_G0003850.mRNA.1
Sc_chrII	A81062	exon	589322	589793	.	+	.	ID=A81062_G0003850.mRNA.1.exon.2;Name=A81062_G0003850.mRNA.1.exon.2;Parent=A81062_G0003850.mRNA.1
Sc_chrII	A81062	CDS	588619	588926	.	+	0	ID=A81062_G0003850.mRNA.1.CDS.1;Name=A81062_G0003850.mRNA.1.CDS.1;Parent=A81062_G0003850.mRNA.1
Sc_chrII	A81062	CDS	589322	589793	.	+	1	ID=A81062_G0003850.mRNA.1.CDS.2;Name=A81062_G0003850.mRNA.1.CDS.2;Parent=A81062_G0003850.mRNA.1
Sc_chrII	A81062	gene	590305	591438	.	+	.	ID=A81062_G0003860;Name=YBR192W
Sc_chrII	A81062	mRNA	590305	591438	.	+	.	ID=A81062_G0003860.mRNA.1;Name=A81062_G0003860.mRNA.1;Parent=A81062_G0003860
Sc_chrII	A81062	exon	590305	591438	.	+	.	ID=A81062_G0003860.mRNA.1.exon.1;Name=A81062_G0003860.mRNA.1.exon.1;Parent=A81062_G0003860.mRNA.1
Sc_chrII	A81062	CDS	590305	591438	.	+	0	ID=A81062_G0003860.mRNA.1.CDS.1;Name=A81062_G0003860.mRNA.1.CDS.1;Parent=A81062_G0003860.mRNA.1
Sc_chrII	A81062	gene	591735	592406	.	-	.	ID=A81062_G0003870;Name=YBR193C
Sc_chrII	A81062	mRNA	591735	592406	.	-	.	ID=A81062_G0003870.mRNA.1;Name=A81062_G0003870.mRNA.1;Parent=A81062_G0003870
Sc_chrII	A81062	exon	591735	592406	.	-	.	ID=A81062_G0003870.mRNA.1.exon.1;Name=A81062_G0003870.mRNA.1.exon.1;Parent=A81062_G0003870.mRNA.1
Sc_chrII	A81062	CDS	591735	592406	.	-	0	ID=A81062_G0003870.mRNA.1.CDS.1;Name=A81062_G0003870.mRNA.1.CDS.1;Parent=A81062_G0003870.mRNA.1
Sc_chrII	A81062	gene	592691	593062	.	+	.	ID=A81062_G0003880;Name=YBR194W
Sc_chrII	A81062	mRNA	592691	593062	.	+	.	ID=A81062_G0003880.mRNA.1;Name=A81062_G0003880.mRNA.1;Parent=A81062_G0003880
Sc_chrII	A81062	exon	592691	593062	.	+	.	ID=A81062_G0003880.mRNA.1.exon.1;Name=A81062_G0003880.mRNA.1.exon.1;Parent=A81062_G0003880.mRNA.1
Sc_chrII	A81062	CDS	592691	593062	.	+	0	ID=A81062_G0003880.mRNA.1.CDS.1;Name=A81062_G0003880.mRNA.1.CDS.1;Parent=A81062_G0003880.mRNA.1
Sc_chrII	A81062	gene	593267	594535	.	-	.	ID=A81062_G0003890;Name=YBR195C
Sc_chrII	A81062	mRNA	593267	594535	.	-	.	ID=A81062_G0003890.mRNA.1;Name=A81062_G0003890.mRNA.1;Parent=A81062_G0003890
Sc_chrII	A81062	exon	593267	594535	.	-	.	ID=A81062_G0003890.mRNA.1.exon.1;Name=A81062_G0003890.mRNA.1.exon.1;Parent=A81062_G0003890.mRNA.1
Sc_chrII	A81062	CDS	593267	594535	.	-	0	ID=A81062_G0003890.mRNA.1.CDS.1;Name=A81062_G0003890.mRNA.1.CDS.1;Parent=A81062_G0003890.mRNA.1
Sc_chrII	A81062	gene	594889	596553	.	-	.	ID=A81062_G0003900;Name=YBR196C
Sc_chrII	A81062	mRNA	594889	596553	.	-	.	ID=A81062_G0003900.mRNA.1;Name=A81062_G0003900.mRNA.1;Parent=A81062_G0003900
Sc_chrII	A81062	exon	594889	596553	.	-	.	ID=A81062_G0003900.mRNA.1.exon.1;Name=A81062_G0003900.mRNA.1.exon.1;Parent=A81062_G0003900.mRNA.1
Sc_chrII	A81062	CDS	594889	596553	.	-	0	ID=A81062_G0003900.mRNA.1.CDS.1;Name=A81062_G0003900.mRNA.1.CDS.1;Parent=A81062_G0003900.mRNA.1
Sc_chrII	A81062	gene	596677	596826	.	-	.	ID=A81062_G0003910;Name=YBR196C-A
Sc_chrII	A81062	mRNA	596677	596826	.	-	.	ID=A81062_G0003910.mRNA.1;Name=A81062_G0003910.mRNA.1;Parent=A81062_G0003910
Sc_chrII	A81062	exon	596677	596826	.	-	.	ID=A81062_G0003910.mRNA.1.exon.1;Name=A81062_G0003910.mRNA.1.exon.1;Parent=A81062_G0003910.mRNA.1
Sc_chrII	A81062	CDS	596677	596826	.	-	0	ID=A81062_G0003910.mRNA.1.CDS.1;Name=A81062_G0003910.mRNA.1.CDS.1;Parent=A81062_G0003910.mRNA.1
Sc_chrII	A81062	gene	597857	598510	.	-	.	ID=A81062_G0003920;Name=YBR197C
Sc_chrII	A81062	mRNA	597857	598510	.	-	.	ID=A81062_G0003920.mRNA.1;Name=A81062_G0003920.mRNA.1;Parent=A81062_G0003920
Sc_chrII	A81062	exon	597857	598510	.	-	.	ID=A81062_G0003920.mRNA.1.exon.1;Name=A81062_G0003920.mRNA.1.exon.1;Parent=A81062_G0003920.mRNA.1
Sc_chrII	A81062	CDS	597857	598510	.	-	0	ID=A81062_G0003920.mRNA.1.CDS.1;Name=A81062_G0003920.mRNA.1.CDS.1;Parent=A81062_G0003920.mRNA.1
Sc_chrII	A81062	gene	598781	601177	.	-	.	ID=A81062_G0003930;Name=YBR198C
Sc_chrII	A81062	mRNA	598781	601177	.	-	.	ID=A81062_G0003930.mRNA.1;Name=A81062_G0003930.mRNA.1;Parent=A81062_G0003930
Sc_chrII	A81062	exon	598781	601177	.	-	.	ID=A81062_G0003930.mRNA.1.exon.1;Name=A81062_G0003930.mRNA.1.exon.1;Parent=A81062_G0003930.mRNA.1
Sc_chrII	A81062	CDS	598781	601177	.	-	0	ID=A81062_G0003930.mRNA.1.CDS.1;Name=A81062_G0003930.mRNA.1.CDS.1;Parent=A81062_G0003930.mRNA.1
Sc_chrII	A81062	gene	601564	602958	.	+	.	ID=A81062_G0003940;Name=YBR199W
Sc_chrII	A81062	mRNA	601564	602958	.	+	.	ID=A81062_G0003940.mRNA.1;Name=A81062_G0003940.mRNA.1;Parent=A81062_G0003940
Sc_chrII	A81062	exon	601564	602958	.	+	.	ID=A81062_G0003940.mRNA.1.exon.1;Name=A81062_G0003940.mRNA.1.exon.1;Parent=A81062_G0003940.mRNA.1
Sc_chrII	A81062	CDS	601564	602958	.	+	0	ID=A81062_G0003940.mRNA.1.CDS.1;Name=A81062_G0003940.mRNA.1.CDS.1;Parent=A81062_G0003940.mRNA.1
Sc_chrII	A81062	gene	603527	605182	.	+	.	ID=A81062_G0003950;Name=YBR200W
Sc_chrII	A81062	mRNA	603527	605182	.	+	.	ID=A81062_G0003950.mRNA.1;Name=A81062_G0003950.mRNA.1;Parent=A81062_G0003950
Sc_chrII	A81062	exon	603527	605182	.	+	.	ID=A81062_G0003950.mRNA.1.exon.1;Name=A81062_G0003950.mRNA.1.exon.1;Parent=A81062_G0003950.mRNA.1
Sc_chrII	A81062	CDS	603527	605182	.	+	0	ID=A81062_G0003950.mRNA.1.CDS.1;Name=A81062_G0003950.mRNA.1.CDS.1;Parent=A81062_G0003950.mRNA.1
Sc_chrII	A81062	gene	605638	605802	.	+	.	ID=A81062_G0003960;Name=YBR200W-A
Sc_chrII	A81062	mRNA	605638	605802	.	+	.	ID=A81062_G0003960.mRNA.1;Name=A81062_G0003960.mRNA.1;Parent=A81062_G0003960
Sc_chrII	A81062	exon	605638	605802	.	+	.	ID=A81062_G0003960.mRNA.1.exon.1;Name=A81062_G0003960.mRNA.1.exon.1;Parent=A81062_G0003960.mRNA.1
Sc_chrII	A81062	CDS	605638	605802	.	+	0	ID=A81062_G0003960.mRNA.1.CDS.1;Name=A81062_G0003960.mRNA.1.CDS.1;Parent=A81062_G0003960.mRNA.1
Sc_chrII	A81062	gene	606231	606866	.	+	.	ID=A81062_G0003970;Name=YBR201W
Sc_chrII	A81062	mRNA	606231	606866	.	+	.	ID=A81062_G0003970.mRNA.1;Name=A81062_G0003970.mRNA.1;Parent=A81062_G0003970
Sc_chrII	A81062	exon	606231	606866	.	+	.	ID=A81062_G0003970.mRNA.1.exon.1;Name=A81062_G0003970.mRNA.1.exon.1;Parent=A81062_G0003970.mRNA.1
Sc_chrII	A81062	CDS	606231	606866	.	+	0	ID=A81062_G0003970.mRNA.1.CDS.1;Name=A81062_G0003970.mRNA.1.CDS.1;Parent=A81062_G0003970.mRNA.1
Sc_chrII	A81062	gene	608427	610964	.	+	.	ID=A81062_G0003980;Name=YBR202W
Sc_chrII	A81062	mRNA	608427	610964	.	+	.	ID=A81062_G0003980.mRNA.1;Name=A81062_G0003980.mRNA.1;Parent=A81062_G0003980
Sc_chrII	A81062	exon	608427	610964	.	+	.	ID=A81062_G0003980.mRNA.1.exon.1;Name=A81062_G0003980.mRNA.1.exon.1;Parent=A81062_G0003980.mRNA.1
Sc_chrII	A81062	CDS	608427	610964	.	+	0	ID=A81062_G0003980.mRNA.1.CDS.1;Name=A81062_G0003980.mRNA.1.CDS.1;Parent=A81062_G0003980.mRNA.1
Sc_chrII	A81062	gene	611848	614622	.	+	.	ID=A81062_G0003990;Name=YBR203W
Sc_chrII	A81062	mRNA	611848	614622	.	+	.	ID=A81062_G0003990.mRNA.1;Name=A81062_G0003990.mRNA.1;Parent=A81062_G0003990
Sc_chrII	A81062	exon	611848	614622	.	+	.	ID=A81062_G0003990.mRNA.1.exon.1;Name=A81062_G0003990.mRNA.1.exon.1;Parent=A81062_G0003990.mRNA.1
Sc_chrII	A81062	CDS	611848	614622	.	+	0	ID=A81062_G0003990.mRNA.1.CDS.1;Name=A81062_G0003990.mRNA.1.CDS.1;Parent=A81062_G0003990.mRNA.1
Sc_chrII	A81062	gene	614934	616061	.	-	.	ID=A81062_G0004000;Name=YBR204C
Sc_chrII	A81062	mRNA	614934	616061	.	-	.	ID=A81062_G0004000.mRNA.1;Name=A81062_G0004000.mRNA.1;Parent=A81062_G0004000
Sc_chrII	A81062	exon	614934	616061	.	-	.	ID=A81062_G0004000.mRNA.1.exon.1;Name=A81062_G0004000.mRNA.1.exon.1;Parent=A81062_G0004000.mRNA.1
Sc_chrII	A81062	CDS	614934	616061	.	-	0	ID=A81062_G0004000.mRNA.1.CDS.1;Name=A81062_G0004000.mRNA.1.CDS.1;Parent=A81062_G0004000.mRNA.1
Sc_chrII	A81062	gene	616302	617516	.	+	.	ID=A81062_G0004010;Name=YBR205W
Sc_chrII	A81062	mRNA	616302	617516	.	+	.	ID=A81062_G0004010.mRNA.1;Name=A81062_G0004010.mRNA.1;Parent=A81062_G0004010
Sc_chrII	A81062	exon	616302	617516	.	+	.	ID=A81062_G0004010.mRNA.1.exon.1;Name=A81062_G0004010.mRNA.1.exon.1;Parent=A81062_G0004010.mRNA.1
Sc_chrII	A81062	CDS	616302	617516	.	+	0	ID=A81062_G0004010.mRNA.1.CDS.1;Name=A81062_G0004010.mRNA.1.CDS.1;Parent=A81062_G0004010.mRNA.1
Sc_chrII	A81062	gene	617826	619223	.	+	.	ID=A81062_G0004020;Name=YBR207W
Sc_chrII	A81062	mRNA	617826	619223	.	+	.	ID=A81062_G0004020.mRNA.1;Name=A81062_G0004020.mRNA.1;Parent=A81062_G0004020
Sc_chrII	A81062	exon	617826	619223	.	+	.	ID=A81062_G0004020.mRNA.1.exon.1;Name=A81062_G0004020.mRNA.1.exon.1;Parent=A81062_G0004020.mRNA.1
Sc_chrII	A81062	CDS	617826	619223	.	+	0	ID=A81062_G0004020.mRNA.1.CDS.1;Name=A81062_G0004020.mRNA.1.CDS.1;Parent=A81062_G0004020.mRNA.1
Sc_chrII	A81062	gene	619383	624890	.	-	.	ID=A81062_G0004030;Name=YBR208C
Sc_chrII	A81062	mRNA	619383	624890	.	-	.	ID=A81062_G0004030.mRNA.1;Name=A81062_G0004030.mRNA.1;Parent=A81062_G0004030
Sc_chrII	A81062	exon	619383	624890	.	-	.	ID=A81062_G0004030.mRNA.1.exon.1;Name=A81062_G0004030.mRNA.1.exon.1;Parent=A81062_G0004030.mRNA.1
Sc_chrII	A81062	CDS	619383	624890	.	-	0	ID=A81062_G0004030.mRNA.1.CDS.1;Name=A81062_G0004030.mRNA.1.CDS.1;Parent=A81062_G0004030.mRNA.1
Sc_chrII	A81062	tRNA	625685	625756	.	-	.	ID=tRNA:Sc_chrII:625685-625756:-;Name=tRNA:Sc_chrII:625685-625756:-
Sc_chrII	A81062	TY1/TY2_soloLTR	626129	626295	.	+	.	ID=TY1/TY2_soloLTR:Sc_chrII:626129-626295:+;Name=TY1/TY2_soloLTR:Sc_chrII:626129-626295:+
Sc_chrII	A81062	tRNA	627451	627522	.	+	.	ID=tRNA:Sc_chrII:627451-627522:+;Name=tRNA:Sc_chrII:627451-627522:+
Sc_chrII	A81062	gene	627834	628262	.	+	.	ID=A81062_G0004040;Name=YBR210W
Sc_chrII	A81062	mRNA	627834	628262	.	+	.	ID=A81062_G0004040.mRNA.1;Name=A81062_G0004040.mRNA.1;Parent=A81062_G0004040
Sc_chrII	A81062	exon	627834	628262	.	+	.	ID=A81062_G0004040.mRNA.1.exon.1;Name=A81062_G0004040.mRNA.1.exon.1;Parent=A81062_G0004040.mRNA.1
Sc_chrII	A81062	CDS	627834	628262	.	+	0	ID=A81062_G0004040.mRNA.1.CDS.1;Name=A81062_G0004040.mRNA.1.CDS.1;Parent=A81062_G0004040.mRNA.1
Sc_chrII	A81062	gene	628417	629391	.	-	.	ID=A81062_G0004050;Name=YBR211C
Sc_chrII	A81062	mRNA	628417	629391	.	-	.	ID=A81062_G0004050.mRNA.1;Name=A81062_G0004050.mRNA.1;Parent=A81062_G0004050
Sc_chrII	A81062	exon	628417	629391	.	-	.	ID=A81062_G0004050.mRNA.1.exon.1;Name=A81062_G0004050.mRNA.1.exon.1;Parent=A81062_G0004050.mRNA.1
Sc_chrII	A81062	CDS	628417	629391	.	-	0	ID=A81062_G0004050.mRNA.1.CDS.1;Name=A81062_G0004050.mRNA.1.CDS.1;Parent=A81062_G0004050.mRNA.1
Sc_chrII	A81062	gene	630147	632195	.	+	.	ID=A81062_G0004060;Name=YBR212W
Sc_chrII	A81062	mRNA	630147	632195	.	+	.	ID=A81062_G0004060.mRNA.1;Name=A81062_G0004060.mRNA.1;Parent=A81062_G0004060
Sc_chrII	A81062	exon	630147	632195	.	+	.	ID=A81062_G0004060.mRNA.1.exon.1;Name=A81062_G0004060.mRNA.1.exon.1;Parent=A81062_G0004060.mRNA.1
Sc_chrII	A81062	CDS	630147	632195	.	+	0	ID=A81062_G0004060.mRNA.1.CDS.1;Name=A81062_G0004060.mRNA.1.CDS.1;Parent=A81062_G0004060.mRNA.1
Sc_chrII	A81062	gene	632678	633502	.	+	.	ID=A81062_G0004070;Name=YBR213W
Sc_chrII	A81062	mRNA	632678	633502	.	+	.	ID=A81062_G0004070.mRNA.1;Name=A81062_G0004070.mRNA.1;Parent=A81062_G0004070
Sc_chrII	A81062	exon	632678	633502	.	+	.	ID=A81062_G0004070.mRNA.1.exon.1;Name=A81062_G0004070.mRNA.1.exon.1;Parent=A81062_G0004070.mRNA.1
Sc_chrII	A81062	CDS	632678	633502	.	+	0	ID=A81062_G0004070.mRNA.1.CDS.1;Name=A81062_G0004070.mRNA.1.CDS.1;Parent=A81062_G0004070.mRNA.1
Sc_chrII	A81062	gene	633725	635308	.	+	.	ID=A81062_G0004080;Name=YBR214W
Sc_chrII	A81062	mRNA	633725	635308	.	+	.	ID=A81062_G0004080.mRNA.1;Name=A81062_G0004080.mRNA.1;Parent=A81062_G0004080
Sc_chrII	A81062	exon	633725	635308	.	+	.	ID=A81062_G0004080.mRNA.1.exon.1;Name=A81062_G0004080.mRNA.1.exon.1;Parent=A81062_G0004080.mRNA.1
Sc_chrII	A81062	CDS	633725	635308	.	+	0	ID=A81062_G0004080.mRNA.1.CDS.1;Name=A81062_G0004080.mRNA.1.CDS.1;Parent=A81062_G0004080.mRNA.1
Sc_chrII	A81062	gene	635667	637628	.	+	.	ID=A81062_G0004090;Name=YBR215W
Sc_chrII	A81062	mRNA	635667	637628	.	+	.	ID=A81062_G0004090.mRNA.1;Name=A81062_G0004090.mRNA.1;Parent=A81062_G0004090
Sc_chrII	A81062	exon	635667	635679	.	+	.	ID=A81062_G0004090.mRNA.1.exon.1;Name=A81062_G0004090.mRNA.1.exon.1;Parent=A81062_G0004090.mRNA.1
Sc_chrII	A81062	exon	635764	637628	.	+	.	ID=A81062_G0004090.mRNA.1.exon.2;Name=A81062_G0004090.mRNA.1.exon.2;Parent=A81062_G0004090.mRNA.1
Sc_chrII	A81062	CDS	635667	635679	.	+	0	ID=A81062_G0004090.mRNA.1.CDS.1;Name=A81062_G0004090.mRNA.1.CDS.1;Parent=A81062_G0004090.mRNA.1
Sc_chrII	A81062	CDS	635764	637628	.	+	2	ID=A81062_G0004090.mRNA.1.CDS.2;Name=A81062_G0004090.mRNA.1.CDS.2;Parent=A81062_G0004090.mRNA.1
Sc_chrII	A81062	gene	637891	639915	.	-	.	ID=A81062_G0004100;Name=YBR216C
Sc_chrII	A81062	mRNA	637891	639915	.	-	.	ID=A81062_G0004100.mRNA.1;Name=A81062_G0004100.mRNA.1;Parent=A81062_G0004100
Sc_chrII	A81062	exon	637891	639915	.	-	.	ID=A81062_G0004100.mRNA.1.exon.1;Name=A81062_G0004100.mRNA.1.exon.1;Parent=A81062_G0004100.mRNA.1
Sc_chrII	A81062	CDS	637891	639915	.	-	0	ID=A81062_G0004100.mRNA.1.CDS.1;Name=A81062_G0004100.mRNA.1.CDS.1;Parent=A81062_G0004100.mRNA.1
Sc_chrII	A81062	gene	640147	640707	.	+	.	ID=A81062_G0004110;Name=YBR217W
Sc_chrII	A81062	mRNA	640147	640707	.	+	.	ID=A81062_G0004110.mRNA.1;Name=A81062_G0004110.mRNA.1;Parent=A81062_G0004110
Sc_chrII	A81062	exon	640147	640707	.	+	.	ID=A81062_G0004110.mRNA.1.exon.1;Name=A81062_G0004110.mRNA.1.exon.1;Parent=A81062_G0004110.mRNA.1
Sc_chrII	A81062	CDS	640147	640707	.	+	0	ID=A81062_G0004110.mRNA.1.CDS.1;Name=A81062_G0004110.mRNA.1.CDS.1;Parent=A81062_G0004110.mRNA.1
Sc_chrII	A81062	gene	641022	644564	.	-	.	ID=A81062_G0004120;Name=YBR218C
Sc_chrII	A81062	mRNA	641022	644564	.	-	.	ID=A81062_G0004120.mRNA.1;Name=A81062_G0004120.mRNA.1;Parent=A81062_G0004120
Sc_chrII	A81062	exon	641022	644564	.	-	.	ID=A81062_G0004120.mRNA.1.exon.1;Name=A81062_G0004120.mRNA.1.exon.1;Parent=A81062_G0004120.mRNA.1
Sc_chrII	A81062	CDS	641022	644564	.	-	0	ID=A81062_G0004120.mRNA.1.CDS.1;Name=A81062_G0004120.mRNA.1.CDS.1;Parent=A81062_G0004120.mRNA.1
Sc_chrII	A81062	gene	644814	646992	.	-	.	ID=A81062_G0004130;Name=A81062_G0004130
Sc_chrII	A81062	mRNA	644814	646992	.	-	.	ID=A81062_G0004130.mRNA.1;Name=A81062_G0004130.mRNA.1;Parent=A81062_G0004130
Sc_chrII	A81062	exon	644814	644866	.	-	.	ID=A81062_G0004130.mRNA.1.exon.2;Name=A81062_G0004130.mRNA.1.exon.2;Parent=A81062_G0004130.mRNA.1
Sc_chrII	A81062	exon	645318	646992	.	-	.	ID=A81062_G0004130.mRNA.1.exon.1;Name=A81062_G0004130.mRNA.1.exon.1;Parent=A81062_G0004130.mRNA.1
Sc_chrII	A81062	CDS	644814	644866	.	-	2	ID=A81062_G0004130.mRNA.1.CDS.2;Name=A81062_G0004130.mRNA.1.CDS.2;Parent=A81062_G0004130.mRNA.1
Sc_chrII	A81062	CDS	645318	646992	.	-	0	ID=A81062_G0004130.mRNA.1.CDS.1;Name=A81062_G0004130.mRNA.1.CDS.1;Parent=A81062_G0004130.mRNA.1
Sc_chrII	A81062	gene	647468	648568	.	-	.	ID=A81062_G0004140;Name=YBR221C
Sc_chrII	A81062	mRNA	647468	648568	.	-	.	ID=A81062_G0004140.mRNA.1;Name=A81062_G0004140.mRNA.1;Parent=A81062_G0004140
Sc_chrII	A81062	exon	647468	648568	.	-	.	ID=A81062_G0004140.mRNA.1.exon.1;Name=A81062_G0004140.mRNA.1.exon.1;Parent=A81062_G0004140.mRNA.1
Sc_chrII	A81062	CDS	647468	648568	.	-	0	ID=A81062_G0004140.mRNA.1.CDS.1;Name=A81062_G0004140.mRNA.1.CDS.1;Parent=A81062_G0004140.mRNA.1
Sc_chrII	A81062	gene	649035	650666	.	-	.	ID=A81062_G0004150;Name=YBR222C
Sc_chrII	A81062	mRNA	649035	650666	.	-	.	ID=A81062_G0004150.mRNA.1;Name=A81062_G0004150.mRNA.1;Parent=A81062_G0004150
Sc_chrII	A81062	exon	649035	650666	.	-	.	ID=A81062_G0004150.mRNA.1.exon.1;Name=A81062_G0004150.mRNA.1.exon.1;Parent=A81062_G0004150.mRNA.1
Sc_chrII	A81062	CDS	649035	650666	.	-	0	ID=A81062_G0004150.mRNA.1.CDS.1;Name=A81062_G0004150.mRNA.1.CDS.1;Parent=A81062_G0004150.mRNA.1
Sc_chrII	A81062	gene	650978	652612	.	-	.	ID=A81062_G0004160;Name=YBR223C
Sc_chrII	A81062	mRNA	650978	652612	.	-	.	ID=A81062_G0004160.mRNA.1;Name=A81062_G0004160.mRNA.1;Parent=A81062_G0004160
Sc_chrII	A81062	exon	650978	652612	.	-	.	ID=A81062_G0004160.mRNA.1.exon.1;Name=A81062_G0004160.mRNA.1.exon.1;Parent=A81062_G0004160.mRNA.1
Sc_chrII	A81062	CDS	650978	652612	.	-	0	ID=A81062_G0004160.mRNA.1.CDS.1;Name=A81062_G0004160.mRNA.1.CDS.1;Parent=A81062_G0004160.mRNA.1
Sc_chrII	A81062	gene	652942	655644	.	+	.	ID=A81062_G0004170;Name=YBR225W
Sc_chrII	A81062	mRNA	652942	655644	.	+	.	ID=A81062_G0004170.mRNA.1;Name=A81062_G0004170.mRNA.1;Parent=A81062_G0004170
Sc_chrII	A81062	exon	652942	655644	.	+	.	ID=A81062_G0004170.mRNA.1.exon.1;Name=A81062_G0004170.mRNA.1.exon.1;Parent=A81062_G0004170.mRNA.1
Sc_chrII	A81062	CDS	652942	655644	.	+	0	ID=A81062_G0004170.mRNA.1.CDS.1;Name=A81062_G0004170.mRNA.1.CDS.1;Parent=A81062_G0004170.mRNA.1
Sc_chrII	A81062	gene	655888	657450	.	-	.	ID=A81062_G0004180;Name=YBR227C
Sc_chrII	A81062	mRNA	655888	657450	.	-	.	ID=A81062_G0004180.mRNA.1;Name=A81062_G0004180.mRNA.1;Parent=A81062_G0004180
Sc_chrII	A81062	exon	655888	657450	.	-	.	ID=A81062_G0004180.mRNA.1.exon.1;Name=A81062_G0004180.mRNA.1.exon.1;Parent=A81062_G0004180.mRNA.1
Sc_chrII	A81062	CDS	655888	657450	.	-	0	ID=A81062_G0004180.mRNA.1.CDS.1;Name=A81062_G0004180.mRNA.1.CDS.1;Parent=A81062_G0004180.mRNA.1
Sc_chrII	A81062	gene	657630	658544	.	+	.	ID=A81062_G0004190;Name=YBR228W
Sc_chrII	A81062	mRNA	657630	658544	.	+	.	ID=A81062_G0004190.mRNA.1;Name=A81062_G0004190.mRNA.1;Parent=A81062_G0004190
Sc_chrII	A81062	exon	657630	658544	.	+	.	ID=A81062_G0004190.mRNA.1.exon.1;Name=A81062_G0004190.mRNA.1.exon.1;Parent=A81062_G0004190.mRNA.1
Sc_chrII	A81062	CDS	657630	658544	.	+	0	ID=A81062_G0004190.mRNA.1.CDS.1;Name=A81062_G0004190.mRNA.1.CDS.1;Parent=A81062_G0004190.mRNA.1
Sc_chrII	A81062	gene	658674	661538	.	-	.	ID=A81062_G0004200;Name=YBR229C
Sc_chrII	A81062	mRNA	658674	661538	.	-	.	ID=A81062_G0004200.mRNA.1;Name=A81062_G0004200.mRNA.1;Parent=A81062_G0004200
Sc_chrII	A81062	exon	658674	661538	.	-	.	ID=A81062_G0004200.mRNA.1.exon.1;Name=A81062_G0004200.mRNA.1.exon.1;Parent=A81062_G0004200.mRNA.1
Sc_chrII	A81062	CDS	658674	661538	.	-	0	ID=A81062_G0004200.mRNA.1.CDS.1;Name=A81062_G0004200.mRNA.1.CDS.1;Parent=A81062_G0004200.mRNA.1
Sc_chrII	A81062	gene	661870	662286	.	-	.	ID=A81062_G0004210;Name=YBR230C
Sc_chrII	A81062	mRNA	661870	662286	.	-	.	ID=A81062_G0004210.mRNA.1;Name=A81062_G0004210.mRNA.1;Parent=A81062_G0004210
Sc_chrII	A81062	exon	661870	662286	.	-	.	ID=A81062_G0004210.mRNA.1.exon.1;Name=A81062_G0004210.mRNA.1.exon.1;Parent=A81062_G0004210.mRNA.1
Sc_chrII	A81062	CDS	661870	662286	.	-	0	ID=A81062_G0004210.mRNA.1.CDS.1;Name=A81062_G0004210.mRNA.1.CDS.1;Parent=A81062_G0004210.mRNA.1
Sc_chrII	A81062	gene	662681	662881	.	+	.	ID=A81062_G0004220;Name=YBR230W-A
Sc_chrII	A81062	mRNA	662681	662881	.	+	.	ID=A81062_G0004220.mRNA.1;Name=A81062_G0004220.mRNA.1;Parent=A81062_G0004220
Sc_chrII	A81062	exon	662681	662881	.	+	.	ID=A81062_G0004220.mRNA.1.exon.1;Name=A81062_G0004220.mRNA.1.exon.1;Parent=A81062_G0004220.mRNA.1
Sc_chrII	A81062	CDS	662681	662881	.	+	0	ID=A81062_G0004220.mRNA.1.CDS.1;Name=A81062_G0004220.mRNA.1.CDS.1;Parent=A81062_G0004220.mRNA.1
Sc_chrII	A81062	gene	664499	665410	.	-	.	ID=A81062_G0004230;Name=YBR231C
Sc_chrII	A81062	mRNA	664499	665410	.	-	.	ID=A81062_G0004230.mRNA.1;Name=A81062_G0004230.mRNA.1;Parent=A81062_G0004230
Sc_chrII	A81062	exon	664499	665410	.	-	.	ID=A81062_G0004230.mRNA.1.exon.1;Name=A81062_G0004230.mRNA.1.exon.1;Parent=A81062_G0004230.mRNA.1
Sc_chrII	A81062	CDS	664499	665410	.	-	0	ID=A81062_G0004230.mRNA.1.CDS.1;Name=A81062_G0004230.mRNA.1.CDS.1;Parent=A81062_G0004230.mRNA.1
Sc_chrII	A81062	gene	665748	666989	.	+	.	ID=A81062_G0004240;Name=YBR233W
Sc_chrII	A81062	mRNA	665748	666989	.	+	.	ID=A81062_G0004240.mRNA.1;Name=A81062_G0004240.mRNA.1;Parent=A81062_G0004240
Sc_chrII	A81062	exon	665748	666989	.	+	.	ID=A81062_G0004240.mRNA.1.exon.1;Name=A81062_G0004240.mRNA.1.exon.1;Parent=A81062_G0004240.mRNA.1
Sc_chrII	A81062	CDS	665748	666989	.	+	0	ID=A81062_G0004240.mRNA.1.CDS.1;Name=A81062_G0004240.mRNA.1.CDS.1;Parent=A81062_G0004240.mRNA.1
Sc_chrII	A81062	gene	667297	667581	.	+	.	ID=A81062_G0004250;Name=YBR233W-A
Sc_chrII	A81062	mRNA	667297	667581	.	+	.	ID=A81062_G0004250.mRNA.1;Name=A81062_G0004250.mRNA.1;Parent=A81062_G0004250
Sc_chrII	A81062	exon	667297	667581	.	+	.	ID=A81062_G0004250.mRNA.1.exon.1;Name=A81062_G0004250.mRNA.1.exon.1;Parent=A81062_G0004250.mRNA.1
Sc_chrII	A81062	CDS	667297	667581	.	+	0	ID=A81062_G0004250.mRNA.1.CDS.1;Name=A81062_G0004250.mRNA.1.CDS.1;Parent=A81062_G0004250.mRNA.1
Sc_chrII	A81062	gene	667758	668912	.	-	.	ID=A81062_G0004260;Name=YBR234C
Sc_chrII	A81062	mRNA	667758	668912	.	-	.	ID=A81062_G0004260.mRNA.1;Name=A81062_G0004260.mRNA.1;Parent=A81062_G0004260
Sc_chrII	A81062	exon	667758	668912	.	-	.	ID=A81062_G0004260.mRNA.1.exon.1;Name=A81062_G0004260.mRNA.1.exon.1;Parent=A81062_G0004260.mRNA.1
Sc_chrII	A81062	CDS	667758	668912	.	-	0	ID=A81062_G0004260.mRNA.1.CDS.1;Name=A81062_G0004260.mRNA.1.CDS.1;Parent=A81062_G0004260.mRNA.1
Sc_chrII	A81062	gene	669221	672583	.	+	.	ID=A81062_G0004270;Name=YBR235W
Sc_chrII	A81062	mRNA	669221	672583	.	+	.	ID=A81062_G0004270.mRNA.1;Name=A81062_G0004270.mRNA.1;Parent=A81062_G0004270
Sc_chrII	A81062	exon	669221	672583	.	+	.	ID=A81062_G0004270.mRNA.1.exon.1;Name=A81062_G0004270.mRNA.1.exon.1;Parent=A81062_G0004270.mRNA.1
Sc_chrII	A81062	CDS	669221	672583	.	+	0	ID=A81062_G0004270.mRNA.1.CDS.1;Name=A81062_G0004270.mRNA.1.CDS.1;Parent=A81062_G0004270.mRNA.1
Sc_chrII	A81062	gene	672703	674013	.	-	.	ID=A81062_G0004280;Name=YBR236C
Sc_chrII	A81062	mRNA	672703	674013	.	-	.	ID=A81062_G0004280.mRNA.1;Name=A81062_G0004280.mRNA.1;Parent=A81062_G0004280
Sc_chrII	A81062	exon	672703	674013	.	-	.	ID=A81062_G0004280.mRNA.1.exon.1;Name=A81062_G0004280.mRNA.1.exon.1;Parent=A81062_G0004280.mRNA.1
Sc_chrII	A81062	CDS	672703	674013	.	-	0	ID=A81062_G0004280.mRNA.1.CDS.1;Name=A81062_G0004280.mRNA.1.CDS.1;Parent=A81062_G0004280.mRNA.1
Sc_chrII	A81062	gene	674289	676838	.	+	.	ID=A81062_G0004290;Name=YBR237W
Sc_chrII	A81062	mRNA	674289	676838	.	+	.	ID=A81062_G0004290.mRNA.1;Name=A81062_G0004290.mRNA.1;Parent=A81062_G0004290
Sc_chrII	A81062	exon	674289	676838	.	+	.	ID=A81062_G0004290.mRNA.1.exon.1;Name=A81062_G0004290.mRNA.1.exon.1;Parent=A81062_G0004290.mRNA.1
Sc_chrII	A81062	CDS	674289	676838	.	+	0	ID=A81062_G0004290.mRNA.1.CDS.1;Name=A81062_G0004290.mRNA.1.CDS.1;Parent=A81062_G0004290.mRNA.1
Sc_chrII	A81062	gene	677430	679625	.	-	.	ID=A81062_G0004300;Name=YBR238C
Sc_chrII	A81062	mRNA	677430	679625	.	-	.	ID=A81062_G0004300.mRNA.1;Name=A81062_G0004300.mRNA.1;Parent=A81062_G0004300
Sc_chrII	A81062	exon	677430	679625	.	-	.	ID=A81062_G0004300.mRNA.1.exon.1;Name=A81062_G0004300.mRNA.1.exon.1;Parent=A81062_G0004300.mRNA.1
Sc_chrII	A81062	CDS	677430	679625	.	-	0	ID=A81062_G0004300.mRNA.1.CDS.1;Name=A81062_G0004300.mRNA.1.CDS.1;Parent=A81062_G0004300.mRNA.1
Sc_chrII	A81062	gene	680666	682255	.	-	.	ID=A81062_G0004310;Name=YBR239C
Sc_chrII	A81062	mRNA	680666	682255	.	-	.	ID=A81062_G0004310.mRNA.1;Name=A81062_G0004310.mRNA.1;Parent=A81062_G0004310
Sc_chrII	A81062	exon	680666	682255	.	-	.	ID=A81062_G0004310.mRNA.1.exon.1;Name=A81062_G0004310.mRNA.1.exon.1;Parent=A81062_G0004310.mRNA.1
Sc_chrII	A81062	CDS	680666	682255	.	-	0	ID=A81062_G0004310.mRNA.1.CDS.1;Name=A81062_G0004310.mRNA.1.CDS.1;Parent=A81062_G0004310.mRNA.1
Sc_chrII	A81062	gene	682813	684165	.	-	.	ID=A81062_G0004320;Name=YBR240C
Sc_chrII	A81062	mRNA	682813	684165	.	-	.	ID=A81062_G0004320.mRNA.1;Name=A81062_G0004320.mRNA.1;Parent=A81062_G0004320
Sc_chrII	A81062	exon	682813	684165	.	-	.	ID=A81062_G0004320.mRNA.1.exon.1;Name=A81062_G0004320.mRNA.1.exon.1;Parent=A81062_G0004320.mRNA.1
Sc_chrII	A81062	CDS	682813	684165	.	-	0	ID=A81062_G0004320.mRNA.1.CDS.1;Name=A81062_G0004320.mRNA.1.CDS.1;Parent=A81062_G0004320.mRNA.1
Sc_chrII	A81062	gene	684897	686363	.	-	.	ID=A81062_G0004330;Name=YBR241C
Sc_chrII	A81062	mRNA	684897	686363	.	-	.	ID=A81062_G0004330.mRNA.1;Name=A81062_G0004330.mRNA.1;Parent=A81062_G0004330
Sc_chrII	A81062	exon	684897	686363	.	-	.	ID=A81062_G0004330.mRNA.1.exon.1;Name=A81062_G0004330.mRNA.1.exon.1;Parent=A81062_G0004330.mRNA.1
Sc_chrII	A81062	CDS	684897	686363	.	-	0	ID=A81062_G0004330.mRNA.1.CDS.1;Name=A81062_G0004330.mRNA.1.CDS.1;Parent=A81062_G0004330.mRNA.1
Sc_chrII	A81062	gene	686979	687695	.	+	.	ID=A81062_G0004340;Name=YBR242W
Sc_chrII	A81062	mRNA	686979	687695	.	+	.	ID=A81062_G0004340.mRNA.1;Name=A81062_G0004340.mRNA.1;Parent=A81062_G0004340
Sc_chrII	A81062	exon	686979	687695	.	+	.	ID=A81062_G0004340.mRNA.1.exon.1;Name=A81062_G0004340.mRNA.1.exon.1;Parent=A81062_G0004340.mRNA.1
Sc_chrII	A81062	CDS	686979	687695	.	+	0	ID=A81062_G0004340.mRNA.1.CDS.1;Name=A81062_G0004340.mRNA.1.CDS.1;Parent=A81062_G0004340.mRNA.1
Sc_chrII	A81062	gene	687756	689102	.	-	.	ID=A81062_G0004350;Name=YBR243C
Sc_chrII	A81062	mRNA	687756	689102	.	-	.	ID=A81062_G0004350.mRNA.1;Name=A81062_G0004350.mRNA.1;Parent=A81062_G0004350
Sc_chrII	A81062	exon	687756	689102	.	-	.	ID=A81062_G0004350.mRNA.1.exon.1;Name=A81062_G0004350.mRNA.1.exon.1;Parent=A81062_G0004350.mRNA.1
Sc_chrII	A81062	CDS	687756	689102	.	-	0	ID=A81062_G0004350.mRNA.1.CDS.1;Name=A81062_G0004350.mRNA.1.CDS.1;Parent=A81062_G0004350.mRNA.1
Sc_chrII	A81062	gene	689838	690326	.	+	.	ID=A81062_G0004360;Name=YBR244W
Sc_chrII	A81062	mRNA	689838	690326	.	+	.	ID=A81062_G0004360.mRNA.1;Name=A81062_G0004360.mRNA.1;Parent=A81062_G0004360
Sc_chrII	A81062	exon	689838	690326	.	+	.	ID=A81062_G0004360.mRNA.1.exon.1;Name=A81062_G0004360.mRNA.1.exon.1;Parent=A81062_G0004360.mRNA.1
Sc_chrII	A81062	CDS	689838	690326	.	+	0	ID=A81062_G0004360.mRNA.1.CDS.1;Name=A81062_G0004360.mRNA.1.CDS.1;Parent=A81062_G0004360.mRNA.1
Sc_chrII	A81062	gene	690460	693669	.	-	.	ID=A81062_G0004370;Name=YBR245C
Sc_chrII	A81062	mRNA	690460	693669	.	-	.	ID=A81062_G0004370.mRNA.1;Name=A81062_G0004370.mRNA.1;Parent=A81062_G0004370
Sc_chrII	A81062	exon	690460	693669	.	-	.	ID=A81062_G0004370.mRNA.1.exon.1;Name=A81062_G0004370.mRNA.1.exon.1;Parent=A81062_G0004370.mRNA.1
Sc_chrII	A81062	CDS	690460	693669	.	-	0	ID=A81062_G0004370.mRNA.1.CDS.1;Name=A81062_G0004370.mRNA.1.CDS.1;Parent=A81062_G0004370.mRNA.1
Sc_chrII	A81062	gene	693900	695063	.	+	.	ID=A81062_G0004380;Name=YBR246W
Sc_chrII	A81062	mRNA	693900	695063	.	+	.	ID=A81062_G0004380.mRNA.1;Name=A81062_G0004380.mRNA.1;Parent=A81062_G0004380
Sc_chrII	A81062	exon	693900	695063	.	+	.	ID=A81062_G0004380.mRNA.1.exon.1;Name=A81062_G0004380.mRNA.1.exon.1;Parent=A81062_G0004380.mRNA.1
Sc_chrII	A81062	CDS	693900	695063	.	+	0	ID=A81062_G0004380.mRNA.1.CDS.1;Name=A81062_G0004380.mRNA.1.CDS.1;Parent=A81062_G0004380.mRNA.1
Sc_chrII	A81062	gene	695291	696742	.	-	.	ID=A81062_G0004390;Name=YBR247C
Sc_chrII	A81062	mRNA	695291	696742	.	-	.	ID=A81062_G0004390.mRNA.1;Name=A81062_G0004390.mRNA.1;Parent=A81062_G0004390
Sc_chrII	A81062	exon	695291	696742	.	-	.	ID=A81062_G0004390.mRNA.1.exon.1;Name=A81062_G0004390.mRNA.1.exon.1;Parent=A81062_G0004390.mRNA.1
Sc_chrII	A81062	CDS	695291	696742	.	-	0	ID=A81062_G0004390.mRNA.1.CDS.1;Name=A81062_G0004390.mRNA.1.CDS.1;Parent=A81062_G0004390.mRNA.1
Sc_chrII	A81062	gene	697092	698750	.	-	.	ID=A81062_G0004400;Name=YBR248C
Sc_chrII	A81062	mRNA	697092	698750	.	-	.	ID=A81062_G0004400.mRNA.1;Name=A81062_G0004400.mRNA.1;Parent=A81062_G0004400
Sc_chrII	A81062	exon	697092	698750	.	-	.	ID=A81062_G0004400.mRNA.1.exon.1;Name=A81062_G0004400.mRNA.1.exon.1;Parent=A81062_G0004400.mRNA.1
Sc_chrII	A81062	CDS	697092	698750	.	-	0	ID=A81062_G0004400.mRNA.1.CDS.1;Name=A81062_G0004400.mRNA.1.CDS.1;Parent=A81062_G0004400.mRNA.1
Sc_chrII	A81062	gene	699167	700279	.	-	.	ID=A81062_G0004410;Name=YBR249C
Sc_chrII	A81062	mRNA	699167	700279	.	-	.	ID=A81062_G0004410.mRNA.1;Name=A81062_G0004410.mRNA.1;Parent=A81062_G0004410
Sc_chrII	A81062	exon	699167	700279	.	-	.	ID=A81062_G0004410.mRNA.1.exon.1;Name=A81062_G0004410.mRNA.1.exon.1;Parent=A81062_G0004410.mRNA.1
Sc_chrII	A81062	CDS	699167	700279	.	-	0	ID=A81062_G0004410.mRNA.1.CDS.1;Name=A81062_G0004410.mRNA.1.CDS.1;Parent=A81062_G0004410.mRNA.1
Sc_chrII	A81062	gene	701318	702889	.	+	.	ID=A81062_G0004420;Name=YBR250W
Sc_chrII	A81062	mRNA	701318	702889	.	+	.	ID=A81062_G0004420.mRNA.1;Name=A81062_G0004420.mRNA.1;Parent=A81062_G0004420
Sc_chrII	A81062	exon	701318	702889	.	+	.	ID=A81062_G0004420.mRNA.1.exon.1;Name=A81062_G0004420.mRNA.1.exon.1;Parent=A81062_G0004420.mRNA.1
Sc_chrII	A81062	CDS	701318	702889	.	+	0	ID=A81062_G0004420.mRNA.1.CDS.1;Name=A81062_G0004420.mRNA.1.CDS.1;Parent=A81062_G0004420.mRNA.1
Sc_chrII	A81062	gene	703673	704596	.	+	.	ID=A81062_G0004430;Name=YBR251W
Sc_chrII	A81062	mRNA	703673	704596	.	+	.	ID=A81062_G0004430.mRNA.1;Name=A81062_G0004430.mRNA.1;Parent=A81062_G0004430
Sc_chrII	A81062	exon	703673	704596	.	+	.	ID=A81062_G0004430.mRNA.1.exon.1;Name=A81062_G0004430.mRNA.1.exon.1;Parent=A81062_G0004430.mRNA.1
Sc_chrII	A81062	CDS	703673	704596	.	+	0	ID=A81062_G0004430.mRNA.1.CDS.1;Name=A81062_G0004430.mRNA.1.CDS.1;Parent=A81062_G0004430.mRNA.1
Sc_chrII	A81062	gene	705554	705919	.	+	.	ID=A81062_G0004440;Name=YBR253W
Sc_chrII	A81062	mRNA	705554	705919	.	+	.	ID=A81062_G0004440.mRNA.1;Name=A81062_G0004440.mRNA.1;Parent=A81062_G0004440
Sc_chrII	A81062	exon	705554	705919	.	+	.	ID=A81062_G0004440.mRNA.1.exon.1;Name=A81062_G0004440.mRNA.1.exon.1;Parent=A81062_G0004440.mRNA.1
Sc_chrII	A81062	CDS	705554	705919	.	+	0	ID=A81062_G0004440.mRNA.1.CDS.1;Name=A81062_G0004440.mRNA.1.CDS.1;Parent=A81062_G0004440.mRNA.1
Sc_chrII	A81062	gene	706016	706543	.	-	.	ID=A81062_G0004450;Name=YBR254C
Sc_chrII	A81062	mRNA	706016	706543	.	-	.	ID=A81062_G0004450.mRNA.1;Name=A81062_G0004450.mRNA.1;Parent=A81062_G0004450
Sc_chrII	A81062	exon	706016	706543	.	-	.	ID=A81062_G0004450.mRNA.1.exon.1;Name=A81062_G0004450.mRNA.1.exon.1;Parent=A81062_G0004450.mRNA.1
Sc_chrII	A81062	CDS	706016	706543	.	-	0	ID=A81062_G0004450.mRNA.1.CDS.1;Name=A81062_G0004450.mRNA.1.CDS.1;Parent=A81062_G0004450.mRNA.1
Sc_chrII	A81062	gene	706736	708820	.	+	.	ID=A81062_G0004460;Name=YBR255W
Sc_chrII	A81062	mRNA	706736	708820	.	+	.	ID=A81062_G0004460.mRNA.1;Name=A81062_G0004460.mRNA.1;Parent=A81062_G0004460
Sc_chrII	A81062	exon	706736	708820	.	+	.	ID=A81062_G0004460.mRNA.1.exon.1;Name=A81062_G0004460.mRNA.1.exon.1;Parent=A81062_G0004460.mRNA.1
Sc_chrII	A81062	CDS	706736	708820	.	+	0	ID=A81062_G0004460.mRNA.1.CDS.1;Name=A81062_G0004460.mRNA.1.CDS.1;Parent=A81062_G0004460.mRNA.1
Sc_chrII	A81062	gene	708898	709354	.	-	.	ID=A81062_G0004470;Name=YBR255C-A
Sc_chrII	A81062	mRNA	708898	709354	.	-	.	ID=A81062_G0004470.mRNA.1;Name=A81062_G0004470.mRNA.1;Parent=A81062_G0004470
Sc_chrII	A81062	exon	708898	709197	.	-	.	ID=A81062_G0004470.mRNA.1.exon.2;Name=A81062_G0004470.mRNA.1.exon.2;Parent=A81062_G0004470.mRNA.1
Sc_chrII	A81062	exon	709292	709354	.	-	.	ID=A81062_G0004470.mRNA.1.exon.1;Name=A81062_G0004470.mRNA.1.exon.1;Parent=A81062_G0004470.mRNA.1
Sc_chrII	A81062	CDS	708898	709197	.	-	0	ID=A81062_G0004470.mRNA.1.CDS.2;Name=A81062_G0004470.mRNA.1.CDS.2;Parent=A81062_G0004470.mRNA.1
Sc_chrII	A81062	CDS	709292	709354	.	-	0	ID=A81062_G0004470.mRNA.1.CDS.1;Name=A81062_G0004470.mRNA.1.CDS.1;Parent=A81062_G0004470.mRNA.1
Sc_chrII	A81062	gene	709666	710382	.	-	.	ID=A81062_G0004480;Name=YBR256C
Sc_chrII	A81062	mRNA	709666	710382	.	-	.	ID=A81062_G0004480.mRNA.1;Name=A81062_G0004480.mRNA.1;Parent=A81062_G0004480
Sc_chrII	A81062	exon	709666	710382	.	-	.	ID=A81062_G0004480.mRNA.1.exon.1;Name=A81062_G0004480.mRNA.1.exon.1;Parent=A81062_G0004480.mRNA.1
Sc_chrII	A81062	CDS	709666	710382	.	-	0	ID=A81062_G0004480.mRNA.1.CDS.1;Name=A81062_G0004480.mRNA.1.CDS.1;Parent=A81062_G0004480.mRNA.1
Sc_chrII	A81062	gene	711165	712004	.	+	.	ID=A81062_G0004490;Name=YBR257W
Sc_chrII	A81062	mRNA	711165	712004	.	+	.	ID=A81062_G0004490.mRNA.1;Name=A81062_G0004490.mRNA.1;Parent=A81062_G0004490
Sc_chrII	A81062	exon	711165	712004	.	+	.	ID=A81062_G0004490.mRNA.1.exon.1;Name=A81062_G0004490.mRNA.1.exon.1;Parent=A81062_G0004490.mRNA.1
Sc_chrII	A81062	CDS	711165	712004	.	+	0	ID=A81062_G0004490.mRNA.1.CDS.1;Name=A81062_G0004490.mRNA.1.CDS.1;Parent=A81062_G0004490.mRNA.1
Sc_chrII	A81062	gene	712014	712442	.	-	.	ID=A81062_G0004500;Name=YBR258C
Sc_chrII	A81062	mRNA	712014	712442	.	-	.	ID=A81062_G0004500.mRNA.1;Name=A81062_G0004500.mRNA.1;Parent=A81062_G0004500
Sc_chrII	A81062	exon	712014	712442	.	-	.	ID=A81062_G0004500.mRNA.1.exon.1;Name=A81062_G0004500.mRNA.1.exon.1;Parent=A81062_G0004500.mRNA.1
Sc_chrII	A81062	CDS	712014	712442	.	-	0	ID=A81062_G0004500.mRNA.1.CDS.1;Name=A81062_G0004500.mRNA.1.CDS.1;Parent=A81062_G0004500.mRNA.1
Sc_chrII	A81062	gene	712667	714733	.	+	.	ID=A81062_G0004510;Name=YBR259W
Sc_chrII	A81062	mRNA	712667	714733	.	+	.	ID=A81062_G0004510.mRNA.1;Name=A81062_G0004510.mRNA.1;Parent=A81062_G0004510
Sc_chrII	A81062	exon	712667	714733	.	+	.	ID=A81062_G0004510.mRNA.1.exon.1;Name=A81062_G0004510.mRNA.1.exon.1;Parent=A81062_G0004510.mRNA.1
Sc_chrII	A81062	CDS	712667	714733	.	+	0	ID=A81062_G0004510.mRNA.1.CDS.1;Name=A81062_G0004510.mRNA.1.CDS.1;Parent=A81062_G0004510.mRNA.1
Sc_chrII	A81062	gene	714918	716918	.	-	.	ID=A81062_G0004520;Name=YBR260C
Sc_chrII	A81062	mRNA	714918	716918	.	-	.	ID=A81062_G0004520.mRNA.1;Name=A81062_G0004520.mRNA.1;Parent=A81062_G0004520
Sc_chrII	A81062	exon	714918	716918	.	-	.	ID=A81062_G0004520.mRNA.1.exon.1;Name=A81062_G0004520.mRNA.1.exon.1;Parent=A81062_G0004520.mRNA.1
Sc_chrII	A81062	CDS	714918	716918	.	-	0	ID=A81062_G0004520.mRNA.1.CDS.1;Name=A81062_G0004520.mRNA.1.CDS.1;Parent=A81062_G0004520.mRNA.1
Sc_chrII	A81062	gene	717111	717809	.	-	.	ID=A81062_G0004530;Name=YBR261C
Sc_chrII	A81062	mRNA	717111	717809	.	-	.	ID=A81062_G0004530.mRNA.1;Name=A81062_G0004530.mRNA.1;Parent=A81062_G0004530
Sc_chrII	A81062	exon	717111	717809	.	-	.	ID=A81062_G0004530.mRNA.1.exon.1;Name=A81062_G0004530.mRNA.1.exon.1;Parent=A81062_G0004530.mRNA.1
Sc_chrII	A81062	CDS	717111	717809	.	-	0	ID=A81062_G0004530.mRNA.1.CDS.1;Name=A81062_G0004530.mRNA.1.CDS.1;Parent=A81062_G0004530.mRNA.1
Sc_chrII	A81062	gene	717999	718319	.	-	.	ID=A81062_G0004540;Name=YBR262C
Sc_chrII	A81062	mRNA	717999	718319	.	-	.	ID=A81062_G0004540.mRNA.1;Name=A81062_G0004540.mRNA.1;Parent=A81062_G0004540
Sc_chrII	A81062	exon	717999	718319	.	-	.	ID=A81062_G0004540.mRNA.1.exon.1;Name=A81062_G0004540.mRNA.1.exon.1;Parent=A81062_G0004540.mRNA.1
Sc_chrII	A81062	CDS	717999	718319	.	-	0	ID=A81062_G0004540.mRNA.1.CDS.1;Name=A81062_G0004540.mRNA.1.CDS.1;Parent=A81062_G0004540.mRNA.1
Sc_chrII	A81062	gene	718543	720015	.	+	.	ID=A81062_G0004550;Name=YBR263W
Sc_chrII	A81062	mRNA	718543	720015	.	+	.	ID=A81062_G0004550.mRNA.1;Name=A81062_G0004550.mRNA.1;Parent=A81062_G0004550
Sc_chrII	A81062	exon	718543	720015	.	+	.	ID=A81062_G0004550.mRNA.1.exon.1;Name=A81062_G0004550.mRNA.1.exon.1;Parent=A81062_G0004550.mRNA.1
Sc_chrII	A81062	CDS	718543	720015	.	+	0	ID=A81062_G0004550.mRNA.1.CDS.1;Name=A81062_G0004550.mRNA.1.CDS.1;Parent=A81062_G0004550.mRNA.1
Sc_chrII	A81062	gene	720049	720705	.	-	.	ID=A81062_G0004560;Name=YBR264C
Sc_chrII	A81062	mRNA	720049	720705	.	-	.	ID=A81062_G0004560.mRNA.1;Name=A81062_G0004560.mRNA.1;Parent=A81062_G0004560
Sc_chrII	A81062	exon	720049	720705	.	-	.	ID=A81062_G0004560.mRNA.1.exon.1;Name=A81062_G0004560.mRNA.1.exon.1;Parent=A81062_G0004560.mRNA.1
Sc_chrII	A81062	CDS	720049	720705	.	-	0	ID=A81062_G0004560.mRNA.1.CDS.1;Name=A81062_G0004560.mRNA.1.CDS.1;Parent=A81062_G0004560.mRNA.1
Sc_chrII	A81062	gene	720861	721823	.	+	.	ID=A81062_G0004570;Name=YBR265W
Sc_chrII	A81062	mRNA	720861	721823	.	+	.	ID=A81062_G0004570.mRNA.1;Name=A81062_G0004570.mRNA.1;Parent=A81062_G0004570
Sc_chrII	A81062	exon	720861	721823	.	+	.	ID=A81062_G0004570.mRNA.1.exon.1;Name=A81062_G0004570.mRNA.1.exon.1;Parent=A81062_G0004570.mRNA.1
Sc_chrII	A81062	CDS	720861	721823	.	+	0	ID=A81062_G0004570.mRNA.1.CDS.1;Name=A81062_G0004570.mRNA.1.CDS.1;Parent=A81062_G0004570.mRNA.1
Sc_chrII	A81062	gene	722120	723301	.	+	.	ID=A81062_G0004580;Name=YBR267W
Sc_chrII	A81062	mRNA	722120	723301	.	+	.	ID=A81062_G0004580.mRNA.1;Name=A81062_G0004580.mRNA.1;Parent=A81062_G0004580
Sc_chrII	A81062	exon	722120	723301	.	+	.	ID=A81062_G0004580.mRNA.1.exon.1;Name=A81062_G0004580.mRNA.1.exon.1;Parent=A81062_G0004580.mRNA.1
Sc_chrII	A81062	CDS	722120	723301	.	+	0	ID=A81062_G0004580.mRNA.1.CDS.1;Name=A81062_G0004580.mRNA.1.CDS.1;Parent=A81062_G0004580.mRNA.1
Sc_chrII	A81062	gene	723578	723895	.	+	.	ID=A81062_G0004590;Name=YBR268W
Sc_chrII	A81062	mRNA	723578	723895	.	+	.	ID=A81062_G0004590.mRNA.1;Name=A81062_G0004590.mRNA.1;Parent=A81062_G0004590
Sc_chrII	A81062	exon	723578	723895	.	+	.	ID=A81062_G0004590.mRNA.1.exon.1;Name=A81062_G0004590.mRNA.1.exon.1;Parent=A81062_G0004590.mRNA.1
Sc_chrII	A81062	CDS	723578	723895	.	+	0	ID=A81062_G0004590.mRNA.1.CDS.1;Name=A81062_G0004590.mRNA.1.CDS.1;Parent=A81062_G0004590.mRNA.1
Sc_chrII	A81062	gene	724439	724855	.	-	.	ID=A81062_G0004600;Name=YBR269C
Sc_chrII	A81062	mRNA	724439	724855	.	-	.	ID=A81062_G0004600.mRNA.1;Name=A81062_G0004600.mRNA.1;Parent=A81062_G0004600
Sc_chrII	A81062	exon	724439	724855	.	-	.	ID=A81062_G0004600.mRNA.1.exon.1;Name=A81062_G0004600.mRNA.1.exon.1;Parent=A81062_G0004600.mRNA.1
Sc_chrII	A81062	CDS	724439	724855	.	-	0	ID=A81062_G0004600.mRNA.1.CDS.1;Name=A81062_G0004600.mRNA.1.CDS.1;Parent=A81062_G0004600.mRNA.1
Sc_chrII	A81062	gene	725040	726677	.	-	.	ID=A81062_G0004610;Name=YBR270C
Sc_chrII	A81062	mRNA	725040	726677	.	-	.	ID=A81062_G0004610.mRNA.1;Name=A81062_G0004610.mRNA.1;Parent=A81062_G0004610
Sc_chrII	A81062	exon	725040	726677	.	-	.	ID=A81062_G0004610.mRNA.1.exon.1;Name=A81062_G0004610.mRNA.1.exon.1;Parent=A81062_G0004610.mRNA.1
Sc_chrII	A81062	CDS	725040	726677	.	-	0	ID=A81062_G0004610.mRNA.1.CDS.1;Name=A81062_G0004610.mRNA.1.CDS.1;Parent=A81062_G0004610.mRNA.1
Sc_chrII	A81062	gene	727129	728388	.	+	.	ID=A81062_G0004620;Name=YBR271W
Sc_chrII	A81062	mRNA	727129	728388	.	+	.	ID=A81062_G0004620.mRNA.1;Name=A81062_G0004620.mRNA.1;Parent=A81062_G0004620
Sc_chrII	A81062	exon	727129	728388	.	+	.	ID=A81062_G0004620.mRNA.1.exon.1;Name=A81062_G0004620.mRNA.1.exon.1;Parent=A81062_G0004620.mRNA.1
Sc_chrII	A81062	CDS	727129	728388	.	+	0	ID=A81062_G0004620.mRNA.1.CDS.1;Name=A81062_G0004620.mRNA.1.CDS.1;Parent=A81062_G0004620.mRNA.1
Sc_chrII	A81062	gene	728625	730073	.	-	.	ID=A81062_G0004630;Name=YBR272C
Sc_chrII	A81062	mRNA	728625	730073	.	-	.	ID=A81062_G0004630.mRNA.1;Name=A81062_G0004630.mRNA.1;Parent=A81062_G0004630
Sc_chrII	A81062	exon	728625	730073	.	-	.	ID=A81062_G0004630.mRNA.1.exon.1;Name=A81062_G0004630.mRNA.1.exon.1;Parent=A81062_G0004630.mRNA.1
Sc_chrII	A81062	CDS	728625	730073	.	-	0	ID=A81062_G0004630.mRNA.1.CDS.1;Name=A81062_G0004630.mRNA.1.CDS.1;Parent=A81062_G0004630.mRNA.1
Sc_chrII	A81062	gene	730330	731640	.	-	.	ID=A81062_G0004640;Name=YBR273C
Sc_chrII	A81062	mRNA	730330	731640	.	-	.	ID=A81062_G0004640.mRNA.1;Name=A81062_G0004640.mRNA.1;Parent=A81062_G0004640
Sc_chrII	A81062	exon	730330	731640	.	-	.	ID=A81062_G0004640.mRNA.1.exon.1;Name=A81062_G0004640.mRNA.1.exon.1;Parent=A81062_G0004640.mRNA.1
Sc_chrII	A81062	CDS	730330	731640	.	-	0	ID=A81062_G0004640.mRNA.1.CDS.1;Name=A81062_G0004640.mRNA.1.CDS.1;Parent=A81062_G0004640.mRNA.1
Sc_chrII	A81062	gene	731863	733446	.	+	.	ID=A81062_G0004650;Name=YBR274W
Sc_chrII	A81062	mRNA	731863	733446	.	+	.	ID=A81062_G0004650.mRNA.1;Name=A81062_G0004650.mRNA.1;Parent=A81062_G0004650
Sc_chrII	A81062	exon	731863	733446	.	+	.	ID=A81062_G0004650.mRNA.1.exon.1;Name=A81062_G0004650.mRNA.1.exon.1;Parent=A81062_G0004650.mRNA.1
Sc_chrII	A81062	CDS	731863	733446	.	+	0	ID=A81062_G0004650.mRNA.1.CDS.1;Name=A81062_G0004650.mRNA.1.CDS.1;Parent=A81062_G0004650.mRNA.1
Sc_chrII	A81062	gene	733624	739374	.	-	.	ID=A81062_G0004660;Name=YBR275C
Sc_chrII	A81062	mRNA	733624	739374	.	-	.	ID=A81062_G0004660.mRNA.1;Name=A81062_G0004660.mRNA.1;Parent=A81062_G0004660
Sc_chrII	A81062	exon	733624	739374	.	-	.	ID=A81062_G0004660.mRNA.1.exon.1;Name=A81062_G0004660.mRNA.1.exon.1;Parent=A81062_G0004660.mRNA.1
Sc_chrII	A81062	CDS	733624	739374	.	-	0	ID=A81062_G0004660.mRNA.1.CDS.1;Name=A81062_G0004660.mRNA.1.CDS.1;Parent=A81062_G0004660.mRNA.1
Sc_chrII	A81062	gene	739886	742309	.	-	.	ID=A81062_G0004670;Name=YBR276C
Sc_chrII	A81062	mRNA	739886	742309	.	-	.	ID=A81062_G0004670.mRNA.1;Name=A81062_G0004670.mRNA.1;Parent=A81062_G0004670
Sc_chrII	A81062	exon	739886	742309	.	-	.	ID=A81062_G0004670.mRNA.1.exon.1;Name=A81062_G0004670.mRNA.1.exon.1;Parent=A81062_G0004670.mRNA.1
Sc_chrII	A81062	CDS	739886	742309	.	-	0	ID=A81062_G0004670.mRNA.1.CDS.1;Name=A81062_G0004670.mRNA.1.CDS.1;Parent=A81062_G0004670.mRNA.1
Sc_chrII	A81062	gene	742560	743165	.	+	.	ID=A81062_G0004680;Name=YBR278W
Sc_chrII	A81062	mRNA	742560	743165	.	+	.	ID=A81062_G0004680.mRNA.1;Name=A81062_G0004680.mRNA.1;Parent=A81062_G0004680
Sc_chrII	A81062	exon	742560	743165	.	+	.	ID=A81062_G0004680.mRNA.1.exon.1;Name=A81062_G0004680.mRNA.1.exon.1;Parent=A81062_G0004680.mRNA.1
Sc_chrII	A81062	CDS	742560	743165	.	+	0	ID=A81062_G0004680.mRNA.1.CDS.1;Name=A81062_G0004680.mRNA.1.CDS.1;Parent=A81062_G0004680.mRNA.1
Sc_chrII	A81062	gene	743523	744860	.	+	.	ID=A81062_G0004690;Name=YBR279W
Sc_chrII	A81062	mRNA	743523	744860	.	+	.	ID=A81062_G0004690.mRNA.1;Name=A81062_G0004690.mRNA.1;Parent=A81062_G0004690
Sc_chrII	A81062	exon	743523	744860	.	+	.	ID=A81062_G0004690.mRNA.1.exon.1;Name=A81062_G0004690.mRNA.1.exon.1;Parent=A81062_G0004690.mRNA.1
Sc_chrII	A81062	CDS	743523	744860	.	+	0	ID=A81062_G0004690.mRNA.1.CDS.1;Name=A81062_G0004690.mRNA.1.CDS.1;Parent=A81062_G0004690.mRNA.1
Sc_chrII	A81062	gene	745050	746978	.	-	.	ID=A81062_G0004700;Name=YBR280C
Sc_chrII	A81062	mRNA	745050	746978	.	-	.	ID=A81062_G0004700.mRNA.1;Name=A81062_G0004700.mRNA.1;Parent=A81062_G0004700
Sc_chrII	A81062	exon	745050	746978	.	-	.	ID=A81062_G0004700.mRNA.1.exon.1;Name=A81062_G0004700.mRNA.1.exon.1;Parent=A81062_G0004700.mRNA.1
Sc_chrII	A81062	CDS	745050	746978	.	-	0	ID=A81062_G0004700.mRNA.1.CDS.1;Name=A81062_G0004700.mRNA.1.CDS.1;Parent=A81062_G0004700.mRNA.1
Sc_chrII	A81062	gene	747236	749872	.	-	.	ID=A81062_G0004710;Name=YBR281C
Sc_chrII	A81062	mRNA	747236	749872	.	-	.	ID=A81062_G0004710.mRNA.1;Name=A81062_G0004710.mRNA.1;Parent=A81062_G0004710
Sc_chrII	A81062	exon	747236	749872	.	-	.	ID=A81062_G0004710.mRNA.1.exon.1;Name=A81062_G0004710.mRNA.1.exon.1;Parent=A81062_G0004710.mRNA.1
Sc_chrII	A81062	CDS	747236	749872	.	-	0	ID=A81062_G0004710.mRNA.1.CDS.1;Name=A81062_G0004710.mRNA.1.CDS.1;Parent=A81062_G0004710.mRNA.1
Sc_chrII	A81062	gene	750505	750945	.	+	.	ID=A81062_G0004720;Name=YBR282W
Sc_chrII	A81062	mRNA	750505	750945	.	+	.	ID=A81062_G0004720.mRNA.1;Name=A81062_G0004720.mRNA.1;Parent=A81062_G0004720
Sc_chrII	A81062	exon	750505	750945	.	+	.	ID=A81062_G0004720.mRNA.1.exon.1;Name=A81062_G0004720.mRNA.1.exon.1;Parent=A81062_G0004720.mRNA.1
Sc_chrII	A81062	CDS	750505	750945	.	+	0	ID=A81062_G0004720.mRNA.1.CDS.1;Name=A81062_G0004720.mRNA.1.CDS.1;Parent=A81062_G0004720.mRNA.1
Sc_chrII	A81062	gene	751208	752680	.	-	.	ID=A81062_G0004730;Name=YBR283C
Sc_chrII	A81062	mRNA	751208	752680	.	-	.	ID=A81062_G0004730.mRNA.1;Name=A81062_G0004730.mRNA.1;Parent=A81062_G0004730
Sc_chrII	A81062	exon	751208	752680	.	-	.	ID=A81062_G0004730.mRNA.1.exon.1;Name=A81062_G0004730.mRNA.1.exon.1;Parent=A81062_G0004730.mRNA.1
Sc_chrII	A81062	CDS	751208	752680	.	-	0	ID=A81062_G0004730.mRNA.1.CDS.1;Name=A81062_G0004730.mRNA.1.CDS.1;Parent=A81062_G0004730.mRNA.1
Sc_chrII	A81062	gene	753504	755897	.	+	.	ID=A81062_G0004740;Name=YBR284W
Sc_chrII	A81062	mRNA	753504	755897	.	+	.	ID=A81062_G0004740.mRNA.1;Name=A81062_G0004740.mRNA.1;Parent=A81062_G0004740
Sc_chrII	A81062	exon	753504	755897	.	+	.	ID=A81062_G0004740.mRNA.1.exon.1;Name=A81062_G0004740.mRNA.1.exon.1;Parent=A81062_G0004740.mRNA.1
Sc_chrII	A81062	CDS	753504	755897	.	+	0	ID=A81062_G0004740.mRNA.1.CDS.1;Name=A81062_G0004740.mRNA.1.CDS.1;Parent=A81062_G0004740.mRNA.1
Sc_chrII	A81062	gene	756189	756623	.	+	.	ID=A81062_G0004750;Name=YBR285W
Sc_chrII	A81062	mRNA	756189	756623	.	+	.	ID=A81062_G0004750.mRNA.1;Name=A81062_G0004750.mRNA.1;Parent=A81062_G0004750
Sc_chrII	A81062	exon	756189	756623	.	+	.	ID=A81062_G0004750.mRNA.1.exon.1;Name=A81062_G0004750.mRNA.1.exon.1;Parent=A81062_G0004750.mRNA.1
Sc_chrII	A81062	CDS	756189	756623	.	+	0	ID=A81062_G0004750.mRNA.1.CDS.1;Name=A81062_G0004750.mRNA.1.CDS.1;Parent=A81062_G0004750.mRNA.1
Sc_chrII	A81062	gene	756964	758577	.	+	.	ID=A81062_G0004760;Name=YBR286W
Sc_chrII	A81062	mRNA	756964	758577	.	+	.	ID=A81062_G0004760.mRNA.1;Name=A81062_G0004760.mRNA.1;Parent=A81062_G0004760
Sc_chrII	A81062	exon	756964	758577	.	+	.	ID=A81062_G0004760.mRNA.1.exon.1;Name=A81062_G0004760.mRNA.1.exon.1;Parent=A81062_G0004760.mRNA.1
Sc_chrII	A81062	CDS	756964	758577	.	+	0	ID=A81062_G0004760.mRNA.1.CDS.1;Name=A81062_G0004760.mRNA.1.CDS.1;Parent=A81062_G0004760.mRNA.1
Sc_chrII	A81062	gene	758835	760118	.	+	.	ID=A81062_G0004770;Name=YBR287W
Sc_chrII	A81062	mRNA	758835	760118	.	+	.	ID=A81062_G0004770.mRNA.1;Name=A81062_G0004770.mRNA.1;Parent=A81062_G0004770
Sc_chrII	A81062	exon	758835	760118	.	+	.	ID=A81062_G0004770.mRNA.1.exon.1;Name=A81062_G0004770.mRNA.1.exon.1;Parent=A81062_G0004770.mRNA.1
Sc_chrII	A81062	CDS	758835	760118	.	+	0	ID=A81062_G0004770.mRNA.1.CDS.1;Name=A81062_G0004770.mRNA.1.CDS.1;Parent=A81062_G0004770.mRNA.1
Sc_chrII	A81062	gene	760276	761727	.	-	.	ID=A81062_G0004780;Name=YBR288C
Sc_chrII	A81062	mRNA	760276	761727	.	-	.	ID=A81062_G0004780.mRNA.1;Name=A81062_G0004780.mRNA.1;Parent=A81062_G0004780
Sc_chrII	A81062	exon	760276	761727	.	-	.	ID=A81062_G0004780.mRNA.1.exon.1;Name=A81062_G0004780.mRNA.1.exon.1;Parent=A81062_G0004780.mRNA.1
Sc_chrII	A81062	CDS	760276	761727	.	-	0	ID=A81062_G0004780.mRNA.1.CDS.1;Name=A81062_G0004780.mRNA.1.CDS.1;Parent=A81062_G0004780.mRNA.1
Sc_chrII	A81062	gene	761931	764651	.	+	.	ID=A81062_G0004790;Name=YBR289W
Sc_chrII	A81062	mRNA	761931	764651	.	+	.	ID=A81062_G0004790.mRNA.1;Name=A81062_G0004790.mRNA.1;Parent=A81062_G0004790
Sc_chrII	A81062	exon	761931	764651	.	+	.	ID=A81062_G0004790.mRNA.1.exon.1;Name=A81062_G0004790.mRNA.1.exon.1;Parent=A81062_G0004790.mRNA.1
Sc_chrII	A81062	CDS	761931	764651	.	+	0	ID=A81062_G0004790.mRNA.1.CDS.1;Name=A81062_G0004790.mRNA.1.CDS.1;Parent=A81062_G0004790.mRNA.1
Sc_chrII	A81062	gene	764858	765823	.	+	.	ID=A81062_G0004800;Name=YBR290W
Sc_chrII	A81062	mRNA	764858	765823	.	+	.	ID=A81062_G0004800.mRNA.1;Name=A81062_G0004800.mRNA.1;Parent=A81062_G0004800
Sc_chrII	A81062	exon	764858	765823	.	+	.	ID=A81062_G0004800.mRNA.1.exon.1;Name=A81062_G0004800.mRNA.1.exon.1;Parent=A81062_G0004800.mRNA.1
Sc_chrII	A81062	CDS	764858	765823	.	+	0	ID=A81062_G0004800.mRNA.1.CDS.1;Name=A81062_G0004800.mRNA.1.CDS.1;Parent=A81062_G0004800.mRNA.1
Sc_chrII	A81062	gene	765940	766839	.	-	.	ID=A81062_G0004810;Name=YBR291C
Sc_chrII	A81062	mRNA	765940	766839	.	-	.	ID=A81062_G0004810.mRNA.1;Name=A81062_G0004810.mRNA.1;Parent=A81062_G0004810
Sc_chrII	A81062	exon	765940	766839	.	-	.	ID=A81062_G0004810.mRNA.1.exon.1;Name=A81062_G0004810.mRNA.1.exon.1;Parent=A81062_G0004810.mRNA.1
Sc_chrII	A81062	CDS	765940	766839	.	-	0	ID=A81062_G0004810.mRNA.1.CDS.1;Name=A81062_G0004810.mRNA.1.CDS.1;Parent=A81062_G0004810.mRNA.1
Sc_chrII	A81062	gene	769275	770699	.	+	.	ID=A81062_G0004820;Name=YBR293W
Sc_chrII	A81062	mRNA	769275	770699	.	+	.	ID=A81062_G0004820.mRNA.1;Name=A81062_G0004820.mRNA.1;Parent=A81062_G0004820
Sc_chrII	A81062	exon	769275	770699	.	+	.	ID=A81062_G0004820.mRNA.1.exon.1;Name=A81062_G0004820.mRNA.1.exon.1;Parent=A81062_G0004820.mRNA.1
Sc_chrII	A81062	CDS	769275	770699	.	+	0	ID=A81062_G0004820.mRNA.1.CDS.1;Name=A81062_G0004820.mRNA.1.CDS.1;Parent=A81062_G0004820.mRNA.1
Sc_chrII	A81062	gene	771505	774084	.	+	.	ID=A81062_G0004830;Name=YBR294W
Sc_chrII	A81062	mRNA	771505	774084	.	+	.	ID=A81062_G0004830.mRNA.1;Name=A81062_G0004830.mRNA.1;Parent=A81062_G0004830
Sc_chrII	A81062	exon	771505	774084	.	+	.	ID=A81062_G0004830.mRNA.1.exon.1;Name=A81062_G0004830.mRNA.1.exon.1;Parent=A81062_G0004830.mRNA.1
Sc_chrII	A81062	CDS	771505	774084	.	+	0	ID=A81062_G0004830.mRNA.1.CDS.1;Name=A81062_G0004830.mRNA.1.CDS.1;Parent=A81062_G0004830.mRNA.1
Sc_chrII	A81062	gene	775120	778770	.	+	.	ID=A81062_G0004840;Name=YBR295W
Sc_chrII	A81062	mRNA	775120	778770	.	+	.	ID=A81062_G0004840.mRNA.1;Name=A81062_G0004840.mRNA.1;Parent=A81062_G0004840
Sc_chrII	A81062	exon	775120	778770	.	+	.	ID=A81062_G0004840.mRNA.1.exon.1;Name=A81062_G0004840.mRNA.1.exon.1;Parent=A81062_G0004840.mRNA.1
Sc_chrII	A81062	CDS	775120	778770	.	+	0	ID=A81062_G0004840.mRNA.1.CDS.1;Name=A81062_G0004840.mRNA.1.CDS.1;Parent=A81062_G0004840.mRNA.1
Sc_chrII	A81062	gene	779072	780796	.	-	.	ID=A81062_G0004850;Name=YBR296C
Sc_chrII	A81062	mRNA	779072	780796	.	-	.	ID=A81062_G0004850.mRNA.1;Name=A81062_G0004850.mRNA.1;Parent=A81062_G0004850
Sc_chrII	A81062	exon	779072	780796	.	-	.	ID=A81062_G0004850.mRNA.1.exon.1;Name=A81062_G0004850.mRNA.1.exon.1;Parent=A81062_G0004850.mRNA.1
Sc_chrII	A81062	CDS	779072	780796	.	-	0	ID=A81062_G0004850.mRNA.1.CDS.1;Name=A81062_G0004850.mRNA.1.CDS.1;Parent=A81062_G0004850.mRNA.1
Sc_chrII	A81062	gene	782797	784188	.	+	.	ID=A81062_G0004860;Name=YBR297W
Sc_chrII	A81062	mRNA	782797	784188	.	+	.	ID=A81062_G0004860.mRNA.1;Name=A81062_G0004860.mRNA.1;Parent=A81062_G0004860
Sc_chrII	A81062	exon	782797	784188	.	+	.	ID=A81062_G0004860.mRNA.1.exon.1;Name=A81062_G0004860.mRNA.1.exon.1;Parent=A81062_G0004860.mRNA.1
Sc_chrII	A81062	CDS	782797	784188	.	+	0	ID=A81062_G0004860.mRNA.1.CDS.1;Name=A81062_G0004860.mRNA.1.CDS.1;Parent=A81062_G0004860.mRNA.1
Sc_chrII	A81062	gene	784897	786744	.	-	.	ID=A81062_G0004870;Name=A81062_G0004870
Sc_chrII	A81062	mRNA	784897	786744	.	-	.	ID=A81062_G0004870.mRNA.1;Name=A81062_G0004870.mRNA.1;Parent=A81062_G0004870
Sc_chrII	A81062	exon	784897	786744	.	-	.	ID=A81062_G0004870.mRNA.1.exon.1;Name=A81062_G0004870.mRNA.1.exon.1;Parent=A81062_G0004870.mRNA.1
Sc_chrII	A81062	CDS	784897	786744	.	-	0	ID=A81062_G0004870.mRNA.1.CDS.1;Name=A81062_G0004870.mRNA.1.CDS.1;Parent=A81062_G0004870.mRNA.1
Sc_chrII	A81062	gene	789254	790477	.	+	.	ID=A81062_G0004880;Name=A81062_G0004880
Sc_chrII	A81062	mRNA	789254	790477	.	+	.	ID=A81062_G0004880.mRNA.1;Name=A81062_G0004880.mRNA.1;Parent=A81062_G0004880
Sc_chrII	A81062	exon	789254	790477	.	+	.	ID=A81062_G0004880.mRNA.1.exon.1;Name=A81062_G0004880.mRNA.1.exon.1;Parent=A81062_G0004880.mRNA.1
Sc_chrII	A81062	CDS	789254	790477	.	+	0	ID=A81062_G0004880.mRNA.1.CDS.1;Name=A81062_G0004880.mRNA.1.CDS.1;Parent=A81062_G0004880.mRNA.1
Sc_chrII	A81062	gene	791154	792998	.	-	.	ID=A81062_G0004890;Name=YBR298C
Sc_chrII	A81062	mRNA	791154	792998	.	-	.	ID=A81062_G0004890.mRNA.1;Name=A81062_G0004890.mRNA.1;Parent=A81062_G0004890
Sc_chrII	A81062	exon	791154	792998	.	-	.	ID=A81062_G0004890.mRNA.1.exon.1;Name=A81062_G0004890.mRNA.1.exon.1;Parent=A81062_G0004890.mRNA.1
Sc_chrII	A81062	CDS	791154	792998	.	-	0	ID=A81062_G0004890.mRNA.1.CDS.1;Name=A81062_G0004890.mRNA.1.CDS.1;Parent=A81062_G0004890.mRNA.1
Sc_chrII	A81062	gene	793583	793774	.	-	.	ID=A81062_G0004900;Name=A81062_G0004900
Sc_chrII	A81062	mRNA	793583	793774	.	-	.	ID=A81062_G0004900.mRNA.1;Name=A81062_G0004900.mRNA.1;Parent=A81062_G0004900
Sc_chrII	A81062	exon	793583	793774	.	-	.	ID=A81062_G0004900.mRNA.1.exon.1;Name=A81062_G0004900.mRNA.1.exon.1;Parent=A81062_G0004900.mRNA.1
Sc_chrII	A81062	CDS	793583	793774	.	-	0	ID=A81062_G0004900.mRNA.1.CDS.1;Name=A81062_G0004900.mRNA.1.CDS.1;Parent=A81062_G0004900.mRNA.1
Sc_chrII	A81062	gene	793869	795623	.	+	.	ID=A81062_G0004910;Name=YBR299W
Sc_chrII	A81062	mRNA	793869	795623	.	+	.	ID=A81062_G0004910.mRNA.1;Name=A81062_G0004910.mRNA.1;Parent=A81062_G0004910
Sc_chrII	A81062	exon	793869	795623	.	+	.	ID=A81062_G0004910.mRNA.1.exon.1;Name=A81062_G0004910.mRNA.1.exon.1;Parent=A81062_G0004910.mRNA.1
Sc_chrII	A81062	CDS	793869	795623	.	+	0	ID=A81062_G0004910.mRNA.1.CDS.1;Name=A81062_G0004910.mRNA.1.CDS.1;Parent=A81062_G0004910.mRNA.1
Sc_chrII	A81062	gene	797579	797941	.	+	.	ID=A81062_G0004920;Name=YAL068C/YBR301W
Sc_chrII	A81062	mRNA	797579	797941	.	+	.	ID=A81062_G0004920.mRNA.1;Name=A81062_G0004920.mRNA.1;Parent=A81062_G0004920
Sc_chrII	A81062	exon	797579	797941	.	+	.	ID=A81062_G0004920.mRNA.1.exon.1;Name=A81062_G0004920.mRNA.1.exon.1;Parent=A81062_G0004920.mRNA.1
Sc_chrII	A81062	CDS	797579	797941	.	+	0	ID=A81062_G0004920.mRNA.1.CDS.1;Name=A81062_G0004920.mRNA.1.CDS.1;Parent=A81062_G0004920.mRNA.1
Sc_chrII	A81062	gene	798865	800004	.	-	.	ID=A81062_G0004930;Name=YBR302C/YML132W
Sc_chrII	A81062	mRNA	798865	800004	.	-	.	ID=A81062_G0004930.mRNA.1;Name=A81062_G0004930.mRNA.1;Parent=A81062_G0004930
Sc_chrII	A81062	exon	798865	800004	.	-	.	ID=A81062_G0004930.mRNA.1.exon.1;Name=A81062_G0004930.mRNA.1.exon.1;Parent=A81062_G0004930.mRNA.1
Sc_chrII	A81062	CDS	798865	800004	.	-	0	ID=A81062_G0004930.mRNA.1.CDS.1;Name=A81062_G0004930.mRNA.1.CDS.1;Parent=A81062_G0004930.mRNA.1
Sc_chrII	A81062	X_element	800908	801283	.	+	.	ID=X_element:Sc_chrII:800908-801283:+;Name=X_element:Sc_chrII:800908-801283:+
Sc_chrII	A81062	gene	800917	801171	.	-	.	ID=A81062_G0004940;Name=A81062_G0004940
Sc_chrII	A81062	mRNA	800917	801171	.	-	.	ID=A81062_G0004940.mRNA.1;Name=A81062_G0004940.mRNA.1;Parent=A81062_G0004940
Sc_chrII	A81062	exon	800917	801171	.	-	.	ID=A81062_G0004940.mRNA.1.exon.1;Name=A81062_G0004940.mRNA.1.exon.1;Parent=A81062_G0004940.mRNA.1
Sc_chrII	A81062	CDS	800917	801171	.	-	0	ID=A81062_G0004940.mRNA.1.CDS.1;Name=A81062_G0004940.mRNA.1.CDS.1;Parent=A81062_G0004940.mRNA.1
Sc_chrII	A81062	gene	801454	801642	.	-	.	ID=A81062_G0004950;Name=A81062_G0004950
Sc_chrII	A81062	mRNA	801454	801642	.	-	.	ID=A81062_G0004950.mRNA.1;Name=A81062_G0004950.mRNA.1;Parent=A81062_G0004950
Sc_chrII	A81062	exon	801454	801642	.	-	.	ID=A81062_G0004950.mRNA.1.exon.1;Name=A81062_G0004950.mRNA.1.exon.1;Parent=A81062_G0004950.mRNA.1
Sc_chrII	A81062	CDS	801454	801642	.	-	0	ID=A81062_G0004950.mRNA.1.CDS.1;Name=A81062_G0004950.mRNA.1.CDS.1;Parent=A81062_G0004950.mRNA.1
Sc_chrII	A81062	gene	802434	804032	.	+	.	ID=A81062_G0004960;Name=A81062_G0004960
Sc_chrII	A81062	mRNA	802434	804032	.	+	.	ID=A81062_G0004960.mRNA.1;Name=A81062_G0004960.mRNA.1;Parent=A81062_G0004960
Sc_chrII	A81062	exon	802434	804032	.	+	.	ID=A81062_G0004960.mRNA.1.exon.1;Name=A81062_G0004960.mRNA.1.exon.1;Parent=A81062_G0004960.mRNA.1
Sc_chrII	A81062	CDS	802434	804032	.	+	0	ID=A81062_G0004960.mRNA.1.CDS.1;Name=A81062_G0004960.mRNA.1.CDS.1;Parent=A81062_G0004960.mRNA.1
Sc_chrII	A81062	gene	804759	807011	.	+	.	ID=A81062_G0004970;Name=A81062_G0004970
Sc_chrII	A81062	mRNA	804759	807011	.	+	.	ID=A81062_G0004970.mRNA.1;Name=A81062_G0004970.mRNA.1;Parent=A81062_G0004970
Sc_chrII	A81062	exon	804759	807011	.	+	.	ID=A81062_G0004970.mRNA.1.exon.1;Name=A81062_G0004970.mRNA.1.exon.1;Parent=A81062_G0004970.mRNA.1
Sc_chrII	A81062	CDS	804759	807011	.	+	0	ID=A81062_G0004970.mRNA.1.CDS.1;Name=A81062_G0004970.mRNA.1.CDS.1;Parent=A81062_G0004970.mRNA.1
Sc_chrII	A81062	gene	807710	808639	.	+	.	ID=A81062_G0004980;Name=A81062_G0004980
Sc_chrII	A81062	mRNA	807710	808639	.	+	.	ID=A81062_G0004980.mRNA.1;Name=A81062_G0004980.mRNA.1;Parent=A81062_G0004980
Sc_chrII	A81062	exon	807710	808639	.	+	.	ID=A81062_G0004980.mRNA.1.exon.1;Name=A81062_G0004980.mRNA.1.exon.1;Parent=A81062_G0004980.mRNA.1
Sc_chrII	A81062	CDS	807710	808639	.	+	0	ID=A81062_G0004980.mRNA.1.CDS.1;Name=A81062_G0004980.mRNA.1.CDS.1;Parent=A81062_G0004980.mRNA.1
Sc_chrII	A81062	Y_prime_element	809428	813750	.	+	.	ID=Y_prime_element:Sc_chrII:809428-813750:+;Name=Y_prime_element:Sc_chrII:809428-813750:+
Sc_chrII	A81062	gene	811495	813354	.	+	.	ID=A81062_G0004990;Name=YEL077C
Sc_chrII	A81062	mRNA	811495	813354	.	+	.	ID=A81062_G0004990.mRNA.1;Name=A81062_G0004990.mRNA.1;Parent=A81062_G0004990
Sc_chrII	A81062	exon	811495	813354	.	+	.	ID=A81062_G0004990.mRNA.1.exon.1;Name=A81062_G0004990.mRNA.1.exon.1;Parent=A81062_G0004990.mRNA.1
Sc_chrII	A81062	CDS	811495	813354	.	+	0	ID=A81062_G0004990.mRNA.1.CDS.1;Name=A81062_G0004990.mRNA.1.CDS.1;Parent=A81062_G0004990.mRNA.1
Sc_chrIII	A81062	Y_prime_element	591	6810	.	-	.	ID=Y_prime_element:Sc_chrIII:591-6810:-;Name=Y_prime_element:Sc_chrIII:591-6810:-
Sc_chrIII	A81062	gene	1004	2632	.	-	.	ID=A81062_G0005000;Name=A81062_G0005000
Sc_chrIII	A81062	mRNA	1004	2632	.	-	.	ID=A81062_G0005000.mRNA.1;Name=A81062_G0005000.mRNA.1;Parent=A81062_G0005000
Sc_chrIII	A81062	exon	1004	2632	.	-	.	ID=A81062_G0005000.mRNA.1.exon.1;Name=A81062_G0005000.mRNA.1.exon.1;Parent=A81062_G0005000.mRNA.1
Sc_chrIII	A81062	CDS	1004	2632	.	-	0	ID=A81062_G0005000.mRNA.1.CDS.1;Name=A81062_G0005000.mRNA.1.CDS.1;Parent=A81062_G0005000.mRNA.1
Sc_chrIII	A81062	gene	5847	6259	.	-	.	ID=A81062_G0005010;Name=A81062_G0005010
Sc_chrIII	A81062	mRNA	5847	6259	.	-	.	ID=A81062_G0005010.mRNA.1;Name=A81062_G0005010.mRNA.1;Parent=A81062_G0005010
Sc_chrIII	A81062	exon	5847	5858	.	-	.	ID=A81062_G0005010.mRNA.1.exon.2;Name=A81062_G0005010.mRNA.1.exon.2;Parent=A81062_G0005010.mRNA.1
Sc_chrIII	A81062	exon	5921	6259	.	-	.	ID=A81062_G0005010.mRNA.1.exon.1;Name=A81062_G0005010.mRNA.1.exon.1;Parent=A81062_G0005010.mRNA.1
Sc_chrIII	A81062	CDS	5847	5858	.	-	0	ID=A81062_G0005010.mRNA.1.CDS.2;Name=A81062_G0005010.mRNA.1.CDS.2;Parent=A81062_G0005010.mRNA.1
Sc_chrIII	A81062	CDS	5921	6259	.	-	0	ID=A81062_G0005010.mRNA.1.CDS.1;Name=A81062_G0005010.mRNA.1.CDS.1;Parent=A81062_G0005010.mRNA.1
Sc_chrIII	A81062	X_element	6802	7254	.	-	.	ID=X_element:Sc_chrIII:6802-7254:-;Name=X_element:Sc_chrIII:6802-7254:-
Sc_chrIII	A81062	gene	6878	7102	.	+	.	ID=A81062_G0005020;Name=A81062_G0005020
Sc_chrIII	A81062	mRNA	6878	7102	.	+	.	ID=A81062_G0005020.mRNA.1;Name=A81062_G0005020.mRNA.1;Parent=A81062_G0005020
Sc_chrIII	A81062	exon	6878	7102	.	+	.	ID=A81062_G0005020.mRNA.1.exon.1;Name=A81062_G0005020.mRNA.1.exon.1;Parent=A81062_G0005020.mRNA.1
Sc_chrIII	A81062	CDS	6878	7102	.	+	0	ID=A81062_G0005020.mRNA.1.CDS.1;Name=A81062_G0005020.mRNA.1.CDS.1;Parent=A81062_G0005020.mRNA.1
Sc_chrIII	A81062	TY5	7336	10480	.	+	.	ID=TY5:Sc_chrIII:7336-10480:+;Name=TY5:Sc_chrIII:7336-10480:+
Sc_chrIII	A81062	gene	12647	14494	.	-	.	ID=A81062_G0005030;Name=YCL073C/YKR106W
Sc_chrIII	A81062	mRNA	12647	14494	.	-	.	ID=A81062_G0005030.mRNA.1;Name=A81062_G0005030.mRNA.1;Parent=A81062_G0005030
Sc_chrIII	A81062	exon	12647	14494	.	-	.	ID=A81062_G0005030.mRNA.1.exon.1;Name=A81062_G0005030.mRNA.1.exon.1;Parent=A81062_G0005030.mRNA.1
Sc_chrIII	A81062	CDS	12647	14494	.	-	0	ID=A81062_G0005030.mRNA.1.CDS.1;Name=A81062_G0005030.mRNA.1.CDS.1;Parent=A81062_G0005030.mRNA.1
Sc_chrIII	A81062	gene	15497	17002	.	+	.	ID=A81062_G0005040;Name=YKR105C
Sc_chrIII	A81062	mRNA	15497	17002	.	+	.	ID=A81062_G0005040.mRNA.1;Name=A81062_G0005040.mRNA.1;Parent=A81062_G0005040
Sc_chrIII	A81062	exon	15497	17002	.	+	.	ID=A81062_G0005040.mRNA.1.exon.1;Name=A81062_G0005040.mRNA.1.exon.1;Parent=A81062_G0005040.mRNA.1
Sc_chrIII	A81062	CDS	15497	17002	.	+	0	ID=A81062_G0005040.mRNA.1.CDS.1;Name=A81062_G0005040.mRNA.1.CDS.1;Parent=A81062_G0005040.mRNA.1
Sc_chrIII	A81062	gene	17045	17245	.	+	.	ID=A81062_G0005050;Name=A81062_G0005050
Sc_chrIII	A81062	mRNA	17045	17245	.	+	.	ID=A81062_G0005050.mRNA.1;Name=A81062_G0005050.mRNA.1;Parent=A81062_G0005050
Sc_chrIII	A81062	exon	17045	17245	.	+	.	ID=A81062_G0005050.mRNA.1.exon.1;Name=A81062_G0005050.mRNA.1.exon.1;Parent=A81062_G0005050.mRNA.1
Sc_chrIII	A81062	CDS	17045	17245	.	+	0	ID=A81062_G0005050.mRNA.1.CDS.1;Name=A81062_G0005050.mRNA.1.CDS.1;Parent=A81062_G0005050.mRNA.1
Sc_chrIII	A81062	gene	17704	18486	.	-	.	ID=A81062_G0005060;Name=YCL068C
Sc_chrIII	A81062	mRNA	17704	18486	.	-	.	ID=A81062_G0005060.mRNA.1;Name=A81062_G0005060.mRNA.1;Parent=A81062_G0005060
Sc_chrIII	A81062	exon	17704	18486	.	-	.	ID=A81062_G0005060.mRNA.1.exon.1;Name=A81062_G0005060.mRNA.1.exon.1;Parent=A81062_G0005060.mRNA.1
Sc_chrIII	A81062	CDS	17704	18486	.	-	0	ID=A81062_G0005060.mRNA.1.CDS.1;Name=A81062_G0005060.mRNA.1.CDS.1;Parent=A81062_G0005060.mRNA.1
Sc_chrIII	A81062	gene	18585	19217	.	-	.	ID=A81062_G0005070;Name=YCL067C
Sc_chrIII	A81062	mRNA	18585	19217	.	-	.	ID=A81062_G0005070.mRNA.1;Name=A81062_G0005070.mRNA.1;Parent=A81062_G0005070
Sc_chrIII	A81062	exon	18585	19217	.	-	.	ID=A81062_G0005070.mRNA.1.exon.1;Name=A81062_G0005070.mRNA.1.exon.1;Parent=A81062_G0005070.mRNA.1
Sc_chrIII	A81062	CDS	18585	19217	.	-	0	ID=A81062_G0005070.mRNA.1.CDS.1;Name=A81062_G0005070.mRNA.1.CDS.1;Parent=A81062_G0005070.mRNA.1
Sc_chrIII	A81062	gene	19481	20321	.	+	.	ID=A81062_G0005080;Name=YCL066W
Sc_chrIII	A81062	mRNA	19481	20321	.	+	.	ID=A81062_G0005080.mRNA.1;Name=A81062_G0005080.mRNA.1;Parent=A81062_G0005080
Sc_chrIII	A81062	exon	19481	19986	.	+	.	ID=A81062_G0005080.mRNA.1.exon.1;Name=A81062_G0005080.mRNA.1.exon.1;Parent=A81062_G0005080.mRNA.1
Sc_chrIII	A81062	exon	20009	20321	.	+	.	ID=A81062_G0005080.mRNA.1.exon.2;Name=A81062_G0005080.mRNA.1.exon.2;Parent=A81062_G0005080.mRNA.1
Sc_chrIII	A81062	CDS	19481	19986	.	+	0	ID=A81062_G0005080.mRNA.1.CDS.1;Name=A81062_G0005080.mRNA.1.CDS.1;Parent=A81062_G0005080.mRNA.1
Sc_chrIII	A81062	CDS	20009	20321	.	+	1	ID=A81062_G0005080.mRNA.1.CDS.2;Name=A81062_G0005080.mRNA.1.CDS.2;Parent=A81062_G0005080.mRNA.1
Sc_chrIII	A81062	gene	22043	23125	.	-	.	ID=A81062_G0005090;Name=YCL064C
Sc_chrIII	A81062	mRNA	22043	23125	.	-	.	ID=A81062_G0005090.mRNA.1;Name=A81062_G0005090.mRNA.1;Parent=A81062_G0005090
Sc_chrIII	A81062	exon	22043	23125	.	-	.	ID=A81062_G0005090.mRNA.1.exon.1;Name=A81062_G0005090.mRNA.1.exon.1;Parent=A81062_G0005090.mRNA.1
Sc_chrIII	A81062	CDS	22043	23125	.	-	0	ID=A81062_G0005090.mRNA.1.CDS.1;Name=A81062_G0005090.mRNA.1.CDS.1;Parent=A81062_G0005090.mRNA.1
Sc_chrIII	A81062	gene	23535	24812	.	+	.	ID=A81062_G0005100;Name=YCL063W
Sc_chrIII	A81062	mRNA	23535	24812	.	+	.	ID=A81062_G0005100.mRNA.1;Name=A81062_G0005100.mRNA.1;Parent=A81062_G0005100
Sc_chrIII	A81062	exon	23535	24812	.	+	.	ID=A81062_G0005100.mRNA.1.exon.1;Name=A81062_G0005100.mRNA.1.exon.1;Parent=A81062_G0005100.mRNA.1
Sc_chrIII	A81062	CDS	23535	24812	.	+	0	ID=A81062_G0005100.mRNA.1.CDS.1;Name=A81062_G0005100.mRNA.1.CDS.1;Parent=A81062_G0005100.mRNA.1
Sc_chrIII	A81062	gene	25067	28357	.	-	.	ID=A81062_G0005110;Name=YCL061C
Sc_chrIII	A81062	mRNA	25067	28357	.	-	.	ID=A81062_G0005110.mRNA.1;Name=A81062_G0005110.mRNA.1;Parent=A81062_G0005110
Sc_chrIII	A81062	exon	25067	28357	.	-	.	ID=A81062_G0005110.mRNA.1.exon.1;Name=A81062_G0005110.mRNA.1.exon.1;Parent=A81062_G0005110.mRNA.1
Sc_chrIII	A81062	CDS	25067	28357	.	-	0	ID=A81062_G0005110.mRNA.1.CDS.1;Name=A81062_G0005110.mRNA.1.CDS.1;Parent=A81062_G0005110.mRNA.1
Sc_chrIII	A81062	gene	28680	29630	.	-	.	ID=A81062_G0005120;Name=YCL059C
Sc_chrIII	A81062	mRNA	28680	29630	.	-	.	ID=A81062_G0005120.mRNA.1;Name=A81062_G0005120.mRNA.1;Parent=A81062_G0005120
Sc_chrIII	A81062	exon	28680	29630	.	-	.	ID=A81062_G0005120.mRNA.1.exon.1;Name=A81062_G0005120.mRNA.1.exon.1;Parent=A81062_G0005120.mRNA.1
Sc_chrIII	A81062	CDS	28680	29630	.	-	0	ID=A81062_G0005120.mRNA.1.CDS.1;Name=A81062_G0005120.mRNA.1.CDS.1;Parent=A81062_G0005120.mRNA.1
Sc_chrIII	A81062	gene	29835	30176	.	+	.	ID=A81062_G0005130;Name=YCL058W-A
Sc_chrIII	A81062	mRNA	29835	30176	.	+	.	ID=A81062_G0005130.mRNA.1;Name=A81062_G0005130.mRNA.1;Parent=A81062_G0005130
Sc_chrIII	A81062	exon	29835	30176	.	+	.	ID=A81062_G0005130.mRNA.1.exon.1;Name=A81062_G0005130.mRNA.1.exon.1;Parent=A81062_G0005130.mRNA.1
Sc_chrIII	A81062	CDS	29835	30176	.	+	0	ID=A81062_G0005130.mRNA.1.CDS.1;Name=A81062_G0005130.mRNA.1.CDS.1;Parent=A81062_G0005130.mRNA.1
Sc_chrIII	A81062	gene	30283	30576	.	-	.	ID=A81062_G0005140;Name=YCL057C-A
Sc_chrIII	A81062	mRNA	30283	30576	.	-	.	ID=A81062_G0005140.mRNA.1;Name=A81062_G0005140.mRNA.1;Parent=A81062_G0005140
Sc_chrIII	A81062	exon	30283	30576	.	-	.	ID=A81062_G0005140.mRNA.1.exon.1;Name=A81062_G0005140.mRNA.1.exon.1;Parent=A81062_G0005140.mRNA.1
Sc_chrIII	A81062	CDS	30283	30576	.	-	0	ID=A81062_G0005140.mRNA.1.CDS.1;Name=A81062_G0005140.mRNA.1.CDS.1;Parent=A81062_G0005140.mRNA.1
Sc_chrIII	A81062	gene	31019	33157	.	+	.	ID=A81062_G0005150;Name=YCL057W
Sc_chrIII	A81062	mRNA	31019	33157	.	+	.	ID=A81062_G0005150.mRNA.1;Name=A81062_G0005150.mRNA.1;Parent=A81062_G0005150
Sc_chrIII	A81062	exon	31019	33157	.	+	.	ID=A81062_G0005150.mRNA.1.exon.1;Name=A81062_G0005150.mRNA.1.exon.1;Parent=A81062_G0005150.mRNA.1
Sc_chrIII	A81062	CDS	31019	33157	.	+	0	ID=A81062_G0005150.mRNA.1.CDS.1;Name=A81062_G0005150.mRNA.1.CDS.1;Parent=A81062_G0005150.mRNA.1
Sc_chrIII	A81062	gene	33176	33610	.	-	.	ID=A81062_G0005160;Name=YCL056C
Sc_chrIII	A81062	mRNA	33176	33610	.	-	.	ID=A81062_G0005160.mRNA.1;Name=A81062_G0005160.mRNA.1;Parent=A81062_G0005160
Sc_chrIII	A81062	exon	33176	33610	.	-	.	ID=A81062_G0005160.mRNA.1.exon.1;Name=A81062_G0005160.mRNA.1.exon.1;Parent=A81062_G0005160.mRNA.1
Sc_chrIII	A81062	CDS	33176	33610	.	-	0	ID=A81062_G0005160.mRNA.1.CDS.1;Name=A81062_G0005160.mRNA.1.CDS.1;Parent=A81062_G0005160.mRNA.1
Sc_chrIII	A81062	gene	34180	35187	.	+	.	ID=A81062_G0005170;Name=YCL055W
Sc_chrIII	A81062	mRNA	34180	35187	.	+	.	ID=A81062_G0005170.mRNA.1;Name=A81062_G0005170.mRNA.1;Parent=A81062_G0005170
Sc_chrIII	A81062	exon	34180	35187	.	+	.	ID=A81062_G0005170.mRNA.1.exon.1;Name=A81062_G0005170.mRNA.1.exon.1;Parent=A81062_G0005170.mRNA.1
Sc_chrIII	A81062	CDS	34180	35187	.	+	0	ID=A81062_G0005170.mRNA.1.CDS.1;Name=A81062_G0005170.mRNA.1.CDS.1;Parent=A81062_G0005170.mRNA.1
Sc_chrIII	A81062	gene	37700	40225	.	+	.	ID=A81062_G0005180;Name=YCL054W
Sc_chrIII	A81062	mRNA	37700	40225	.	+	.	ID=A81062_G0005180.mRNA.1;Name=A81062_G0005180.mRNA.1;Parent=A81062_G0005180
Sc_chrIII	A81062	exon	37700	40225	.	+	.	ID=A81062_G0005180.mRNA.1.exon.1;Name=A81062_G0005180.mRNA.1.exon.1;Parent=A81062_G0005180.mRNA.1
Sc_chrIII	A81062	CDS	37700	40225	.	+	0	ID=A81062_G0005180.mRNA.1.CDS.1;Name=A81062_G0005180.mRNA.1.CDS.1;Parent=A81062_G0005180.mRNA.1
Sc_chrIII	A81062	gene	40394	41644	.	-	.	ID=A81062_G0005190;Name=YCL052C
Sc_chrIII	A81062	mRNA	40394	41644	.	-	.	ID=A81062_G0005190.mRNA.1;Name=A81062_G0005190.mRNA.1;Parent=A81062_G0005190
Sc_chrIII	A81062	exon	40394	41644	.	-	.	ID=A81062_G0005190.mRNA.1.exon.1;Name=A81062_G0005190.mRNA.1.exon.1;Parent=A81062_G0005190.mRNA.1
Sc_chrIII	A81062	CDS	40394	41644	.	-	0	ID=A81062_G0005190.mRNA.1.CDS.1;Name=A81062_G0005190.mRNA.1.CDS.1;Parent=A81062_G0005190.mRNA.1
Sc_chrIII	A81062	gene	42116	43867	.	+	.	ID=A81062_G0005200;Name=YCL051W
Sc_chrIII	A81062	mRNA	42116	43867	.	+	.	ID=A81062_G0005200.mRNA.1;Name=A81062_G0005200.mRNA.1;Parent=A81062_G0005200
Sc_chrIII	A81062	exon	42116	43867	.	+	.	ID=A81062_G0005200.mRNA.1.exon.1;Name=A81062_G0005200.mRNA.1.exon.1;Parent=A81062_G0005200.mRNA.1
Sc_chrIII	A81062	CDS	42116	43867	.	+	0	ID=A81062_G0005200.mRNA.1.CDS.1;Name=A81062_G0005200.mRNA.1.CDS.1;Parent=A81062_G0005200.mRNA.1
Sc_chrIII	A81062	gene	44087	45052	.	-	.	ID=A81062_G0005210;Name=YCL050C
Sc_chrIII	A81062	mRNA	44087	45052	.	-	.	ID=A81062_G0005210.mRNA.1;Name=A81062_G0005210.mRNA.1;Parent=A81062_G0005210
Sc_chrIII	A81062	exon	44087	45052	.	-	.	ID=A81062_G0005210.mRNA.1.exon.1;Name=A81062_G0005210.mRNA.1.exon.1;Parent=A81062_G0005210.mRNA.1
Sc_chrIII	A81062	CDS	44087	45052	.	-	0	ID=A81062_G0005210.mRNA.1.CDS.1;Name=A81062_G0005210.mRNA.1.CDS.1;Parent=A81062_G0005210.mRNA.1
Sc_chrIII	A81062	gene	46038	46976	.	-	.	ID=A81062_G0005220;Name=YCL049C
Sc_chrIII	A81062	mRNA	46038	46976	.	-	.	ID=A81062_G0005220.mRNA.1;Name=A81062_G0005220.mRNA.1;Parent=A81062_G0005220
Sc_chrIII	A81062	exon	46038	46976	.	-	.	ID=A81062_G0005220.mRNA.1.exon.1;Name=A81062_G0005220.mRNA.1.exon.1;Parent=A81062_G0005220.mRNA.1
Sc_chrIII	A81062	CDS	46038	46976	.	-	0	ID=A81062_G0005220.mRNA.1.CDS.1;Name=A81062_G0005220.mRNA.1.CDS.1;Parent=A81062_G0005220.mRNA.1
Sc_chrIII	A81062	gene	47740	47979	.	+	.	ID=A81062_G0005230;Name=YCL048W-A
Sc_chrIII	A81062	mRNA	47740	47979	.	+	.	ID=A81062_G0005230.mRNA.1;Name=A81062_G0005230.mRNA.1;Parent=A81062_G0005230
Sc_chrIII	A81062	exon	47740	47979	.	+	.	ID=A81062_G0005230.mRNA.1.exon.1;Name=A81062_G0005230.mRNA.1.exon.1;Parent=A81062_G0005230.mRNA.1
Sc_chrIII	A81062	CDS	47740	47979	.	+	0	ID=A81062_G0005230.mRNA.1.CDS.1;Name=A81062_G0005230.mRNA.1.CDS.1;Parent=A81062_G0005230.mRNA.1
Sc_chrIII	A81062	gene	48415	49806	.	+	.	ID=A81062_G0005240;Name=YCL048W
Sc_chrIII	A81062	mRNA	48415	49806	.	+	.	ID=A81062_G0005240.mRNA.1;Name=A81062_G0005240.mRNA.1;Parent=A81062_G0005240
Sc_chrIII	A81062	exon	48415	49806	.	+	.	ID=A81062_G0005240.mRNA.1.exon.1;Name=A81062_G0005240.mRNA.1.exon.1;Parent=A81062_G0005240.mRNA.1
Sc_chrIII	A81062	CDS	48415	49806	.	+	0	ID=A81062_G0005240.mRNA.1.CDS.1;Name=A81062_G0005240.mRNA.1.CDS.1;Parent=A81062_G0005240.mRNA.1
Sc_chrIII	A81062	gene	49911	50687	.	-	.	ID=A81062_G0005250;Name=YCL047C
Sc_chrIII	A81062	mRNA	49911	50687	.	-	.	ID=A81062_G0005250.mRNA.1;Name=A81062_G0005250.mRNA.1;Parent=A81062_G0005250
Sc_chrIII	A81062	exon	49911	50687	.	-	.	ID=A81062_G0005250.mRNA.1.exon.1;Name=A81062_G0005250.mRNA.1.exon.1;Parent=A81062_G0005250.mRNA.1
Sc_chrIII	A81062	CDS	49911	50687	.	-	0	ID=A81062_G0005250.mRNA.1.CDS.1;Name=A81062_G0005250.mRNA.1.CDS.1;Parent=A81062_G0005250.mRNA.1
Sc_chrIII	A81062	gene	50874	53156	.	-	.	ID=A81062_G0005260;Name=YCL045C
Sc_chrIII	A81062	mRNA	50874	53156	.	-	.	ID=A81062_G0005260.mRNA.1;Name=A81062_G0005260.mRNA.1;Parent=A81062_G0005260
Sc_chrIII	A81062	exon	50874	53156	.	-	.	ID=A81062_G0005260.mRNA.1.exon.1;Name=A81062_G0005260.mRNA.1.exon.1;Parent=A81062_G0005260.mRNA.1
Sc_chrIII	A81062	CDS	50874	53156	.	-	0	ID=A81062_G0005260.mRNA.1.CDS.1;Name=A81062_G0005260.mRNA.1.CDS.1;Parent=A81062_G0005260.mRNA.1
Sc_chrIII	A81062	gene	53362	54615	.	-	.	ID=A81062_G0005270;Name=YCL044C
Sc_chrIII	A81062	mRNA	53362	54615	.	-	.	ID=A81062_G0005270.mRNA.1;Name=A81062_G0005270.mRNA.1;Parent=A81062_G0005270
Sc_chrIII	A81062	exon	53362	54615	.	-	.	ID=A81062_G0005270.mRNA.1.exon.1;Name=A81062_G0005270.mRNA.1.exon.1;Parent=A81062_G0005270.mRNA.1
Sc_chrIII	A81062	CDS	53362	54615	.	-	0	ID=A81062_G0005270.mRNA.1.CDS.1;Name=A81062_G0005270.mRNA.1.CDS.1;Parent=A81062_G0005270.mRNA.1
Sc_chrIII	A81062	gene	54904	56472	.	-	.	ID=A81062_G0005280;Name=YCL043C
Sc_chrIII	A81062	mRNA	54904	56472	.	-	.	ID=A81062_G0005280.mRNA.1;Name=A81062_G0005280.mRNA.1;Parent=A81062_G0005280
Sc_chrIII	A81062	exon	54904	56472	.	-	.	ID=A81062_G0005280.mRNA.1.exon.1;Name=A81062_G0005280.mRNA.1.exon.1;Parent=A81062_G0005280.mRNA.1
Sc_chrIII	A81062	CDS	54904	56472	.	-	0	ID=A81062_G0005280.mRNA.1.CDS.1;Name=A81062_G0005280.mRNA.1.CDS.1;Parent=A81062_G0005280.mRNA.1
Sc_chrIII	A81062	gene	57083	58585	.	+	.	ID=A81062_G0005290;Name=YCL040W
Sc_chrIII	A81062	mRNA	57083	58585	.	+	.	ID=A81062_G0005290.mRNA.1;Name=A81062_G0005290.mRNA.1;Parent=A81062_G0005290
Sc_chrIII	A81062	exon	57083	58585	.	+	.	ID=A81062_G0005290.mRNA.1.exon.1;Name=A81062_G0005290.mRNA.1.exon.1;Parent=A81062_G0005290.mRNA.1
Sc_chrIII	A81062	CDS	57083	58585	.	+	0	ID=A81062_G0005290.mRNA.1.CDS.1;Name=A81062_G0005290.mRNA.1.CDS.1;Parent=A81062_G0005290.mRNA.1
Sc_chrIII	A81062	gene	58892	61129	.	+	.	ID=A81062_G0005300;Name=YCL039W
Sc_chrIII	A81062	mRNA	58892	61129	.	+	.	ID=A81062_G0005300.mRNA.1;Name=A81062_G0005300.mRNA.1;Parent=A81062_G0005300
Sc_chrIII	A81062	exon	58892	61129	.	+	.	ID=A81062_G0005300.mRNA.1.exon.1;Name=A81062_G0005300.mRNA.1.exon.1;Parent=A81062_G0005300.mRNA.1
Sc_chrIII	A81062	CDS	58892	61129	.	+	0	ID=A81062_G0005300.mRNA.1.CDS.1;Name=A81062_G0005300.mRNA.1.CDS.1;Parent=A81062_G0005300.mRNA.1
Sc_chrIII	A81062	gene	61187	62767	.	-	.	ID=A81062_G0005310;Name=YCL038C
Sc_chrIII	A81062	mRNA	61187	62767	.	-	.	ID=A81062_G0005310.mRNA.1;Name=A81062_G0005310.mRNA.1;Parent=A81062_G0005310
Sc_chrIII	A81062	exon	61187	62767	.	-	.	ID=A81062_G0005310.mRNA.1.exon.1;Name=A81062_G0005310.mRNA.1.exon.1;Parent=A81062_G0005310.mRNA.1
Sc_chrIII	A81062	CDS	61187	62767	.	-	0	ID=A81062_G0005310.mRNA.1.CDS.1;Name=A81062_G0005310.mRNA.1.CDS.1;Parent=A81062_G0005310.mRNA.1
Sc_chrIII	A81062	gene	63609	65009	.	-	.	ID=A81062_G0005320;Name=YCL037C
Sc_chrIII	A81062	mRNA	63609	65009	.	-	.	ID=A81062_G0005320.mRNA.1;Name=A81062_G0005320.mRNA.1;Parent=A81062_G0005320
Sc_chrIII	A81062	exon	63609	65009	.	-	.	ID=A81062_G0005320.mRNA.1.exon.1;Name=A81062_G0005320.mRNA.1.exon.1;Parent=A81062_G0005320.mRNA.1
Sc_chrIII	A81062	CDS	63609	65009	.	-	0	ID=A81062_G0005320.mRNA.1.CDS.1;Name=A81062_G0005320.mRNA.1.CDS.1;Parent=A81062_G0005320.mRNA.1
Sc_chrIII	A81062	gene	65261	66961	.	+	.	ID=A81062_G0005330;Name=YCL036W
Sc_chrIII	A81062	mRNA	65261	66961	.	+	.	ID=A81062_G0005330.mRNA.1;Name=A81062_G0005330.mRNA.1;Parent=A81062_G0005330
Sc_chrIII	A81062	exon	65261	66961	.	+	.	ID=A81062_G0005330.mRNA.1.exon.1;Name=A81062_G0005330.mRNA.1.exon.1;Parent=A81062_G0005330.mRNA.1
Sc_chrIII	A81062	CDS	65261	66961	.	+	0	ID=A81062_G0005330.mRNA.1.CDS.1;Name=A81062_G0005330.mRNA.1.CDS.1;Parent=A81062_G0005330.mRNA.1
Sc_chrIII	A81062	gene	67077	67409	.	-	.	ID=A81062_G0005340;Name=YCL035C
Sc_chrIII	A81062	mRNA	67077	67409	.	-	.	ID=A81062_G0005340.mRNA.1;Name=A81062_G0005340.mRNA.1;Parent=A81062_G0005340
Sc_chrIII	A81062	exon	67077	67409	.	-	.	ID=A81062_G0005340.mRNA.1.exon.1;Name=A81062_G0005340.mRNA.1.exon.1;Parent=A81062_G0005340.mRNA.1
Sc_chrIII	A81062	CDS	67077	67409	.	-	0	ID=A81062_G0005340.mRNA.1.CDS.1;Name=A81062_G0005340.mRNA.1.CDS.1;Parent=A81062_G0005340.mRNA.1
Sc_chrIII	A81062	gene	67894	68958	.	+	.	ID=A81062_G0005350;Name=YCL034W
Sc_chrIII	A81062	mRNA	67894	68958	.	+	.	ID=A81062_G0005350.mRNA.1;Name=A81062_G0005350.mRNA.1;Parent=A81062_G0005350
Sc_chrIII	A81062	exon	67894	68958	.	+	.	ID=A81062_G0005350.mRNA.1.exon.1;Name=A81062_G0005350.mRNA.1.exon.1;Parent=A81062_G0005350.mRNA.1
Sc_chrIII	A81062	CDS	67894	68958	.	+	0	ID=A81062_G0005350.mRNA.1.CDS.1;Name=A81062_G0005350.mRNA.1.CDS.1;Parent=A81062_G0005350.mRNA.1
Sc_chrIII	A81062	gene	69016	69522	.	-	.	ID=A81062_G0005360;Name=YCL033C
Sc_chrIII	A81062	mRNA	69016	69522	.	-	.	ID=A81062_G0005360.mRNA.1;Name=A81062_G0005360.mRNA.1;Parent=A81062_G0005360
Sc_chrIII	A81062	exon	69016	69522	.	-	.	ID=A81062_G0005360.mRNA.1.exon.1;Name=A81062_G0005360.mRNA.1.exon.1;Parent=A81062_G0005360.mRNA.1
Sc_chrIII	A81062	CDS	69016	69522	.	-	0	ID=A81062_G0005360.mRNA.1.CDS.1;Name=A81062_G0005360.mRNA.1.CDS.1;Parent=A81062_G0005360.mRNA.1
Sc_chrIII	A81062	gene	69681	70721	.	+	.	ID=A81062_G0005370;Name=YCL032W
Sc_chrIII	A81062	mRNA	69681	70721	.	+	.	ID=A81062_G0005370.mRNA.1;Name=A81062_G0005370.mRNA.1;Parent=A81062_G0005370
Sc_chrIII	A81062	exon	69681	70721	.	+	.	ID=A81062_G0005370.mRNA.1.exon.1;Name=A81062_G0005370.mRNA.1.exon.1;Parent=A81062_G0005370.mRNA.1
Sc_chrIII	A81062	CDS	69681	70721	.	+	0	ID=A81062_G0005370.mRNA.1.CDS.1;Name=A81062_G0005370.mRNA.1.CDS.1;Parent=A81062_G0005370.mRNA.1
Sc_chrIII	A81062	gene	70915	71808	.	-	.	ID=A81062_G0005380;Name=YCL031C
Sc_chrIII	A81062	mRNA	70915	71808	.	-	.	ID=A81062_G0005380.mRNA.1;Name=A81062_G0005380.mRNA.1;Parent=A81062_G0005380
Sc_chrIII	A81062	exon	70915	71808	.	-	.	ID=A81062_G0005380.mRNA.1.exon.1;Name=A81062_G0005380.mRNA.1.exon.1;Parent=A81062_G0005380.mRNA.1
Sc_chrIII	A81062	CDS	70915	71808	.	-	0	ID=A81062_G0005380.mRNA.1.CDS.1;Name=A81062_G0005380.mRNA.1.CDS.1;Parent=A81062_G0005380.mRNA.1
Sc_chrIII	A81062	gene	72174	74573	.	-	.	ID=A81062_G0005390;Name=YCL030C
Sc_chrIII	A81062	mRNA	72174	74573	.	-	.	ID=A81062_G0005390.mRNA.1;Name=A81062_G0005390.mRNA.1;Parent=A81062_G0005390
Sc_chrIII	A81062	exon	72174	74573	.	-	.	ID=A81062_G0005390.mRNA.1.exon.1;Name=A81062_G0005390.mRNA.1.exon.1;Parent=A81062_G0005390.mRNA.1
Sc_chrIII	A81062	CDS	72174	74573	.	-	0	ID=A81062_G0005390.mRNA.1.CDS.1;Name=A81062_G0005390.mRNA.1.CDS.1;Parent=A81062_G0005390.mRNA.1
Sc_chrIII	A81062	gene	74839	76161	.	-	.	ID=A81062_G0005400;Name=YCL029C
Sc_chrIII	A81062	mRNA	74839	76161	.	-	.	ID=A81062_G0005400.mRNA.1;Name=A81062_G0005400.mRNA.1;Parent=A81062_G0005400
Sc_chrIII	A81062	exon	74839	76161	.	-	.	ID=A81062_G0005400.mRNA.1.exon.1;Name=A81062_G0005400.mRNA.1.exon.1;Parent=A81062_G0005400.mRNA.1
Sc_chrIII	A81062	CDS	74839	76161	.	-	0	ID=A81062_G0005400.mRNA.1.CDS.1;Name=A81062_G0005400.mRNA.1.CDS.1;Parent=A81062_G0005400.mRNA.1
Sc_chrIII	A81062	gene	76390	77607	.	+	.	ID=A81062_G0005410;Name=YCL028W
Sc_chrIII	A81062	mRNA	76390	77607	.	+	.	ID=A81062_G0005410.mRNA.1;Name=A81062_G0005410.mRNA.1;Parent=A81062_G0005410
Sc_chrIII	A81062	exon	76390	77607	.	+	.	ID=A81062_G0005410.mRNA.1.exon.1;Name=A81062_G0005410.mRNA.1.exon.1;Parent=A81062_G0005410.mRNA.1
Sc_chrIII	A81062	CDS	76390	77607	.	+	0	ID=A81062_G0005410.mRNA.1.CDS.1;Name=A81062_G0005410.mRNA.1.CDS.1;Parent=A81062_G0005410.mRNA.1
Sc_chrIII	A81062	gene	78042	79580	.	+	.	ID=A81062_G0005420;Name=YCL027W
Sc_chrIII	A81062	mRNA	78042	79580	.	+	.	ID=A81062_G0005420.mRNA.1;Name=A81062_G0005420.mRNA.1;Parent=A81062_G0005420
Sc_chrIII	A81062	exon	78042	79580	.	+	.	ID=A81062_G0005420.mRNA.1.exon.1;Name=A81062_G0005420.mRNA.1.exon.1;Parent=A81062_G0005420.mRNA.1
Sc_chrIII	A81062	CDS	78042	79580	.	+	0	ID=A81062_G0005420.mRNA.1.CDS.1;Name=A81062_G0005420.mRNA.1.CDS.1;Parent=A81062_G0005420.mRNA.1
Sc_chrIII	A81062	gene	79644	80225	.	-	.	ID=A81062_G0005430;Name=YCL026C-B
Sc_chrIII	A81062	mRNA	79644	80225	.	-	.	ID=A81062_G0005430.mRNA.1;Name=A81062_G0005430.mRNA.1;Parent=A81062_G0005430
Sc_chrIII	A81062	exon	79644	80225	.	-	.	ID=A81062_G0005430.mRNA.1.exon.1;Name=A81062_G0005430.mRNA.1.exon.1;Parent=A81062_G0005430.mRNA.1
Sc_chrIII	A81062	CDS	79644	80225	.	-	0	ID=A81062_G0005430.mRNA.1.CDS.1;Name=A81062_G0005430.mRNA.1.CDS.1;Parent=A81062_G0005430.mRNA.1
Sc_chrIII	A81062	gene	80943	81524	.	-	.	ID=A81062_G0005440;Name=YCL026C-A
Sc_chrIII	A81062	mRNA	80943	81524	.	-	.	ID=A81062_G0005440.mRNA.1;Name=A81062_G0005440.mRNA.1;Parent=A81062_G0005440
Sc_chrIII	A81062	exon	80943	81524	.	-	.	ID=A81062_G0005440.mRNA.1.exon.1;Name=A81062_G0005440.mRNA.1.exon.1;Parent=A81062_G0005440.mRNA.1
Sc_chrIII	A81062	CDS	80943	81524	.	-	0	ID=A81062_G0005440.mRNA.1.CDS.1;Name=A81062_G0005440.mRNA.1.CDS.1;Parent=A81062_G0005440.mRNA.1
Sc_chrIII	A81062	gene	82256	84157	.	-	.	ID=A81062_G0005450;Name=YCL025C
Sc_chrIII	A81062	mRNA	82256	84157	.	-	.	ID=A81062_G0005450.mRNA.1;Name=A81062_G0005450.mRNA.1;Parent=A81062_G0005450
Sc_chrIII	A81062	exon	82256	84157	.	-	.	ID=A81062_G0005450.mRNA.1.exon.1;Name=A81062_G0005450.mRNA.1.exon.1;Parent=A81062_G0005450.mRNA.1
Sc_chrIII	A81062	CDS	82256	84157	.	-	0	ID=A81062_G0005450.mRNA.1.CDS.1;Name=A81062_G0005450.mRNA.1.CDS.1;Parent=A81062_G0005450.mRNA.1
Sc_chrIII	A81062	gene	85399	88512	.	+	.	ID=A81062_G0005460;Name=YCL024W
Sc_chrIII	A81062	mRNA	85399	88512	.	+	.	ID=A81062_G0005460.mRNA.1;Name=A81062_G0005460.mRNA.1;Parent=A81062_G0005460
Sc_chrIII	A81062	exon	85399	88512	.	+	.	ID=A81062_G0005460.mRNA.1.exon.1;Name=A81062_G0005460.mRNA.1.exon.1;Parent=A81062_G0005460.mRNA.1
Sc_chrIII	A81062	CDS	85399	88512	.	+	0	ID=A81062_G0005460.mRNA.1.CDS.1;Name=A81062_G0005460.mRNA.1.CDS.1;Parent=A81062_G0005460.mRNA.1
Sc_chrIII	A81062	tRNA	88697	88768	.	-	.	ID=tRNA:Sc_chrIII:88697-88768:-;Name=tRNA:Sc_chrIII:88697-88768:-
Sc_chrIII	A81062	TY2	88854	94812	.	-	.	ID=TY2:Sc_chrIII:88854-94812:-;Name=TY2:Sc_chrIII:88854-94812:-
Sc_chrIII	A81062	TY1/TY2_soloLTR	94912	95053	.	-	.	ID=TY1/TY2_soloLTR:Sc_chrIII:94912-95053:-;Name=TY1/TY2_soloLTR:Sc_chrIII:94912-95053:-
Sc_chrIII	A81062	gene	95477	95854	.	+	.	ID=A81062_G0005470;Name=YCL021W-A
Sc_chrIII	A81062	mRNA	95477	95854	.	+	.	ID=A81062_G0005470.mRNA.1;Name=A81062_G0005470.mRNA.1;Parent=A81062_G0005470
Sc_chrIII	A81062	exon	95477	95854	.	+	.	ID=A81062_G0005470.mRNA.1.exon.1;Name=A81062_G0005470.mRNA.1.exon.1;Parent=A81062_G0005470.mRNA.1
Sc_chrIII	A81062	CDS	95477	95854	.	+	0	ID=A81062_G0005470.mRNA.1.CDS.1;Name=A81062_G0005470.mRNA.1.CDS.1;Parent=A81062_G0005470.mRNA.1
Sc_chrIII	A81062	TY1/TY2_soloLTR	95937	96233	.	+	.	ID=TY1/TY2_soloLTR:Sc_chrIII:95937-96233:+;Name=TY1/TY2_soloLTR:Sc_chrIII:95937-96233:+
Sc_chrIII	A81062	TY1/TY2_soloLTR	96257	96589	.	+	.	ID=TY1/TY2_soloLTR:Sc_chrIII:96257-96589:+;Name=TY1/TY2_soloLTR:Sc_chrIII:96257-96589:+
Sc_chrIII	A81062	TY3_soloLTR	96734	97074	.	+	.	ID=TY3_soloLTR:Sc_chrIII:96734-97074:+;Name=TY3_soloLTR:Sc_chrIII:96734-97074:+
Sc_chrIII	A81062	tRNA	97091	97204	.	+	.	ID=tRNA:Sc_chrIII:97091-97204:+;Name=tRNA:Sc_chrIII:97091-97204:+
Sc_chrIII	A81062	gene	97569	98663	.	+	.	ID=A81062_G0005480;Name=YCL018W
Sc_chrIII	A81062	mRNA	97569	98663	.	+	.	ID=A81062_G0005480.mRNA.1;Name=A81062_G0005480.mRNA.1;Parent=A81062_G0005480
Sc_chrIII	A81062	exon	97569	98663	.	+	.	ID=A81062_G0005480.mRNA.1.exon.1;Name=A81062_G0005480.mRNA.1.exon.1;Parent=A81062_G0005480.mRNA.1
Sc_chrIII	A81062	CDS	97569	98663	.	+	0	ID=A81062_G0005480.mRNA.1.CDS.1;Name=A81062_G0005480.mRNA.1.CDS.1;Parent=A81062_G0005480.mRNA.1
Sc_chrIII	A81062	gene	99021	100514	.	-	.	ID=A81062_G0005490;Name=YCL017C
Sc_chrIII	A81062	mRNA	99021	100514	.	-	.	ID=A81062_G0005490.mRNA.1;Name=A81062_G0005490.mRNA.1;Parent=A81062_G0005490
Sc_chrIII	A81062	exon	99021	100514	.	-	.	ID=A81062_G0005490.mRNA.1.exon.1;Name=A81062_G0005490.mRNA.1.exon.1;Parent=A81062_G0005490.mRNA.1
Sc_chrIII	A81062	CDS	99021	100514	.	-	0	ID=A81062_G0005490.mRNA.1.CDS.1;Name=A81062_G0005490.mRNA.1.CDS.1;Parent=A81062_G0005490.mRNA.1
Sc_chrIII	A81062	gene	100865	102007	.	-	.	ID=A81062_G0005500;Name=YCL016C
Sc_chrIII	A81062	mRNA	100865	102007	.	-	.	ID=A81062_G0005500.mRNA.1;Name=A81062_G0005500.mRNA.1;Parent=A81062_G0005500
Sc_chrIII	A81062	exon	100865	102007	.	-	.	ID=A81062_G0005500.mRNA.1.exon.1;Name=A81062_G0005500.mRNA.1.exon.1;Parent=A81062_G0005500.mRNA.1
Sc_chrIII	A81062	CDS	100865	102007	.	-	0	ID=A81062_G0005500.mRNA.1.CDS.1;Name=A81062_G0005500.mRNA.1.CDS.1;Parent=A81062_G0005500.mRNA.1
Sc_chrIII	A81062	gene	102525	107435	.	+	.	ID=A81062_G0005510;Name=YCL014W
Sc_chrIII	A81062	mRNA	102525	107435	.	+	.	ID=A81062_G0005510.mRNA.1;Name=A81062_G0005510.mRNA.1;Parent=A81062_G0005510
Sc_chrIII	A81062	exon	102525	107435	.	+	.	ID=A81062_G0005510.mRNA.1.exon.1;Name=A81062_G0005510.mRNA.1.exon.1;Parent=A81062_G0005510.mRNA.1
Sc_chrIII	A81062	CDS	102525	107435	.	+	0	ID=A81062_G0005510.mRNA.1.CDS.1;Name=A81062_G0005510.mRNA.1.CDS.1;Parent=A81062_G0005510.mRNA.1
Sc_chrIII	A81062	gene	107561	108032	.	-	.	ID=A81062_G0005520;Name=A81062_G0005520
Sc_chrIII	A81062	mRNA	107561	108032	.	-	.	ID=A81062_G0005520.mRNA.1;Name=A81062_G0005520.mRNA.1;Parent=A81062_G0005520
Sc_chrIII	A81062	exon	107561	107877	.	-	.	ID=A81062_G0005520.mRNA.1.exon.2;Name=A81062_G0005520.mRNA.1.exon.2;Parent=A81062_G0005520.mRNA.1
Sc_chrIII	A81062	exon	107945	108032	.	-	.	ID=A81062_G0005520.mRNA.1.exon.1;Name=A81062_G0005520.mRNA.1.exon.1;Parent=A81062_G0005520.mRNA.1
Sc_chrIII	A81062	CDS	107561	107877	.	-	2	ID=A81062_G0005520.mRNA.1.CDS.2;Name=A81062_G0005520.mRNA.1.CDS.2;Parent=A81062_G0005520.mRNA.1
Sc_chrIII	A81062	CDS	107945	108032	.	-	0	ID=A81062_G0005520.mRNA.1.CDS.1;Name=A81062_G0005520.mRNA.1.CDS.1;Parent=A81062_G0005520.mRNA.1
Sc_chrIII	A81062	gene	108317	109600	.	-	.	ID=A81062_G0005530;Name=YCL011C
Sc_chrIII	A81062	mRNA	108317	109600	.	-	.	ID=A81062_G0005530.mRNA.1;Name=A81062_G0005530.mRNA.1;Parent=A81062_G0005530
Sc_chrIII	A81062	exon	108317	109600	.	-	.	ID=A81062_G0005530.mRNA.1.exon.1;Name=A81062_G0005530.mRNA.1.exon.1;Parent=A81062_G0005530.mRNA.1
Sc_chrIII	A81062	CDS	108317	109600	.	-	0	ID=A81062_G0005530.mRNA.1.CDS.1;Name=A81062_G0005530.mRNA.1.CDS.1;Parent=A81062_G0005530.mRNA.1
Sc_chrIII	A81062	gene	109813	110592	.	-	.	ID=A81062_G0005540;Name=YCL010C
Sc_chrIII	A81062	mRNA	109813	110592	.	-	.	ID=A81062_G0005540.mRNA.1;Name=A81062_G0005540.mRNA.1;Parent=A81062_G0005540
Sc_chrIII	A81062	exon	109813	110592	.	-	.	ID=A81062_G0005540.mRNA.1.exon.1;Name=A81062_G0005540.mRNA.1.exon.1;Parent=A81062_G0005540.mRNA.1
Sc_chrIII	A81062	CDS	109813	110592	.	-	0	ID=A81062_G0005540.mRNA.1.CDS.1;Name=A81062_G0005540.mRNA.1.CDS.1;Parent=A81062_G0005540.mRNA.1
Sc_chrIII	A81062	gene	110862	111791	.	-	.	ID=A81062_G0005550;Name=YCL009C
Sc_chrIII	A81062	mRNA	110862	111791	.	-	.	ID=A81062_G0005550.mRNA.1;Name=A81062_G0005550.mRNA.1;Parent=A81062_G0005550
Sc_chrIII	A81062	exon	110862	111791	.	-	.	ID=A81062_G0005550.mRNA.1.exon.1;Name=A81062_G0005550.mRNA.1.exon.1;Parent=A81062_G0005550.mRNA.1
Sc_chrIII	A81062	CDS	110862	111791	.	-	0	ID=A81062_G0005550.mRNA.1.CDS.1;Name=A81062_G0005550.mRNA.1.CDS.1;Parent=A81062_G0005550.mRNA.1
Sc_chrIII	A81062	gene	111946	113103	.	-	.	ID=A81062_G0005560;Name=YCL008C
Sc_chrIII	A81062	mRNA	111946	113103	.	-	.	ID=A81062_G0005560.mRNA.1;Name=A81062_G0005560.mRNA.1;Parent=A81062_G0005560
Sc_chrIII	A81062	exon	111946	113103	.	-	.	ID=A81062_G0005560.mRNA.1.exon.1;Name=A81062_G0005560.mRNA.1.exon.1;Parent=A81062_G0005560.mRNA.1
Sc_chrIII	A81062	CDS	111946	113103	.	-	0	ID=A81062_G0005560.mRNA.1.CDS.1;Name=A81062_G0005560.mRNA.1.CDS.1;Parent=A81062_G0005560.mRNA.1
Sc_chrIII	A81062	gene	113273	113654	.	+	.	ID=A81062_G0005570;Name=A81062_G0005570
Sc_chrIII	A81062	mRNA	113273	113654	.	+	.	ID=A81062_G0005570.mRNA.1;Name=A81062_G0005570.mRNA.1;Parent=A81062_G0005570
Sc_chrIII	A81062	exon	113273	113283	.	+	.	ID=A81062_G0005570.mRNA.1.exon.1;Name=A81062_G0005570.mRNA.1.exon.1;Parent=A81062_G0005570.mRNA.1
Sc_chrIII	A81062	exon	113361	113441	.	+	.	ID=A81062_G0005570.mRNA.1.exon.2;Name=A81062_G0005570.mRNA.1.exon.2;Parent=A81062_G0005570.mRNA.1
Sc_chrIII	A81062	exon	113510	113654	.	+	.	ID=A81062_G0005570.mRNA.1.exon.3;Name=A81062_G0005570.mRNA.1.exon.3;Parent=A81062_G0005570.mRNA.1
Sc_chrIII	A81062	CDS	113273	113283	.	+	0	ID=A81062_G0005570.mRNA.1.CDS.1;Name=A81062_G0005570.mRNA.1.CDS.1;Parent=A81062_G0005570.mRNA.1
Sc_chrIII	A81062	CDS	113361	113441	.	+	1	ID=A81062_G0005570.mRNA.1.CDS.2;Name=A81062_G0005570.mRNA.1.CDS.2;Parent=A81062_G0005570.mRNA.1
Sc_chrIII	A81062	CDS	113510	113654	.	+	1	ID=A81062_G0005570.mRNA.1.CDS.3;Name=A81062_G0005570.mRNA.1.CDS.3;Parent=A81062_G0005570.mRNA.1
Sc_chrIII	A81062	gene	114271	115041	.	+	.	ID=A81062_G0005580;Name=YCL005W
Sc_chrIII	A81062	mRNA	114271	115041	.	+	.	ID=A81062_G0005580.mRNA.1;Name=A81062_G0005580.mRNA.1;Parent=A81062_G0005580
Sc_chrIII	A81062	exon	114271	115041	.	+	.	ID=A81062_G0005580.mRNA.1.exon.1;Name=A81062_G0005580.mRNA.1.exon.1;Parent=A81062_G0005580.mRNA.1
Sc_chrIII	A81062	CDS	114271	115041	.	+	0	ID=A81062_G0005580.mRNA.1.CDS.1;Name=A81062_G0005580.mRNA.1.CDS.1;Parent=A81062_G0005580.mRNA.1
Sc_chrIII	A81062	gene	115359	116924	.	+	.	ID=A81062_G0005590;Name=YCL004W
Sc_chrIII	A81062	mRNA	115359	116924	.	+	.	ID=A81062_G0005590.mRNA.1;Name=A81062_G0005590.mRNA.1;Parent=A81062_G0005590
Sc_chrIII	A81062	exon	115359	116924	.	+	.	ID=A81062_G0005590.mRNA.1.exon.1;Name=A81062_G0005590.mRNA.1.exon.1;Parent=A81062_G0005590.mRNA.1
Sc_chrIII	A81062	CDS	115359	116924	.	+	0	ID=A81062_G0005590.mRNA.1.CDS.1;Name=A81062_G0005590.mRNA.1.CDS.1;Parent=A81062_G0005590.mRNA.1
Sc_chrIII	A81062	gene	117062	117929	.	-	.	ID=A81062_G0005600;Name=YCL002C
Sc_chrIII	A81062	mRNA	117062	117929	.	-	.	ID=A81062_G0005600.mRNA.1;Name=A81062_G0005600.mRNA.1;Parent=A81062_G0005600
Sc_chrIII	A81062	exon	117062	117811	.	-	.	ID=A81062_G0005600.mRNA.1.exon.2;Name=A81062_G0005600.mRNA.1.exon.2;Parent=A81062_G0005600.mRNA.1
Sc_chrIII	A81062	exon	117888	117929	.	-	.	ID=A81062_G0005600.mRNA.1.exon.1;Name=A81062_G0005600.mRNA.1.exon.1;Parent=A81062_G0005600.mRNA.1
Sc_chrIII	A81062	CDS	117062	117811	.	-	0	ID=A81062_G0005600.mRNA.1.CDS.2;Name=A81062_G0005600.mRNA.1.CDS.2;Parent=A81062_G0005600.mRNA.1
Sc_chrIII	A81062	CDS	117888	117929	.	-	0	ID=A81062_G0005600.mRNA.1.CDS.1;Name=A81062_G0005600.mRNA.1.CDS.1;Parent=A81062_G0005600.mRNA.1
Sc_chrIII	A81062	gene	118170	118736	.	+	.	ID=A81062_G0005610;Name=YCL001W
Sc_chrIII	A81062	mRNA	118170	118736	.	+	.	ID=A81062_G0005610.mRNA.1;Name=A81062_G0005610.mRNA.1;Parent=A81062_G0005610
Sc_chrIII	A81062	exon	118170	118736	.	+	.	ID=A81062_G0005610.mRNA.1.exon.1;Name=A81062_G0005610.mRNA.1.exon.1;Parent=A81062_G0005610.mRNA.1
Sc_chrIII	A81062	CDS	118170	118736	.	+	0	ID=A81062_G0005610.mRNA.1.CDS.1;Name=A81062_G0005610.mRNA.1.CDS.1;Parent=A81062_G0005610.mRNA.1
Sc_chrIII	A81062	gene	119334	119795	.	+	.	ID=A81062_G0005620;Name=YCL001W-A
Sc_chrIII	A81062	mRNA	119334	119795	.	+	.	ID=A81062_G0005620.mRNA.1;Name=A81062_G0005620.mRNA.1;Parent=A81062_G0005620
Sc_chrIII	A81062	exon	119334	119795	.	+	.	ID=A81062_G0005620.mRNA.1.exon.1;Name=A81062_G0005620.mRNA.1.exon.1;Parent=A81062_G0005620.mRNA.1
Sc_chrIII	A81062	CDS	119334	119795	.	+	0	ID=A81062_G0005620.mRNA.1.CDS.1;Name=A81062_G0005620.mRNA.1.CDS.1;Parent=A81062_G0005620.mRNA.1
Sc_chrIII	A81062	gene	119982	120278	.	+	.	ID=A81062_G0005630;Name=YCL001W-B
Sc_chrIII	A81062	mRNA	119982	120278	.	+	.	ID=A81062_G0005630.mRNA.1;Name=A81062_G0005630.mRNA.1;Parent=A81062_G0005630
Sc_chrIII	A81062	exon	119982	120278	.	+	.	ID=A81062_G0005630.mRNA.1.exon.1;Name=A81062_G0005630.mRNA.1.exon.1;Parent=A81062_G0005630.mRNA.1
Sc_chrIII	A81062	CDS	119982	120278	.	+	0	ID=A81062_G0005630.mRNA.1.CDS.1;Name=A81062_G0005630.mRNA.1.CDS.1;Parent=A81062_G0005630.mRNA.1
Sc_chrIII	A81062	centromere	120639	120755	.	+	.	ID=CEN3;Name=CEN3
Sc_chrIII	A81062	gene	123637	124605	.	-	.	ID=A81062_G0005640;Name=YCR002C
Sc_chrIII	A81062	mRNA	123637	124605	.	-	.	ID=A81062_G0005640.mRNA.1;Name=A81062_G0005640.mRNA.1;Parent=A81062_G0005640
Sc_chrIII	A81062	exon	123637	124605	.	-	.	ID=A81062_G0005640.mRNA.1.exon.1;Name=A81062_G0005640.mRNA.1.exon.1;Parent=A81062_G0005640.mRNA.1
Sc_chrIII	A81062	CDS	123637	124605	.	-	0	ID=A81062_G0005640.mRNA.1.CDS.1;Name=A81062_G0005640.mRNA.1.CDS.1;Parent=A81062_G0005640.mRNA.1
Sc_chrIII	A81062	gene	124877	125428	.	+	.	ID=A81062_G0005650;Name=YCR003W
Sc_chrIII	A81062	mRNA	124877	125428	.	+	.	ID=A81062_G0005650.mRNA.1;Name=A81062_G0005650.mRNA.1;Parent=A81062_G0005650
Sc_chrIII	A81062	exon	124877	125428	.	+	.	ID=A81062_G0005650.mRNA.1.exon.1;Name=A81062_G0005650.mRNA.1.exon.1;Parent=A81062_G0005650.mRNA.1
Sc_chrIII	A81062	CDS	124877	125428	.	+	0	ID=A81062_G0005650.mRNA.1.CDS.1;Name=A81062_G0005650.mRNA.1.CDS.1;Parent=A81062_G0005650.mRNA.1
Sc_chrIII	A81062	gene	125832	126575	.	-	.	ID=A81062_G0005660;Name=YCR004C
Sc_chrIII	A81062	mRNA	125832	126575	.	-	.	ID=A81062_G0005660.mRNA.1;Name=A81062_G0005660.mRNA.1;Parent=A81062_G0005660
Sc_chrIII	A81062	exon	125832	126575	.	-	.	ID=A81062_G0005660.mRNA.1.exon.1;Name=A81062_G0005660.mRNA.1.exon.1;Parent=A81062_G0005660.mRNA.1
Sc_chrIII	A81062	CDS	125832	126575	.	-	0	ID=A81062_G0005660.mRNA.1.CDS.1;Name=A81062_G0005660.mRNA.1.CDS.1;Parent=A81062_G0005660.mRNA.1
Sc_chrIII	A81062	gene	127203	128585	.	-	.	ID=A81062_G0005670;Name=YCR005C
Sc_chrIII	A81062	mRNA	127203	128585	.	-	.	ID=A81062_G0005670.mRNA.1;Name=A81062_G0005670.mRNA.1;Parent=A81062_G0005670
Sc_chrIII	A81062	exon	127203	128585	.	-	.	ID=A81062_G0005670.mRNA.1.exon.1;Name=A81062_G0005670.mRNA.1.exon.1;Parent=A81062_G0005670.mRNA.1
Sc_chrIII	A81062	CDS	127203	128585	.	-	0	ID=A81062_G0005670.mRNA.1.CDS.1;Name=A81062_G0005670.mRNA.1.CDS.1;Parent=A81062_G0005670.mRNA.1
Sc_chrIII	A81062	gene	128787	129267	.	-	.	ID=A81062_G0005680;Name=A81062_G0005680
Sc_chrIII	A81062	mRNA	128787	129267	.	-	.	ID=A81062_G0005680.mRNA.1;Name=A81062_G0005680.mRNA.1;Parent=A81062_G0005680
Sc_chrIII	A81062	exon	128787	129193	.	-	.	ID=A81062_G0005680.mRNA.1.exon.2;Name=A81062_G0005680.mRNA.1.exon.2;Parent=A81062_G0005680.mRNA.1
Sc_chrIII	A81062	exon	129249	129267	.	-	.	ID=A81062_G0005680.mRNA.1.exon.1;Name=A81062_G0005680.mRNA.1.exon.1;Parent=A81062_G0005680.mRNA.1
Sc_chrIII	A81062	CDS	128787	129193	.	-	2	ID=A81062_G0005680.mRNA.1.CDS.2;Name=A81062_G0005680.mRNA.1.CDS.2;Parent=A81062_G0005680.mRNA.1
Sc_chrIII	A81062	CDS	129249	129267	.	-	0	ID=A81062_G0005680.mRNA.1.CDS.1;Name=A81062_G0005680.mRNA.1.CDS.1;Parent=A81062_G0005680.mRNA.1
Sc_chrIII	A81062	tRNA	129836	129907	.	-	.	ID=tRNA:Sc_chrIII:129836-129907:-;Name=tRNA:Sc_chrIII:129836-129907:-
Sc_chrIII	A81062	gene	131933	132652	.	-	.	ID=A81062_G0005690;Name=YCR007C
Sc_chrIII	A81062	mRNA	131933	132652	.	-	.	ID=A81062_G0005690.mRNA.1;Name=A81062_G0005690.mRNA.1;Parent=A81062_G0005690
Sc_chrIII	A81062	exon	131933	132652	.	-	.	ID=A81062_G0005690.mRNA.1.exon.1;Name=A81062_G0005690.mRNA.1.exon.1;Parent=A81062_G0005690.mRNA.1
Sc_chrIII	A81062	CDS	131933	132652	.	-	0	ID=A81062_G0005690.mRNA.1.CDS.1;Name=A81062_G0005690.mRNA.1.CDS.1;Parent=A81062_G0005690.mRNA.1
Sc_chrIII	A81062	tRNA	133666	133739	.	+	.	ID=tRNA:Sc_chrIII:133666-133739:+;Name=tRNA:Sc_chrIII:133666-133739:+
Sc_chrIII	A81062	gene	134421	136232	.	+	.	ID=A81062_G0005700;Name=YCR008W
Sc_chrIII	A81062	mRNA	134421	136232	.	+	.	ID=A81062_G0005700.mRNA.1;Name=A81062_G0005700.mRNA.1;Parent=A81062_G0005700
Sc_chrIII	A81062	exon	134421	136232	.	+	.	ID=A81062_G0005700.mRNA.1.exon.1;Name=A81062_G0005700.mRNA.1.exon.1;Parent=A81062_G0005700.mRNA.1
Sc_chrIII	A81062	CDS	134421	136232	.	+	0	ID=A81062_G0005700.mRNA.1.CDS.1;Name=A81062_G0005700.mRNA.1.CDS.1;Parent=A81062_G0005700.mRNA.1
Sc_chrIII	A81062	gene	136696	137493	.	-	.	ID=A81062_G0005710;Name=YCR009C
Sc_chrIII	A81062	mRNA	136696	137493	.	-	.	ID=A81062_G0005710.mRNA.1;Name=A81062_G0005710.mRNA.1;Parent=A81062_G0005710
Sc_chrIII	A81062	exon	136696	137493	.	-	.	ID=A81062_G0005710.mRNA.1.exon.1;Name=A81062_G0005710.mRNA.1.exon.1;Parent=A81062_G0005710.mRNA.1
Sc_chrIII	A81062	CDS	136696	137493	.	-	0	ID=A81062_G0005710.mRNA.1.CDS.1;Name=A81062_G0005710.mRNA.1.CDS.1;Parent=A81062_G0005710.mRNA.1
Sc_chrIII	A81062	gene	138224	139075	.	-	.	ID=A81062_G0005720;Name=YCR010C
Sc_chrIII	A81062	mRNA	138224	139075	.	-	.	ID=A81062_G0005720.mRNA.1;Name=A81062_G0005720.mRNA.1;Parent=A81062_G0005720
Sc_chrIII	A81062	exon	138224	139075	.	-	.	ID=A81062_G0005720.mRNA.1.exon.1;Name=A81062_G0005720.mRNA.1.exon.1;Parent=A81062_G0005720.mRNA.1
Sc_chrIII	A81062	CDS	138224	139075	.	-	0	ID=A81062_G0005720.mRNA.1.CDS.1;Name=A81062_G0005720.mRNA.1.CDS.1;Parent=A81062_G0005720.mRNA.1
Sc_chrIII	A81062	gene	139675	142824	.	-	.	ID=A81062_G0005730;Name=YCR011C
Sc_chrIII	A81062	mRNA	139675	142824	.	-	.	ID=A81062_G0005730.mRNA.1;Name=A81062_G0005730.mRNA.1;Parent=A81062_G0005730
Sc_chrIII	A81062	exon	139675	142824	.	-	.	ID=A81062_G0005730.mRNA.1.exon.1;Name=A81062_G0005730.mRNA.1.exon.1;Parent=A81062_G0005730.mRNA.1
Sc_chrIII	A81062	CDS	139675	142824	.	-	0	ID=A81062_G0005730.mRNA.1.CDS.1;Name=A81062_G0005730.mRNA.1.CDS.1;Parent=A81062_G0005730.mRNA.1
Sc_chrIII	A81062	gene	143697	144947	.	+	.	ID=A81062_G0005740;Name=YCR012W
Sc_chrIII	A81062	mRNA	143697	144947	.	+	.	ID=A81062_G0005740.mRNA.1;Name=A81062_G0005740.mRNA.1;Parent=A81062_G0005740
Sc_chrIII	A81062	exon	143697	144947	.	+	.	ID=A81062_G0005740.mRNA.1.exon.1;Name=A81062_G0005740.mRNA.1.exon.1;Parent=A81062_G0005740.mRNA.1
Sc_chrIII	A81062	CDS	143697	144947	.	+	0	ID=A81062_G0005740.mRNA.1.CDS.1;Name=A81062_G0005740.mRNA.1.CDS.1;Parent=A81062_G0005740.mRNA.1
Sc_chrIII	A81062	gene	145491	146885	.	-	.	ID=A81062_G0005750;Name=YCR014C
Sc_chrIII	A81062	mRNA	145491	146885	.	-	.	ID=A81062_G0005750.mRNA.1;Name=A81062_G0005750.mRNA.1;Parent=A81062_G0005750
Sc_chrIII	A81062	exon	145491	146885	.	-	.	ID=A81062_G0005750.mRNA.1.exon.1;Name=A81062_G0005750.mRNA.1.exon.1;Parent=A81062_G0005750.mRNA.1
Sc_chrIII	A81062	CDS	145491	146885	.	-	0	ID=A81062_G0005750.mRNA.1.CDS.1;Name=A81062_G0005750.mRNA.1.CDS.1;Parent=A81062_G0005750.mRNA.1
Sc_chrIII	A81062	gene	147169	148122	.	-	.	ID=A81062_G0005760;Name=YCR015C
Sc_chrIII	A81062	mRNA	147169	148122	.	-	.	ID=A81062_G0005760.mRNA.1;Name=A81062_G0005760.mRNA.1;Parent=A81062_G0005760
Sc_chrIII	A81062	exon	147169	148122	.	-	.	ID=A81062_G0005760.mRNA.1.exon.1;Name=A81062_G0005760.mRNA.1.exon.1;Parent=A81062_G0005760.mRNA.1
Sc_chrIII	A81062	CDS	147169	148122	.	-	0	ID=A81062_G0005760.mRNA.1.CDS.1;Name=A81062_G0005760.mRNA.1.CDS.1;Parent=A81062_G0005760.mRNA.1
Sc_chrIII	A81062	tRNA	148658	148728	.	-	.	ID=tRNA:Sc_chrIII:148658-148728:-;Name=tRNA:Sc_chrIII:148658-148728:-
Sc_chrIII	A81062	TY1/TY2_soloLTR	148828	149139	.	-	.	ID=TY1/TY2_soloLTR:Sc_chrIII:148828-149139:-;Name=TY1/TY2_soloLTR:Sc_chrIII:148828-149139:-
Sc_chrIII	A81062	gene	149693	150565	.	+	.	ID=A81062_G0005770;Name=YCR016W
Sc_chrIII	A81062	mRNA	149693	150565	.	+	.	ID=A81062_G0005770.mRNA.1;Name=A81062_G0005770.mRNA.1;Parent=A81062_G0005770
Sc_chrIII	A81062	exon	149693	150565	.	+	.	ID=A81062_G0005770.mRNA.1.exon.1;Name=A81062_G0005770.mRNA.1.exon.1;Parent=A81062_G0005770.mRNA.1
Sc_chrIII	A81062	CDS	149693	150565	.	+	0	ID=A81062_G0005770.mRNA.1.CDS.1;Name=A81062_G0005770.mRNA.1.CDS.1;Parent=A81062_G0005770.mRNA.1
Sc_chrIII	A81062	gene	150832	153693	.	-	.	ID=A81062_G0005780;Name=YCR017C
Sc_chrIII	A81062	mRNA	150832	153693	.	-	.	ID=A81062_G0005780.mRNA.1;Name=A81062_G0005780.mRNA.1;Parent=A81062_G0005780
Sc_chrIII	A81062	exon	150832	153693	.	-	.	ID=A81062_G0005780.mRNA.1.exon.1;Name=A81062_G0005780.mRNA.1.exon.1;Parent=A81062_G0005780.mRNA.1
Sc_chrIII	A81062	CDS	150832	153693	.	-	0	ID=A81062_G0005780.mRNA.1.CDS.1;Name=A81062_G0005780.mRNA.1.CDS.1;Parent=A81062_G0005780.mRNA.1
Sc_chrIII	A81062	gene	154297	154962	.	-	.	ID=A81062_G0005790;Name=YCR018C
Sc_chrIII	A81062	mRNA	154297	154962	.	-	.	ID=A81062_G0005790.mRNA.1;Name=A81062_G0005790.mRNA.1;Parent=A81062_G0005790
Sc_chrIII	A81062	exon	154297	154962	.	-	.	ID=A81062_G0005790.mRNA.1.exon.1;Name=A81062_G0005790.mRNA.1.exon.1;Parent=A81062_G0005790.mRNA.1
Sc_chrIII	A81062	CDS	154297	154962	.	-	0	ID=A81062_G0005790.mRNA.1.CDS.1;Name=A81062_G0005790.mRNA.1.CDS.1;Parent=A81062_G0005790.mRNA.1
Sc_chrIII	A81062	TY1/TY2_soloLTR	155541	155853	.	+	.	ID=TY1/TY2_soloLTR:Sc_chrIII:155541-155853:+;Name=TY1/TY2_soloLTR:Sc_chrIII:155541-155853:+
Sc_chrIII	A81062	TY3	155969	161350	.	-	.	ID=TY3:Sc_chrIII:155969-161350:-;Name=TY3:Sc_chrIII:155969-161350:-
Sc_chrIII	A81062	tRNA	161366	161437	.	+	.	ID=tRNA:Sc_chrIII:161366-161437:+;Name=tRNA:Sc_chrIII:161366-161437:+
Sc_chrIII	A81062	tRNA	162731	162803	.	-	.	ID=tRNA:Sc_chrIII:162731-162803:-;Name=tRNA:Sc_chrIII:162731-162803:-
Sc_chrIII	A81062	TY1/TY2_soloLTR	162984	163321	.	+	.	ID=TY1/TY2_soloLTR:Sc_chrIII:162984-163321:+;Name=TY1/TY2_soloLTR:Sc_chrIII:162984-163321:+
Sc_chrIII	A81062	TY1/TY2_soloLTR	163322	163636	.	+	.	ID=TY1/TY2_soloLTR:Sc_chrIII:163322-163636:+;Name=TY1/TY2_soloLTR:Sc_chrIII:163322-163636:+
Sc_chrIII	A81062	TY1/TY2_soloLTR	163638	163813	.	+	.	ID=TY1/TY2_soloLTR:Sc_chrIII:163638-163813:+;Name=TY1/TY2_soloLTR:Sc_chrIII:163638-163813:+
Sc_chrIII	A81062	gene	164800	165891	.	+	.	ID=A81062_G0005800;Name=YCR019W
Sc_chrIII	A81062	mRNA	164800	165891	.	+	.	ID=A81062_G0005800.mRNA.1;Name=A81062_G0005800.mRNA.1;Parent=A81062_G0005800
Sc_chrIII	A81062	exon	164800	165891	.	+	.	ID=A81062_G0005800.mRNA.1.exon.1;Name=A81062_G0005800.mRNA.1.exon.1;Parent=A81062_G0005800.mRNA.1
Sc_chrIII	A81062	CDS	164800	165891	.	+	0	ID=A81062_G0005800.mRNA.1.CDS.1;Name=A81062_G0005800.mRNA.1.CDS.1;Parent=A81062_G0005800.mRNA.1
Sc_chrIII	A81062	gene	165975	166622	.	-	.	ID=A81062_G0005810;Name=YCR020C
Sc_chrIII	A81062	mRNA	165975	166622	.	-	.	ID=A81062_G0005810.mRNA.1;Name=A81062_G0005810.mRNA.1;Parent=A81062_G0005810
Sc_chrIII	A81062	exon	165975	166622	.	-	.	ID=A81062_G0005810.mRNA.1.exon.1;Name=A81062_G0005810.mRNA.1.exon.1;Parent=A81062_G0005810.mRNA.1
Sc_chrIII	A81062	CDS	165975	166622	.	-	0	ID=A81062_G0005810.mRNA.1.CDS.1;Name=A81062_G0005810.mRNA.1.CDS.1;Parent=A81062_G0005810.mRNA.1
Sc_chrIII	A81062	gene	166793	167059	.	-	.	ID=A81062_G0005820;Name=YCR020C-A
Sc_chrIII	A81062	mRNA	166793	167059	.	-	.	ID=A81062_G0005820.mRNA.1;Name=A81062_G0005820.mRNA.1;Parent=A81062_G0005820
Sc_chrIII	A81062	exon	166793	167059	.	-	.	ID=A81062_G0005820.mRNA.1.exon.1;Name=A81062_G0005820.mRNA.1.exon.1;Parent=A81062_G0005820.mRNA.1
Sc_chrIII	A81062	CDS	166793	167059	.	-	0	ID=A81062_G0005820.mRNA.1.CDS.1;Name=A81062_G0005820.mRNA.1.CDS.1;Parent=A81062_G0005820.mRNA.1
Sc_chrIII	A81062	gene	167282	167518	.	+	.	ID=A81062_G0005830;Name=YCR020W-B
Sc_chrIII	A81062	mRNA	167282	167518	.	+	.	ID=A81062_G0005830.mRNA.1;Name=A81062_G0005830.mRNA.1;Parent=A81062_G0005830
Sc_chrIII	A81062	exon	167282	167518	.	+	.	ID=A81062_G0005830.mRNA.1.exon.1;Name=A81062_G0005830.mRNA.1.exon.1;Parent=A81062_G0005830.mRNA.1
Sc_chrIII	A81062	CDS	167282	167518	.	+	0	ID=A81062_G0005830.mRNA.1.CDS.1;Name=A81062_G0005830.mRNA.1.CDS.1;Parent=A81062_G0005830.mRNA.1
Sc_chrIII	A81062	gene	169383	169727	.	-	.	ID=A81062_G0005840;Name=A81062_G0005840
Sc_chrIII	A81062	mRNA	169383	169727	.	-	.	ID=A81062_G0005840.mRNA.1;Name=A81062_G0005840.mRNA.1;Parent=A81062_G0005840
Sc_chrIII	A81062	exon	169383	169727	.	-	.	ID=A81062_G0005840.mRNA.1.exon.1;Name=A81062_G0005840.mRNA.1.exon.1;Parent=A81062_G0005840.mRNA.1
Sc_chrIII	A81062	CDS	169383	169727	.	-	0	ID=A81062_G0005840.mRNA.1.CDS.1;Name=A81062_G0005840.mRNA.1.CDS.1;Parent=A81062_G0005840.mRNA.1
Sc_chrIII	A81062	gene	170500	172335	.	-	.	ID=A81062_G0005850;Name=YCR023C
Sc_chrIII	A81062	mRNA	170500	172335	.	-	.	ID=A81062_G0005850.mRNA.1;Name=A81062_G0005850.mRNA.1;Parent=A81062_G0005850
Sc_chrIII	A81062	exon	170500	172335	.	-	.	ID=A81062_G0005850.mRNA.1.exon.1;Name=A81062_G0005850.mRNA.1.exon.1;Parent=A81062_G0005850.mRNA.1
Sc_chrIII	A81062	CDS	170500	172335	.	-	0	ID=A81062_G0005850.mRNA.1.CDS.1;Name=A81062_G0005850.mRNA.1.CDS.1;Parent=A81062_G0005850.mRNA.1
Sc_chrIII	A81062	gene	172706	174184	.	-	.	ID=A81062_G0005860;Name=YCR024C
Sc_chrIII	A81062	mRNA	172706	174184	.	-	.	ID=A81062_G0005860.mRNA.1;Name=A81062_G0005860.mRNA.1;Parent=A81062_G0005860
Sc_chrIII	A81062	exon	172706	174184	.	-	.	ID=A81062_G0005860.mRNA.1.exon.1;Name=A81062_G0005860.mRNA.1.exon.1;Parent=A81062_G0005860.mRNA.1
Sc_chrIII	A81062	CDS	172706	174184	.	-	0	ID=A81062_G0005860.mRNA.1.CDS.1;Name=A81062_G0005860.mRNA.1.CDS.1;Parent=A81062_G0005860.mRNA.1
Sc_chrIII	A81062	gene	174561	174827	.	-	.	ID=A81062_G0005870;Name=YCR024C-B
Sc_chrIII	A81062	mRNA	174561	174827	.	-	.	ID=A81062_G0005870.mRNA.1;Name=A81062_G0005870.mRNA.1;Parent=A81062_G0005870
Sc_chrIII	A81062	exon	174561	174827	.	-	.	ID=A81062_G0005870.mRNA.1.exon.1;Name=A81062_G0005870.mRNA.1.exon.1;Parent=A81062_G0005870.mRNA.1
Sc_chrIII	A81062	CDS	174561	174827	.	-	0	ID=A81062_G0005870.mRNA.1.CDS.1;Name=A81062_G0005870.mRNA.1.CDS.1;Parent=A81062_G0005870.mRNA.1
Sc_chrIII	A81062	gene	174907	175817	.	-	.	ID=A81062_G0005880;Name=A81062_G0005880
Sc_chrIII	A81062	mRNA	174907	175817	.	-	.	ID=A81062_G0005880.mRNA.1;Name=A81062_G0005880.mRNA.1;Parent=A81062_G0005880
Sc_chrIII	A81062	exon	174907	175016	.	-	.	ID=A81062_G0005880.mRNA.1.exon.2;Name=A81062_G0005880.mRNA.1.exon.2;Parent=A81062_G0005880.mRNA.1
Sc_chrIII	A81062	exon	175493	175817	.	-	.	ID=A81062_G0005880.mRNA.1.exon.1;Name=A81062_G0005880.mRNA.1.exon.1;Parent=A81062_G0005880.mRNA.1
Sc_chrIII	A81062	CDS	174907	175016	.	-	2	ID=A81062_G0005880.mRNA.1.CDS.2;Name=A81062_G0005880.mRNA.1.CDS.2;Parent=A81062_G0005880.mRNA.1
Sc_chrIII	A81062	CDS	175493	175817	.	-	0	ID=A81062_G0005880.mRNA.1.CDS.1;Name=A81062_G0005880.mRNA.1.CDS.1;Parent=A81062_G0005880.mRNA.1
Sc_chrIII	A81062	gene	176072	178300	.	-	.	ID=A81062_G0005890;Name=YCR026C
Sc_chrIII	A81062	mRNA	176072	178300	.	-	.	ID=A81062_G0005890.mRNA.1;Name=A81062_G0005890.mRNA.1;Parent=A81062_G0005890
Sc_chrIII	A81062	exon	176072	178300	.	-	.	ID=A81062_G0005890.mRNA.1.exon.1;Name=A81062_G0005890.mRNA.1.exon.1;Parent=A81062_G0005890.mRNA.1
Sc_chrIII	A81062	CDS	176072	178300	.	-	0	ID=A81062_G0005890.mRNA.1.CDS.1;Name=A81062_G0005890.mRNA.1.CDS.1;Parent=A81062_G0005890.mRNA.1
Sc_chrIII	A81062	gene	179333	179962	.	-	.	ID=A81062_G0005900;Name=YCR027C
Sc_chrIII	A81062	mRNA	179333	179962	.	-	.	ID=A81062_G0005900.mRNA.1;Name=A81062_G0005900.mRNA.1;Parent=A81062_G0005900
Sc_chrIII	A81062	exon	179333	179962	.	-	.	ID=A81062_G0005900.mRNA.1.exon.1;Name=A81062_G0005900.mRNA.1.exon.1;Parent=A81062_G0005900.mRNA.1
Sc_chrIII	A81062	CDS	179333	179962	.	-	0	ID=A81062_G0005900.mRNA.1.CDS.1;Name=A81062_G0005900.mRNA.1.CDS.1;Parent=A81062_G0005900.mRNA.1
Sc_chrIII	A81062	tRNA	180264	180335	.	-	.	ID=tRNA:Sc_chrIII:180264-180335:-;Name=tRNA:Sc_chrIII:180264-180335:-
Sc_chrIII	A81062	TY3_soloLTR	180354	180692	.	+	.	ID=TY3_soloLTR:Sc_chrIII:180354-180692:+;Name=TY3_soloLTR:Sc_chrIII:180354-180692:+
Sc_chrIII	A81062	TY1/TY2_soloLTR	180854	181127	.	+	.	ID=TY1/TY2_soloLTR:Sc_chrIII:180854-181127:+;Name=TY1/TY2_soloLTR:Sc_chrIII:180854-181127:+
Sc_chrIII	A81062	gene	182167	183705	.	-	.	ID=A81062_G0005910;Name=YCR028C
Sc_chrIII	A81062	mRNA	182167	183705	.	-	.	ID=A81062_G0005910.mRNA.1;Name=A81062_G0005910.mRNA.1;Parent=A81062_G0005910
Sc_chrIII	A81062	exon	182167	183705	.	-	.	ID=A81062_G0005910.mRNA.1.exon.1;Name=A81062_G0005910.mRNA.1.exon.1;Parent=A81062_G0005910.mRNA.1
Sc_chrIII	A81062	CDS	182167	183705	.	-	0	ID=A81062_G0005910.mRNA.1.CDS.1;Name=A81062_G0005910.mRNA.1.CDS.1;Parent=A81062_G0005910.mRNA.1
Sc_chrIII	A81062	gene	184232	184722	.	-	.	ID=A81062_G0005920;Name=A81062_G0005920
Sc_chrIII	A81062	mRNA	184232	184722	.	-	.	ID=A81062_G0005920.mRNA.1;Name=A81062_G0005920.mRNA.1;Parent=A81062_G0005920
Sc_chrIII	A81062	exon	184232	184397	.	-	.	ID=A81062_G0005920.mRNA.1.exon.2;Name=A81062_G0005920.mRNA.1.exon.2;Parent=A81062_G0005920.mRNA.1
Sc_chrIII	A81062	exon	184481	184722	.	-	.	ID=A81062_G0005920.mRNA.1.exon.1;Name=A81062_G0005920.mRNA.1.exon.1;Parent=A81062_G0005920.mRNA.1
Sc_chrIII	A81062	CDS	184232	184397	.	-	1	ID=A81062_G0005920.mRNA.1.CDS.2;Name=A81062_G0005920.mRNA.1.CDS.2;Parent=A81062_G0005920.mRNA.1
Sc_chrIII	A81062	CDS	184481	184722	.	-	0	ID=A81062_G0005920.mRNA.1.CDS.1;Name=A81062_G0005920.mRNA.1.CDS.1;Parent=A81062_G0005920.mRNA.1
Sc_chrIII	A81062	gene	185108	187720	.	-	.	ID=A81062_G0005930;Name=YCR030C
Sc_chrIII	A81062	mRNA	185108	187720	.	-	.	ID=A81062_G0005930.mRNA.1;Name=A81062_G0005930.mRNA.1;Parent=A81062_G0005930
Sc_chrIII	A81062	exon	185108	187720	.	-	.	ID=A81062_G0005930.mRNA.1.exon.1;Name=A81062_G0005930.mRNA.1.exon.1;Parent=A81062_G0005930.mRNA.1
Sc_chrIII	A81062	CDS	185108	187720	.	-	0	ID=A81062_G0005930.mRNA.1.CDS.1;Name=A81062_G0005930.mRNA.1.CDS.1;Parent=A81062_G0005930.mRNA.1
Sc_chrIII	A81062	gene	188782	189501	.	-	.	ID=A81062_G0005940;Name=A81062_G0005940
Sc_chrIII	A81062	mRNA	188782	189501	.	-	.	ID=A81062_G0005940.mRNA.1;Name=A81062_G0005940.mRNA.1;Parent=A81062_G0005940
Sc_chrIII	A81062	exon	188782	189188	.	-	.	ID=A81062_G0005940.mRNA.1.exon.2;Name=A81062_G0005940.mRNA.1.exon.2;Parent=A81062_G0005940.mRNA.1
Sc_chrIII	A81062	exon	189495	189501	.	-	.	ID=A81062_G0005940.mRNA.1.exon.1;Name=A81062_G0005940.mRNA.1.exon.1;Parent=A81062_G0005940.mRNA.1
Sc_chrIII	A81062	CDS	188782	189188	.	-	2	ID=A81062_G0005940.mRNA.1.CDS.2;Name=A81062_G0005940.mRNA.1.CDS.2;Parent=A81062_G0005940.mRNA.1
Sc_chrIII	A81062	CDS	189495	189501	.	-	0	ID=A81062_G0005940.mRNA.1.CDS.1;Name=A81062_G0005940.mRNA.1.CDS.1;Parent=A81062_G0005940.mRNA.1
Sc_chrIII	A81062	gene	190801	197304	.	+	.	ID=A81062_G0005950;Name=YCR032W
Sc_chrIII	A81062	mRNA	190801	197304	.	+	.	ID=A81062_G0005950.mRNA.1;Name=A81062_G0005950.mRNA.1;Parent=A81062_G0005950
Sc_chrIII	A81062	exon	190801	197304	.	+	.	ID=A81062_G0005950.mRNA.1.exon.1;Name=A81062_G0005950.mRNA.1.exon.1;Parent=A81062_G0005950.mRNA.1
Sc_chrIII	A81062	CDS	190801	197304	.	+	0	ID=A81062_G0005950.mRNA.1.CDS.1;Name=A81062_G0005950.mRNA.1.CDS.1;Parent=A81062_G0005950.mRNA.1
Sc_chrIII	A81062	gene	197770	201450	.	+	.	ID=A81062_G0005960;Name=YCR033W
Sc_chrIII	A81062	mRNA	197770	201450	.	+	.	ID=A81062_G0005960.mRNA.1;Name=A81062_G0005960.mRNA.1;Parent=A81062_G0005960
Sc_chrIII	A81062	exon	197770	201450	.	+	.	ID=A81062_G0005960.mRNA.1.exon.1;Name=A81062_G0005960.mRNA.1.exon.1;Parent=A81062_G0005960.mRNA.1
Sc_chrIII	A81062	CDS	197770	201450	.	+	0	ID=A81062_G0005960.mRNA.1.CDS.1;Name=A81062_G0005960.mRNA.1.CDS.1;Parent=A81062_G0005960.mRNA.1
Sc_chrIII	A81062	gene	201871	202914	.	+	.	ID=A81062_G0005970;Name=YCR034W
Sc_chrIII	A81062	mRNA	201871	202914	.	+	.	ID=A81062_G0005970.mRNA.1;Name=A81062_G0005970.mRNA.1;Parent=A81062_G0005970
Sc_chrIII	A81062	exon	201871	202914	.	+	.	ID=A81062_G0005970.mRNA.1.exon.1;Name=A81062_G0005970.mRNA.1.exon.1;Parent=A81062_G0005970.mRNA.1
Sc_chrIII	A81062	CDS	201871	202914	.	+	0	ID=A81062_G0005970.mRNA.1.CDS.1;Name=A81062_G0005970.mRNA.1.CDS.1;Parent=A81062_G0005970.mRNA.1
Sc_chrIII	A81062	gene	203113	204297	.	-	.	ID=A81062_G0005980;Name=YCR035C
Sc_chrIII	A81062	mRNA	203113	204297	.	-	.	ID=A81062_G0005980.mRNA.1;Name=A81062_G0005980.mRNA.1;Parent=A81062_G0005980
Sc_chrIII	A81062	exon	203113	204297	.	-	.	ID=A81062_G0005980.mRNA.1.exon.1;Name=A81062_G0005980.mRNA.1.exon.1;Parent=A81062_G0005980.mRNA.1
Sc_chrIII	A81062	CDS	203113	204297	.	-	0	ID=A81062_G0005980.mRNA.1.CDS.1;Name=A81062_G0005980.mRNA.1.CDS.1;Parent=A81062_G0005980.mRNA.1
Sc_chrIII	A81062	gene	204576	205577	.	+	.	ID=A81062_G0005990;Name=YCR036W
Sc_chrIII	A81062	mRNA	204576	205577	.	+	.	ID=A81062_G0005990.mRNA.1;Name=A81062_G0005990.mRNA.1;Parent=A81062_G0005990
Sc_chrIII	A81062	exon	204576	205577	.	+	.	ID=A81062_G0005990.mRNA.1.exon.1;Name=A81062_G0005990.mRNA.1.exon.1;Parent=A81062_G0005990.mRNA.1
Sc_chrIII	A81062	CDS	204576	205577	.	+	0	ID=A81062_G0005990.mRNA.1.CDS.1;Name=A81062_G0005990.mRNA.1.CDS.1;Parent=A81062_G0005990.mRNA.1
Sc_chrIII	A81062	gene	205693	208464	.	-	.	ID=A81062_G0006000;Name=YCR037C
Sc_chrIII	A81062	mRNA	205693	208464	.	-	.	ID=A81062_G0006000.mRNA.1;Name=A81062_G0006000.mRNA.1;Parent=A81062_G0006000
Sc_chrIII	A81062	exon	205693	208464	.	-	.	ID=A81062_G0006000.mRNA.1.exon.1;Name=A81062_G0006000.mRNA.1.exon.1;Parent=A81062_G0006000.mRNA.1
Sc_chrIII	A81062	CDS	205693	208464	.	-	0	ID=A81062_G0006000.mRNA.1.CDS.1;Name=A81062_G0006000.mRNA.1.CDS.1;Parent=A81062_G0006000.mRNA.1
Sc_chrIII	A81062	gene	208917	210743	.	-	.	ID=A81062_G0006010;Name=YCR038C
Sc_chrIII	A81062	mRNA	208917	210743	.	-	.	ID=A81062_G0006010.mRNA.1;Name=A81062_G0006010.mRNA.1;Parent=A81062_G0006010
Sc_chrIII	A81062	exon	208917	210743	.	-	.	ID=A81062_G0006010.mRNA.1.exon.1;Name=A81062_G0006010.mRNA.1.exon.1;Parent=A81062_G0006010.mRNA.1
Sc_chrIII	A81062	CDS	208917	210743	.	-	0	ID=A81062_G0006010.mRNA.1.CDS.1;Name=A81062_G0006010.mRNA.1.CDS.1;Parent=A81062_G0006010.mRNA.1
Sc_chrIII	A81062	gene	210844	211652	.	-	.	ID=A81062_G0006020;Name=A81062_G0006020
Sc_chrIII	A81062	mRNA	210844	211652	.	-	.	ID=A81062_G0006020.mRNA.1;Name=A81062_G0006020.mRNA.1;Parent=A81062_G0006020
Sc_chrIII	A81062	exon	210844	211362	.	-	.	ID=A81062_G0006020.mRNA.1.exon.2;Name=A81062_G0006020.mRNA.1.exon.2;Parent=A81062_G0006020.mRNA.1
Sc_chrIII	A81062	exon	211644	211652	.	-	.	ID=A81062_G0006020.mRNA.1.exon.1;Name=A81062_G0006020.mRNA.1.exon.1;Parent=A81062_G0006020.mRNA.1
Sc_chrIII	A81062	CDS	210844	211362	.	-	0	ID=A81062_G0006020.mRNA.1.CDS.2;Name=A81062_G0006020.mRNA.1.CDS.2;Parent=A81062_G0006020.mRNA.1
Sc_chrIII	A81062	CDS	211644	211652	.	-	0	ID=A81062_G0006020.mRNA.1.CDS.1;Name=A81062_G0006020.mRNA.1.CDS.1;Parent=A81062_G0006020.mRNA.1
Sc_chrIII	A81062	gene	212496	216719	.	-	.	ID=A81062_G0006030;Name=YCR042C
Sc_chrIII	A81062	mRNA	212496	216719	.	-	.	ID=A81062_G0006030.mRNA.1;Name=A81062_G0006030.mRNA.1;Parent=A81062_G0006030
Sc_chrIII	A81062	exon	212496	216719	.	-	.	ID=A81062_G0006030.mRNA.1.exon.1;Name=A81062_G0006030.mRNA.1.exon.1;Parent=A81062_G0006030.mRNA.1
Sc_chrIII	A81062	CDS	212496	216719	.	-	0	ID=A81062_G0006030.mRNA.1.CDS.1;Name=A81062_G0006030.mRNA.1.CDS.1;Parent=A81062_G0006030.mRNA.1
Sc_chrIII	A81062	gene	217654	218037	.	-	.	ID=A81062_G0006040;Name=YCR043C
Sc_chrIII	A81062	mRNA	217654	218037	.	-	.	ID=A81062_G0006040.mRNA.1;Name=A81062_G0006040.mRNA.1;Parent=A81062_G0006040
Sc_chrIII	A81062	exon	217654	218037	.	-	.	ID=A81062_G0006040.mRNA.1.exon.1;Name=A81062_G0006040.mRNA.1.exon.1;Parent=A81062_G0006040.mRNA.1
Sc_chrIII	A81062	CDS	217654	218037	.	-	0	ID=A81062_G0006040.mRNA.1.CDS.1;Name=A81062_G0006040.mRNA.1.CDS.1;Parent=A81062_G0006040.mRNA.1
Sc_chrIII	A81062	gene	218270	219343	.	-	.	ID=A81062_G0006050;Name=YCR044C
Sc_chrIII	A81062	mRNA	218270	219343	.	-	.	ID=A81062_G0006050.mRNA.1;Name=A81062_G0006050.mRNA.1;Parent=A81062_G0006050
Sc_chrIII	A81062	exon	218270	219343	.	-	.	ID=A81062_G0006050.mRNA.1.exon.1;Name=A81062_G0006050.mRNA.1.exon.1;Parent=A81062_G0006050.mRNA.1
Sc_chrIII	A81062	CDS	218270	219343	.	-	0	ID=A81062_G0006050.mRNA.1.CDS.1;Name=A81062_G0006050.mRNA.1.CDS.1;Parent=A81062_G0006050.mRNA.1
Sc_chrIII	A81062	gene	219529	221228	.	-	.	ID=A81062_G0006060;Name=YCR045C
Sc_chrIII	A81062	mRNA	219529	221228	.	-	.	ID=A81062_G0006060.mRNA.1;Name=A81062_G0006060.mRNA.1;Parent=A81062_G0006060
Sc_chrIII	A81062	exon	219529	221076	.	-	.	ID=A81062_G0006060.mRNA.1.exon.2;Name=A81062_G0006060.mRNA.1.exon.2;Parent=A81062_G0006060.mRNA.1
Sc_chrIII	A81062	exon	221220	221228	.	-	.	ID=A81062_G0006060.mRNA.1.exon.1;Name=A81062_G0006060.mRNA.1.exon.1;Parent=A81062_G0006060.mRNA.1
Sc_chrIII	A81062	CDS	219529	221076	.	-	0	ID=A81062_G0006060.mRNA.1.CDS.2;Name=A81062_G0006060.mRNA.1.CDS.2;Parent=A81062_G0006060.mRNA.1
Sc_chrIII	A81062	CDS	221220	221228	.	-	0	ID=A81062_G0006060.mRNA.1.CDS.1;Name=A81062_G0006060.mRNA.1.CDS.1;Parent=A81062_G0006060.mRNA.1
Sc_chrIII	A81062	gene	221308	221817	.	-	.	ID=A81062_G0006070;Name=YCR046C
Sc_chrIII	A81062	mRNA	221308	221817	.	-	.	ID=A81062_G0006070.mRNA.1;Name=A81062_G0006070.mRNA.1;Parent=A81062_G0006070
Sc_chrIII	A81062	exon	221308	221817	.	-	.	ID=A81062_G0006070.mRNA.1.exon.1;Name=A81062_G0006070.mRNA.1.exon.1;Parent=A81062_G0006070.mRNA.1
Sc_chrIII	A81062	CDS	221308	221817	.	-	0	ID=A81062_G0006070.mRNA.1.CDS.1;Name=A81062_G0006070.mRNA.1.CDS.1;Parent=A81062_G0006070.mRNA.1
Sc_chrIII	A81062	gene	222112	222939	.	-	.	ID=A81062_G0006080;Name=YCR047C
Sc_chrIII	A81062	mRNA	222112	222939	.	-	.	ID=A81062_G0006080.mRNA.1;Name=A81062_G0006080.mRNA.1;Parent=A81062_G0006080
Sc_chrIII	A81062	exon	222112	222939	.	-	.	ID=A81062_G0006080.mRNA.1.exon.1;Name=A81062_G0006080.mRNA.1.exon.1;Parent=A81062_G0006080.mRNA.1
Sc_chrIII	A81062	CDS	222112	222939	.	-	0	ID=A81062_G0006080.mRNA.1.CDS.1;Name=A81062_G0006080.mRNA.1.CDS.1;Parent=A81062_G0006080.mRNA.1
Sc_chrIII	A81062	gene	223864	225149	.	-	.	ID=A81062_G0006090;Name=A81062_G0006090
Sc_chrIII	A81062	mRNA	223864	225149	.	-	.	ID=A81062_G0006090.mRNA.1;Name=A81062_G0006090.mRNA.1;Parent=A81062_G0006090
Sc_chrIII	A81062	exon	223864	224728	.	-	.	ID=A81062_G0006090.mRNA.1.exon.2;Name=A81062_G0006090.mRNA.1.exon.2;Parent=A81062_G0006090.mRNA.1
Sc_chrIII	A81062	exon	224863	225149	.	-	.	ID=A81062_G0006090.mRNA.1.exon.1;Name=A81062_G0006090.mRNA.1.exon.1;Parent=A81062_G0006090.mRNA.1
Sc_chrIII	A81062	CDS	223864	224728	.	-	1	ID=A81062_G0006090.mRNA.1.CDS.2;Name=A81062_G0006090.mRNA.1.CDS.2;Parent=A81062_G0006090.mRNA.1
Sc_chrIII	A81062	CDS	224863	225149	.	-	0	ID=A81062_G0006090.mRNA.1.CDS.1;Name=A81062_G0006090.mRNA.1.CDS.1;Parent=A81062_G0006090.mRNA.1
Sc_chrIII	A81062	gene	225448	226116	.	+	.	ID=A81062_G0006100;Name=YCR051W
Sc_chrIII	A81062	mRNA	225448	226116	.	+	.	ID=A81062_G0006100.mRNA.1;Name=A81062_G0006100.mRNA.1;Parent=A81062_G0006100
Sc_chrIII	A81062	exon	225448	226116	.	+	.	ID=A81062_G0006100.mRNA.1.exon.1;Name=A81062_G0006100.mRNA.1.exon.1;Parent=A81062_G0006100.mRNA.1
Sc_chrIII	A81062	CDS	225448	226116	.	+	0	ID=A81062_G0006100.mRNA.1.CDS.1;Name=A81062_G0006100.mRNA.1.CDS.1;Parent=A81062_G0006100.mRNA.1
Sc_chrIII	A81062	gene	226371	227822	.	+	.	ID=A81062_G0006110;Name=YCR052W
Sc_chrIII	A81062	mRNA	226371	227822	.	+	.	ID=A81062_G0006110.mRNA.1;Name=A81062_G0006110.mRNA.1;Parent=A81062_G0006110
Sc_chrIII	A81062	exon	226371	227822	.	+	.	ID=A81062_G0006110.mRNA.1.exon.1;Name=A81062_G0006110.mRNA.1.exon.1;Parent=A81062_G0006110.mRNA.1
Sc_chrIII	A81062	CDS	226371	227822	.	+	0	ID=A81062_G0006110.mRNA.1.CDS.1;Name=A81062_G0006110.mRNA.1.CDS.1;Parent=A81062_G0006110.mRNA.1
Sc_chrIII	A81062	gene	228073	229617	.	+	.	ID=A81062_G0006120;Name=YCR053W
Sc_chrIII	A81062	mRNA	228073	229617	.	+	.	ID=A81062_G0006120.mRNA.1;Name=A81062_G0006120.mRNA.1;Parent=A81062_G0006120
Sc_chrIII	A81062	exon	228073	229617	.	+	.	ID=A81062_G0006120.mRNA.1.exon.1;Name=A81062_G0006120.mRNA.1.exon.1;Parent=A81062_G0006120.mRNA.1
Sc_chrIII	A81062	CDS	228073	229617	.	+	0	ID=A81062_G0006120.mRNA.1.CDS.1;Name=A81062_G0006120.mRNA.1.CDS.1;Parent=A81062_G0006120.mRNA.1
Sc_chrIII	A81062	gene	229752	231443	.	-	.	ID=A81062_G0006130;Name=YCR054C
Sc_chrIII	A81062	mRNA	229752	231443	.	-	.	ID=A81062_G0006130.mRNA.1;Name=A81062_G0006130.mRNA.1;Parent=A81062_G0006130
Sc_chrIII	A81062	exon	229752	231443	.	-	.	ID=A81062_G0006130.mRNA.1.exon.1;Name=A81062_G0006130.mRNA.1.exon.1;Parent=A81062_G0006130.mRNA.1
Sc_chrIII	A81062	CDS	229752	231443	.	-	0	ID=A81062_G0006130.mRNA.1.CDS.1;Name=A81062_G0006130.mRNA.1.CDS.1;Parent=A81062_G0006130.mRNA.1
Sc_chrIII	A81062	gene	231833	234604	.	-	.	ID=A81062_G0006140;Name=YCR057C
Sc_chrIII	A81062	mRNA	231833	234604	.	-	.	ID=A81062_G0006140.mRNA.1;Name=A81062_G0006140.mRNA.1;Parent=A81062_G0006140
Sc_chrIII	A81062	exon	231833	234604	.	-	.	ID=A81062_G0006140.mRNA.1.exon.1;Name=A81062_G0006140.mRNA.1.exon.1;Parent=A81062_G0006140.mRNA.1
Sc_chrIII	A81062	CDS	231833	234604	.	-	0	ID=A81062_G0006140.mRNA.1.CDS.1;Name=A81062_G0006140.mRNA.1.CDS.1;Parent=A81062_G0006140.mRNA.1
Sc_chrIII	A81062	gene	234830	235606	.	-	.	ID=A81062_G0006150;Name=YCR059C
Sc_chrIII	A81062	mRNA	234830	235606	.	-	.	ID=A81062_G0006150.mRNA.1;Name=A81062_G0006150.mRNA.1;Parent=A81062_G0006150
Sc_chrIII	A81062	exon	234830	235606	.	-	.	ID=A81062_G0006150.mRNA.1.exon.1;Name=A81062_G0006150.mRNA.1.exon.1;Parent=A81062_G0006150.mRNA.1
Sc_chrIII	A81062	CDS	234830	235606	.	-	0	ID=A81062_G0006150.mRNA.1.CDS.1;Name=A81062_G0006150.mRNA.1.CDS.1;Parent=A81062_G0006150.mRNA.1
Sc_chrIII	A81062	gene	235775	236110	.	+	.	ID=A81062_G0006160;Name=YCR060W
Sc_chrIII	A81062	mRNA	235775	236110	.	+	.	ID=A81062_G0006160.mRNA.1;Name=A81062_G0006160.mRNA.1;Parent=A81062_G0006160
Sc_chrIII	A81062	exon	235775	236110	.	+	.	ID=A81062_G0006160.mRNA.1.exon.1;Name=A81062_G0006160.mRNA.1.exon.1;Parent=A81062_G0006160.mRNA.1
Sc_chrIII	A81062	CDS	235775	236110	.	+	0	ID=A81062_G0006160.mRNA.1.CDS.1;Name=A81062_G0006160.mRNA.1.CDS.1;Parent=A81062_G0006160.mRNA.1
Sc_chrIII	A81062	gene	236939	238816	.	+	.	ID=A81062_G0006170;Name=YCR061W
Sc_chrIII	A81062	mRNA	236939	238816	.	+	.	ID=A81062_G0006170.mRNA.1;Name=A81062_G0006170.mRNA.1;Parent=A81062_G0006170
Sc_chrIII	A81062	exon	236939	238816	.	+	.	ID=A81062_G0006170.mRNA.1.exon.1;Name=A81062_G0006170.mRNA.1.exon.1;Parent=A81062_G0006170.mRNA.1
Sc_chrIII	A81062	CDS	236939	238816	.	+	0	ID=A81062_G0006170.mRNA.1.CDS.1;Name=A81062_G0006170.mRNA.1.CDS.1;Parent=A81062_G0006170.mRNA.1
Sc_chrIII	A81062	TY1/TY2_soloLTR	239195	239527	.	+	.	ID=TY1/TY2_soloLTR:Sc_chrIII:239195-239527:+;Name=TY1/TY2_soloLTR:Sc_chrIII:239195-239527:+
Sc_chrIII	A81062	tRNA	239639	239739	.	+	.	ID=tRNA:Sc_chrIII:239639-239739:+;Name=tRNA:Sc_chrIII:239639-239739:+
Sc_chrIII	A81062	gene	240015	240488	.	+	.	ID=A81062_G0006180;Name=YCR063W
Sc_chrIII	A81062	mRNA	240015	240488	.	+	.	ID=A81062_G0006180.mRNA.1;Name=A81062_G0006180.mRNA.1;Parent=A81062_G0006180
Sc_chrIII	A81062	exon	240015	240488	.	+	.	ID=A81062_G0006180.mRNA.1.exon.1;Name=A81062_G0006180.mRNA.1.exon.1;Parent=A81062_G0006180.mRNA.1
Sc_chrIII	A81062	CDS	240015	240488	.	+	0	ID=A81062_G0006180.mRNA.1.CDS.1;Name=A81062_G0006180.mRNA.1.CDS.1;Parent=A81062_G0006180.mRNA.1
Sc_chrIII	A81062	gene	241006	242700	.	+	.	ID=A81062_G0006190;Name=YCR065W
Sc_chrIII	A81062	mRNA	241006	242700	.	+	.	ID=A81062_G0006190.mRNA.1;Name=A81062_G0006190.mRNA.1;Parent=A81062_G0006190
Sc_chrIII	A81062	exon	241006	242700	.	+	.	ID=A81062_G0006190.mRNA.1.exon.1;Name=A81062_G0006190.mRNA.1.exon.1;Parent=A81062_G0006190.mRNA.1
Sc_chrIII	A81062	CDS	241006	242700	.	+	0	ID=A81062_G0006190.mRNA.1.CDS.1;Name=A81062_G0006190.mRNA.1.CDS.1;Parent=A81062_G0006190.mRNA.1
Sc_chrIII	A81062	gene	243206	244669	.	+	.	ID=A81062_G0006200;Name=YCR066W
Sc_chrIII	A81062	mRNA	243206	244669	.	+	.	ID=A81062_G0006200.mRNA.1;Name=A81062_G0006200.mRNA.1;Parent=A81062_G0006200
Sc_chrIII	A81062	exon	243206	244669	.	+	.	ID=A81062_G0006200.mRNA.1.exon.1;Name=A81062_G0006200.mRNA.1.exon.1;Parent=A81062_G0006200.mRNA.1
Sc_chrIII	A81062	CDS	243206	244669	.	+	0	ID=A81062_G0006200.mRNA.1.CDS.1;Name=A81062_G0006200.mRNA.1.CDS.1;Parent=A81062_G0006200.mRNA.1
Sc_chrIII	A81062	gene	244831	248031	.	-	.	ID=A81062_G0006210;Name=YCR067C
Sc_chrIII	A81062	mRNA	244831	248031	.	-	.	ID=A81062_G0006210.mRNA.1;Name=A81062_G0006210.mRNA.1;Parent=A81062_G0006210
Sc_chrIII	A81062	exon	244831	248031	.	-	.	ID=A81062_G0006210.mRNA.1.exon.1;Name=A81062_G0006210.mRNA.1.exon.1;Parent=A81062_G0006210.mRNA.1
Sc_chrIII	A81062	CDS	244831	248031	.	-	0	ID=A81062_G0006210.mRNA.1.CDS.1;Name=A81062_G0006210.mRNA.1.CDS.1;Parent=A81062_G0006210.mRNA.1
Sc_chrIII	A81062	gene	248922	250484	.	+	.	ID=A81062_G0006220;Name=YCR068W
Sc_chrIII	A81062	mRNA	248922	250484	.	+	.	ID=A81062_G0006220.mRNA.1;Name=A81062_G0006220.mRNA.1;Parent=A81062_G0006220
Sc_chrIII	A81062	exon	248922	250484	.	+	.	ID=A81062_G0006220.mRNA.1.exon.1;Name=A81062_G0006220.mRNA.1.exon.1;Parent=A81062_G0006220.mRNA.1
Sc_chrIII	A81062	CDS	248922	250484	.	+	0	ID=A81062_G0006220.mRNA.1.CDS.1;Name=A81062_G0006220.mRNA.1.CDS.1;Parent=A81062_G0006220.mRNA.1
Sc_chrIII	A81062	gene	250763	251719	.	+	.	ID=A81062_G0006230;Name=YCR069W
Sc_chrIII	A81062	mRNA	250763	251719	.	+	.	ID=A81062_G0006230.mRNA.1;Name=A81062_G0006230.mRNA.1;Parent=A81062_G0006230
Sc_chrIII	A81062	exon	250763	251719	.	+	.	ID=A81062_G0006230.mRNA.1.exon.1;Name=A81062_G0006230.mRNA.1.exon.1;Parent=A81062_G0006230.mRNA.1
Sc_chrIII	A81062	CDS	250763	251719	.	+	0	ID=A81062_G0006230.mRNA.1.CDS.1;Name=A81062_G0006230.mRNA.1.CDS.1;Parent=A81062_G0006230.mRNA.1
Sc_chrIII	A81062	gene	251811	252251	.	-	.	ID=A81062_G0006240;Name=YCR071C
Sc_chrIII	A81062	mRNA	251811	252251	.	-	.	ID=A81062_G0006240.mRNA.1;Name=A81062_G0006240.mRNA.1;Parent=A81062_G0006240
Sc_chrIII	A81062	exon	251811	252251	.	-	.	ID=A81062_G0006240.mRNA.1.exon.1;Name=A81062_G0006240.mRNA.1.exon.1;Parent=A81062_G0006240.mRNA.1
Sc_chrIII	A81062	CDS	251811	252251	.	-	0	ID=A81062_G0006240.mRNA.1.CDS.1;Name=A81062_G0006240.mRNA.1.CDS.1;Parent=A81062_G0006240.mRNA.1
Sc_chrIII	A81062	gene	252513	254060	.	-	.	ID=A81062_G0006250;Name=YCR072C
Sc_chrIII	A81062	mRNA	252513	254060	.	-	.	ID=A81062_G0006250.mRNA.1;Name=A81062_G0006250.mRNA.1;Parent=A81062_G0006250
Sc_chrIII	A81062	exon	252513	254060	.	-	.	ID=A81062_G0006250.mRNA.1.exon.1;Name=A81062_G0006250.mRNA.1.exon.1;Parent=A81062_G0006250.mRNA.1
Sc_chrIII	A81062	CDS	252513	254060	.	-	0	ID=A81062_G0006250.mRNA.1.CDS.1;Name=A81062_G0006250.mRNA.1.CDS.1;Parent=A81062_G0006250.mRNA.1
Sc_chrIII	A81062	gene	254293	258285	.	-	.	ID=A81062_G0006260;Name=YCR073C
Sc_chrIII	A81062	mRNA	254293	258285	.	-	.	ID=A81062_G0006260.mRNA.1;Name=A81062_G0006260.mRNA.1;Parent=A81062_G0006260
Sc_chrIII	A81062	exon	254293	258285	.	-	.	ID=A81062_G0006260.mRNA.1.exon.1;Name=A81062_G0006260.mRNA.1.exon.1;Parent=A81062_G0006260.mRNA.1
Sc_chrIII	A81062	CDS	254293	258285	.	-	0	ID=A81062_G0006260.mRNA.1.CDS.1;Name=A81062_G0006260.mRNA.1.CDS.1;Parent=A81062_G0006260.mRNA.1
Sc_chrIII	A81062	gene	258668	259615	.	+	.	ID=A81062_G0006270;Name=YCR073W-A
Sc_chrIII	A81062	mRNA	258668	259615	.	+	.	ID=A81062_G0006270.mRNA.1;Name=A81062_G0006270.mRNA.1;Parent=A81062_G0006270
Sc_chrIII	A81062	exon	258668	259615	.	+	.	ID=A81062_G0006270.mRNA.1.exon.1;Name=A81062_G0006270.mRNA.1.exon.1;Parent=A81062_G0006270.mRNA.1
Sc_chrIII	A81062	CDS	258668	259615	.	+	0	ID=A81062_G0006270.mRNA.1.CDS.1;Name=A81062_G0006270.mRNA.1.CDS.1;Parent=A81062_G0006270.mRNA.1
Sc_chrIII	A81062	gene	259736	260518	.	-	.	ID=A81062_G0006280;Name=YCR075C
Sc_chrIII	A81062	mRNA	259736	260518	.	-	.	ID=A81062_G0006280.mRNA.1;Name=A81062_G0006280.mRNA.1;Parent=A81062_G0006280
Sc_chrIII	A81062	exon	259736	260518	.	-	.	ID=A81062_G0006280.mRNA.1.exon.1;Name=A81062_G0006280.mRNA.1.exon.1;Parent=A81062_G0006280.mRNA.1
Sc_chrIII	A81062	CDS	259736	260518	.	-	0	ID=A81062_G0006280.mRNA.1.CDS.1;Name=A81062_G0006280.mRNA.1.CDS.1;Parent=A81062_G0006280.mRNA.1
Sc_chrIII	A81062	gene	260680	260907	.	+	.	ID=A81062_G0006290;Name=YCR075W-A
Sc_chrIII	A81062	mRNA	260680	260907	.	+	.	ID=A81062_G0006290.mRNA.1;Name=A81062_G0006290.mRNA.1;Parent=A81062_G0006290
Sc_chrIII	A81062	exon	260680	260907	.	+	.	ID=A81062_G0006290.mRNA.1.exon.1;Name=A81062_G0006290.mRNA.1.exon.1;Parent=A81062_G0006290.mRNA.1
Sc_chrIII	A81062	CDS	260680	260907	.	+	0	ID=A81062_G0006290.mRNA.1.CDS.1;Name=A81062_G0006290.mRNA.1.CDS.1;Parent=A81062_G0006290.mRNA.1
Sc_chrIII	A81062	gene	260997	261725	.	-	.	ID=A81062_G0006300;Name=YCR076C
Sc_chrIII	A81062	mRNA	260997	261725	.	-	.	ID=A81062_G0006300.mRNA.1;Name=A81062_G0006300.mRNA.1;Parent=A81062_G0006300
Sc_chrIII	A81062	exon	260997	261725	.	-	.	ID=A81062_G0006300.mRNA.1.exon.1;Name=A81062_G0006300.mRNA.1.exon.1;Parent=A81062_G0006300.mRNA.1
Sc_chrIII	A81062	CDS	260997	261725	.	-	0	ID=A81062_G0006300.mRNA.1.CDS.1;Name=A81062_G0006300.mRNA.1.CDS.1;Parent=A81062_G0006300.mRNA.1
Sc_chrIII	A81062	gene	261918	264308	.	-	.	ID=A81062_G0006310;Name=YCR077C
Sc_chrIII	A81062	mRNA	261918	264308	.	-	.	ID=A81062_G0006310.mRNA.1;Name=A81062_G0006310.mRNA.1;Parent=A81062_G0006310
Sc_chrIII	A81062	exon	261918	264308	.	-	.	ID=A81062_G0006310.mRNA.1.exon.1;Name=A81062_G0006310.mRNA.1.exon.1;Parent=A81062_G0006310.mRNA.1
Sc_chrIII	A81062	CDS	261918	264308	.	-	0	ID=A81062_G0006310.mRNA.1.CDS.1;Name=A81062_G0006310.mRNA.1.CDS.1;Parent=A81062_G0006310.mRNA.1
Sc_chrIII	A81062	gene	264525	265853	.	+	.	ID=A81062_G0006320;Name=YCR079W
Sc_chrIII	A81062	mRNA	264525	265853	.	+	.	ID=A81062_G0006320.mRNA.1;Name=A81062_G0006320.mRNA.1;Parent=A81062_G0006320
Sc_chrIII	A81062	exon	264525	265853	.	+	.	ID=A81062_G0006320.mRNA.1.exon.1;Name=A81062_G0006320.mRNA.1.exon.1;Parent=A81062_G0006320.mRNA.1
Sc_chrIII	A81062	CDS	264525	265853	.	+	0	ID=A81062_G0006320.mRNA.1.CDS.1;Name=A81062_G0006320.mRNA.1.CDS.1;Parent=A81062_G0006320.mRNA.1
Sc_chrIII	A81062	gene	266051	270334	.	+	.	ID=A81062_G0006330;Name=YCR081W
Sc_chrIII	A81062	mRNA	266051	270334	.	+	.	ID=A81062_G0006330.mRNA.1;Name=A81062_G0006330.mRNA.1;Parent=A81062_G0006330
Sc_chrIII	A81062	exon	266051	270334	.	+	.	ID=A81062_G0006330.mRNA.1.exon.1;Name=A81062_G0006330.mRNA.1.exon.1;Parent=A81062_G0006330.mRNA.1
Sc_chrIII	A81062	CDS	266051	270334	.	+	0	ID=A81062_G0006330.mRNA.1.CDS.1;Name=A81062_G0006330.mRNA.1.CDS.1;Parent=A81062_G0006330.mRNA.1
Sc_chrIII	A81062	gene	270562	270948	.	+	.	ID=A81062_G0006340;Name=YCR082W
Sc_chrIII	A81062	mRNA	270562	270948	.	+	.	ID=A81062_G0006340.mRNA.1;Name=A81062_G0006340.mRNA.1;Parent=A81062_G0006340
Sc_chrIII	A81062	exon	270562	270948	.	+	.	ID=A81062_G0006340.mRNA.1.exon.1;Name=A81062_G0006340.mRNA.1.exon.1;Parent=A81062_G0006340.mRNA.1
Sc_chrIII	A81062	CDS	270562	270948	.	+	0	ID=A81062_G0006340.mRNA.1.CDS.1;Name=A81062_G0006340.mRNA.1.CDS.1;Parent=A81062_G0006340.mRNA.1
Sc_chrIII	A81062	gene	271256	271639	.	+	.	ID=A81062_G0006350;Name=YCR083W
Sc_chrIII	A81062	mRNA	271256	271639	.	+	.	ID=A81062_G0006350.mRNA.1;Name=A81062_G0006350.mRNA.1;Parent=A81062_G0006350
Sc_chrIII	A81062	exon	271256	271639	.	+	.	ID=A81062_G0006350.mRNA.1.exon.1;Name=A81062_G0006350.mRNA.1.exon.1;Parent=A81062_G0006350.mRNA.1
Sc_chrIII	A81062	CDS	271256	271639	.	+	0	ID=A81062_G0006350.mRNA.1.CDS.1;Name=A81062_G0006350.mRNA.1.CDS.1;Parent=A81062_G0006350.mRNA.1
Sc_chrIII	A81062	gene	271989	274145	.	-	.	ID=A81062_G0006360;Name=YCR084C
Sc_chrIII	A81062	mRNA	271989	274145	.	-	.	ID=A81062_G0006360.mRNA.1;Name=A81062_G0006360.mRNA.1;Parent=A81062_G0006360
Sc_chrIII	A81062	exon	271989	274145	.	-	.	ID=A81062_G0006360.mRNA.1.exon.1;Name=A81062_G0006360.mRNA.1.exon.1;Parent=A81062_G0006360.mRNA.1
Sc_chrIII	A81062	CDS	271989	274145	.	-	0	ID=A81062_G0006360.mRNA.1.CDS.1;Name=A81062_G0006360.mRNA.1.CDS.1;Parent=A81062_G0006360.mRNA.1
Sc_chrIII	A81062	gene	275086	275658	.	+	.	ID=A81062_G0006370;Name=YCR086W
Sc_chrIII	A81062	mRNA	275086	275658	.	+	.	ID=A81062_G0006370.mRNA.1;Name=A81062_G0006370.mRNA.1;Parent=A81062_G0006370
Sc_chrIII	A81062	exon	275086	275658	.	+	.	ID=A81062_G0006370.mRNA.1.exon.1;Name=A81062_G0006370.mRNA.1.exon.1;Parent=A81062_G0006370.mRNA.1
Sc_chrIII	A81062	CDS	275086	275658	.	+	0	ID=A81062_G0006370.mRNA.1.CDS.1;Name=A81062_G0006370.mRNA.1.CDS.1;Parent=A81062_G0006370.mRNA.1
Sc_chrIII	A81062	gene	275700	276146	.	-	.	ID=A81062_G0006380;Name=YCR087C-A
Sc_chrIII	A81062	mRNA	275700	276146	.	-	.	ID=A81062_G0006380.mRNA.1;Name=A81062_G0006380.mRNA.1;Parent=A81062_G0006380
Sc_chrIII	A81062	exon	275700	276146	.	-	.	ID=A81062_G0006380.mRNA.1.exon.1;Name=A81062_G0006380.mRNA.1.exon.1;Parent=A81062_G0006380.mRNA.1
Sc_chrIII	A81062	CDS	275700	276146	.	-	0	ID=A81062_G0006380.mRNA.1.CDS.1;Name=A81062_G0006380.mRNA.1.CDS.1;Parent=A81062_G0006380.mRNA.1
Sc_chrIII	A81062	gene	276747	278525	.	+	.	ID=A81062_G0006390;Name=YCR088W
Sc_chrIII	A81062	mRNA	276747	278525	.	+	.	ID=A81062_G0006390.mRNA.1;Name=A81062_G0006390.mRNA.1;Parent=A81062_G0006390
Sc_chrIII	A81062	exon	276747	278525	.	+	.	ID=A81062_G0006390.mRNA.1.exon.1;Name=A81062_G0006390.mRNA.1.exon.1;Parent=A81062_G0006390.mRNA.1
Sc_chrIII	A81062	CDS	276747	278525	.	+	0	ID=A81062_G0006390.mRNA.1.CDS.1;Name=A81062_G0006390.mRNA.1.CDS.1;Parent=A81062_G0006390.mRNA.1
Sc_chrIII	A81062	gene	279113	282254	.	+	.	ID=A81062_G0006400;Name=YCR089W
Sc_chrIII	A81062	mRNA	279113	282254	.	+	.	ID=A81062_G0006400.mRNA.1;Name=A81062_G0006400.mRNA.1;Parent=A81062_G0006400
Sc_chrIII	A81062	exon	279113	280734	.	+	.	ID=A81062_G0006400.mRNA.1.exon.1;Name=A81062_G0006400.mRNA.1.exon.1;Parent=A81062_G0006400.mRNA.1
Sc_chrIII	A81062	exon	280859	282254	.	+	.	ID=A81062_G0006400.mRNA.1.exon.2;Name=A81062_G0006400.mRNA.1.exon.2;Parent=A81062_G0006400.mRNA.1
Sc_chrIII	A81062	CDS	279113	280734	.	+	0	ID=A81062_G0006400.mRNA.1.CDS.1;Name=A81062_G0006400.mRNA.1.CDS.1;Parent=A81062_G0006400.mRNA.1
Sc_chrIII	A81062	CDS	280859	282254	.	+	1	ID=A81062_G0006400.mRNA.1.CDS.2;Name=A81062_G0006400.mRNA.1.CDS.2;Parent=A81062_G0006400.mRNA.1
Sc_chrIII	A81062	gene	282519	284636	.	+	.	ID=A81062_G0006410;Name=A81062_G0006410
Sc_chrIII	A81062	mRNA	282519	284636	.	+	.	ID=A81062_G0006410.mRNA.1;Name=A81062_G0006410.mRNA.1;Parent=A81062_G0006410
Sc_chrIII	A81062	exon	282519	284636	.	+	.	ID=A81062_G0006410.mRNA.1.exon.1;Name=A81062_G0006410.mRNA.1.exon.1;Parent=A81062_G0006410.mRNA.1
Sc_chrIII	A81062	CDS	282519	284636	.	+	0	ID=A81062_G0006410.mRNA.1.CDS.1;Name=A81062_G0006410.mRNA.1.CDS.1;Parent=A81062_G0006410.mRNA.1
Sc_chrIII	A81062	gene	284688	285236	.	-	.	ID=A81062_G0006420;Name=YCR090C
Sc_chrIII	A81062	mRNA	284688	285236	.	-	.	ID=A81062_G0006420.mRNA.1;Name=A81062_G0006420.mRNA.1;Parent=A81062_G0006420
Sc_chrIII	A81062	exon	284688	285236	.	-	.	ID=A81062_G0006420.mRNA.1.exon.1;Name=A81062_G0006420.mRNA.1.exon.1;Parent=A81062_G0006420.mRNA.1
Sc_chrIII	A81062	CDS	284688	285236	.	-	0	ID=A81062_G0006420.mRNA.1.CDS.1;Name=A81062_G0006420.mRNA.1.CDS.1;Parent=A81062_G0006420.mRNA.1
Sc_chrIII	A81062	gene	286775	288937	.	+	.	ID=A81062_G0006430;Name=YCR091W
Sc_chrIII	A81062	mRNA	286775	288937	.	+	.	ID=A81062_G0006430.mRNA.1;Name=A81062_G0006430.mRNA.1;Parent=A81062_G0006430
Sc_chrIII	A81062	exon	286775	288937	.	+	.	ID=A81062_G0006430.mRNA.1.exon.1;Name=A81062_G0006430.mRNA.1.exon.1;Parent=A81062_G0006430.mRNA.1
Sc_chrIII	A81062	CDS	286775	288937	.	+	0	ID=A81062_G0006430.mRNA.1.CDS.1;Name=A81062_G0006430.mRNA.1.CDS.1;Parent=A81062_G0006430.mRNA.1
Sc_chrIII	A81062	gene	289135	292278	.	-	.	ID=A81062_G0006440;Name=YCR092C
Sc_chrIII	A81062	mRNA	289135	292278	.	-	.	ID=A81062_G0006440.mRNA.1;Name=A81062_G0006440.mRNA.1;Parent=A81062_G0006440
Sc_chrIII	A81062	exon	289135	292278	.	-	.	ID=A81062_G0006440.mRNA.1.exon.1;Name=A81062_G0006440.mRNA.1.exon.1;Parent=A81062_G0006440.mRNA.1
Sc_chrIII	A81062	CDS	289135	292278	.	-	0	ID=A81062_G0006440.mRNA.1.CDS.1;Name=A81062_G0006440.mRNA.1.CDS.1;Parent=A81062_G0006440.mRNA.1
Sc_chrIII	A81062	gene	292488	298802	.	+	.	ID=A81062_G0006450;Name=YCR093W
Sc_chrIII	A81062	mRNA	292488	298802	.	+	.	ID=A81062_G0006450.mRNA.1;Name=A81062_G0006450.mRNA.1;Parent=A81062_G0006450
Sc_chrIII	A81062	exon	292488	298802	.	+	.	ID=A81062_G0006450.mRNA.1.exon.1;Name=A81062_G0006450.mRNA.1.exon.1;Parent=A81062_G0006450.mRNA.1
Sc_chrIII	A81062	CDS	292488	298802	.	+	0	ID=A81062_G0006450.mRNA.1.CDS.1;Name=A81062_G0006450.mRNA.1.CDS.1;Parent=A81062_G0006450.mRNA.1
Sc_chrIII	A81062	gene	299133	300308	.	+	.	ID=A81062_G0006460;Name=YCR094W
Sc_chrIII	A81062	mRNA	299133	300308	.	+	.	ID=A81062_G0006460.mRNA.1;Name=A81062_G0006460.mRNA.1;Parent=A81062_G0006460
Sc_chrIII	A81062	exon	299133	300308	.	+	.	ID=A81062_G0006460.mRNA.1.exon.1;Name=A81062_G0006460.mRNA.1.exon.1;Parent=A81062_G0006460.mRNA.1
Sc_chrIII	A81062	CDS	299133	300308	.	+	0	ID=A81062_G0006460.mRNA.1.CDS.1;Name=A81062_G0006460.mRNA.1.CDS.1;Parent=A81062_G0006460.mRNA.1
Sc_chrIII	A81062	gene	300541	301629	.	-	.	ID=A81062_G0006470;Name=YCR095C
Sc_chrIII	A81062	mRNA	300541	301629	.	-	.	ID=A81062_G0006470.mRNA.1;Name=A81062_G0006470.mRNA.1;Parent=A81062_G0006470
Sc_chrIII	A81062	exon	300541	301629	.	-	.	ID=A81062_G0006470.mRNA.1.exon.1;Name=A81062_G0006470.mRNA.1.exon.1;Parent=A81062_G0006470.mRNA.1
Sc_chrIII	A81062	CDS	300541	301629	.	-	0	ID=A81062_G0006470.mRNA.1.CDS.1;Name=A81062_G0006470.mRNA.1.CDS.1;Parent=A81062_G0006470.mRNA.1
Sc_chrIII	A81062	TY1/TY2_soloLTR	303752	304088	.	+	.	ID=TY1/TY2_soloLTR:Sc_chrIII:303752-304088:+;Name=TY1/TY2_soloLTR:Sc_chrIII:303752-304088:+
Sc_chrIII	A81062	TY5_soloLTR	304298	304543	.	+	.	ID=TY5_soloLTR:Sc_chrIII:304298-304543:+;Name=TY5_soloLTR:Sc_chrIII:304298-304543:+
Sc_chrIII	A81062	TY5_soloLTR	304709	304904	.	+	.	ID=TY5_soloLTR:Sc_chrIII:304709-304904:+;Name=TY5_soloLTR:Sc_chrIII:304709-304904:+
Sc_chrIII	A81062	gene	305551	305910	.	-	.	ID=A81062_G0006480;Name=YCR096C
Sc_chrIII	A81062	mRNA	305551	305910	.	-	.	ID=A81062_G0006480.mRNA.1;Name=A81062_G0006480.mRNA.1;Parent=A81062_G0006480
Sc_chrIII	A81062	exon	305551	305910	.	-	.	ID=A81062_G0006480.mRNA.1.exon.1;Name=A81062_G0006480.mRNA.1.exon.1;Parent=A81062_G0006480.mRNA.1
Sc_chrIII	A81062	CDS	305551	305910	.	-	0	ID=A81062_G0006480.mRNA.1.CDS.1;Name=A81062_G0006480.mRNA.1.CDS.1;Parent=A81062_G0006480.mRNA.1
Sc_chrIII	A81062	gene	306207	306869	.	+	.	ID=A81062_G0006490;Name=YCR097W
Sc_chrIII	A81062	mRNA	306207	306869	.	+	.	ID=A81062_G0006490.mRNA.1;Name=A81062_G0006490.mRNA.1;Parent=A81062_G0006490
Sc_chrIII	A81062	exon	306207	306311	.	+	.	ID=A81062_G0006490.mRNA.1.exon.1;Name=A81062_G0006490.mRNA.1.exon.1;Parent=A81062_G0006490.mRNA.1
Sc_chrIII	A81062	exon	306366	306611	.	+	.	ID=A81062_G0006490.mRNA.1.exon.2;Name=A81062_G0006490.mRNA.1.exon.2;Parent=A81062_G0006490.mRNA.1
Sc_chrIII	A81062	exon	306723	306869	.	+	.	ID=A81062_G0006490.mRNA.1.exon.3;Name=A81062_G0006490.mRNA.1.exon.3;Parent=A81062_G0006490.mRNA.1
Sc_chrIII	A81062	CDS	306207	306311	.	+	0	ID=A81062_G0006490.mRNA.1.CDS.1;Name=A81062_G0006490.mRNA.1.CDS.1;Parent=A81062_G0006490.mRNA.1
Sc_chrIII	A81062	CDS	306366	306611	.	+	0	ID=A81062_G0006490.mRNA.1.CDS.2;Name=A81062_G0006490.mRNA.1.CDS.2;Parent=A81062_G0006490.mRNA.1
Sc_chrIII	A81062	CDS	306723	306869	.	+	0	ID=A81062_G0006490.mRNA.1.CDS.3;Name=A81062_G0006490.mRNA.1.CDS.3;Parent=A81062_G0006490.mRNA.1
Sc_chrIII	A81062	TY1/TY2_soloLTR	307375	307703	.	+	.	ID=TY1/TY2_soloLTR:Sc_chrIII:307375-307703:+;Name=TY1/TY2_soloLTR:Sc_chrIII:307375-307703:+
Sc_chrIII	A81062	tRNA	307961	308033	.	+	.	ID=tRNA:Sc_chrIII:307961-308033:+;Name=tRNA:Sc_chrIII:307961-308033:+
Sc_chrIII	A81062	TY1/TY2_soloLTR	308439	308577	.	-	.	ID=TY1/TY2_soloLTR:Sc_chrIII:308439-308577:-;Name=TY1/TY2_soloLTR:Sc_chrIII:308439-308577:-
Sc_chrIII	A81062	gene	309526	311082	.	-	.	ID=A81062_G0006500;Name=YCR098C
Sc_chrIII	A81062	mRNA	309526	311082	.	-	.	ID=A81062_G0006500.mRNA.1;Name=A81062_G0006500.mRNA.1;Parent=A81062_G0006500
Sc_chrIII	A81062	exon	309526	311082	.	-	.	ID=A81062_G0006500.mRNA.1.exon.1;Name=A81062_G0006500.mRNA.1.exon.1;Parent=A81062_G0006500.mRNA.1
Sc_chrIII	A81062	CDS	309526	311082	.	-	0	ID=A81062_G0006500.mRNA.1.CDS.1;Name=A81062_G0006500.mRNA.1.CDS.1;Parent=A81062_G0006500.mRNA.1
Sc_chrIII	A81062	gene	312918	313253	.	-	.	ID=A81062_G0006510;Name=A81062_G0006510
Sc_chrIII	A81062	mRNA	312918	313253	.	-	.	ID=A81062_G0006510.mRNA.1;Name=A81062_G0006510.mRNA.1;Parent=A81062_G0006510
Sc_chrIII	A81062	exon	312918	313047	.	-	.	ID=A81062_G0006510.mRNA.1.exon.2;Name=A81062_G0006510.mRNA.1.exon.2;Parent=A81062_G0006510.mRNA.1
Sc_chrIII	A81062	exon	313201	313253	.	-	.	ID=A81062_G0006510.mRNA.1.exon.1;Name=A81062_G0006510.mRNA.1.exon.1;Parent=A81062_G0006510.mRNA.1
Sc_chrIII	A81062	CDS	312918	313047	.	-	1	ID=A81062_G0006510.mRNA.1.CDS.2;Name=A81062_G0006510.mRNA.1.CDS.2;Parent=A81062_G0006510.mRNA.1
Sc_chrIII	A81062	CDS	313201	313253	.	-	0	ID=A81062_G0006510.mRNA.1.CDS.1;Name=A81062_G0006510.mRNA.1.CDS.1;Parent=A81062_G0006510.mRNA.1
Sc_chrIII	A81062	gene	313672	315495	.	-	.	ID=A81062_G0006520;Name=YCR100C
Sc_chrIII	A81062	mRNA	313672	315495	.	-	.	ID=A81062_G0006520.mRNA.1;Name=A81062_G0006520.mRNA.1;Parent=A81062_G0006520
Sc_chrIII	A81062	exon	313672	315495	.	-	.	ID=A81062_G0006520.mRNA.1.exon.1;Name=A81062_G0006520.mRNA.1.exon.1;Parent=A81062_G0006520.mRNA.1
Sc_chrIII	A81062	CDS	313672	315495	.	-	0	ID=A81062_G0006520.mRNA.1.CDS.1;Name=A81062_G0006520.mRNA.1.CDS.1;Parent=A81062_G0006520.mRNA.1
Sc_chrIII	A81062	gene	316826	317932	.	-	.	ID=A81062_G0006530;Name=A81062_G0006530
Sc_chrIII	A81062	mRNA	316826	317932	.	-	.	ID=A81062_G0006530.mRNA.1;Name=A81062_G0006530.mRNA.1;Parent=A81062_G0006530
Sc_chrIII	A81062	exon	316826	317932	.	-	.	ID=A81062_G0006530.mRNA.1.exon.1;Name=A81062_G0006530.mRNA.1.exon.1;Parent=A81062_G0006530.mRNA.1
Sc_chrIII	A81062	CDS	316826	317932	.	-	0	ID=A81062_G0006530.mRNA.1.CDS.1;Name=A81062_G0006530.mRNA.1.CDS.1;Parent=A81062_G0006530.mRNA.1
Sc_chrIII	A81062	X_element	321475	321941	.	+	.	ID=X_element:Sc_chrIII:321475-321941:+;Name=X_element:Sc_chrIII:321475-321941:+
Sc_chrIII	A81062	gene	321484	321738	.	-	.	ID=A81062_G0006540;Name=A81062_G0006540
Sc_chrIII	A81062	mRNA	321484	321738	.	-	.	ID=A81062_G0006540.mRNA.1;Name=A81062_G0006540.mRNA.1;Parent=A81062_G0006540
Sc_chrIII	A81062	exon	321484	321738	.	-	.	ID=A81062_G0006540.mRNA.1.exon.1;Name=A81062_G0006540.mRNA.1.exon.1;Parent=A81062_G0006540.mRNA.1
Sc_chrIII	A81062	CDS	321484	321738	.	-	0	ID=A81062_G0006540.mRNA.1.CDS.1;Name=A81062_G0006540.mRNA.1.CDS.1;Parent=A81062_G0006540.mRNA.1
Sc_chrIII	A81062	Y_prime_element	321918	328157	.	+	.	ID=Y_prime_element:Sc_chrIII:321918-328157:+;Name=Y_prime_element:Sc_chrIII:321918-328157:+
Sc_chrIII	A81062	gene	322477	323000	.	+	.	ID=A81062_G0006550;Name=A81062_G0006550
Sc_chrIII	A81062	mRNA	322477	323000	.	+	.	ID=A81062_G0006550.mRNA.1;Name=A81062_G0006550.mRNA.1;Parent=A81062_G0006550
Sc_chrIII	A81062	exon	322477	323000	.	+	.	ID=A81062_G0006550.mRNA.1.exon.1;Name=A81062_G0006550.mRNA.1.exon.1;Parent=A81062_G0006550.mRNA.1
Sc_chrIII	A81062	CDS	322477	323000	.	+	0	ID=A81062_G0006550.mRNA.1.CDS.1;Name=A81062_G0006550.mRNA.1.CDS.1;Parent=A81062_G0006550.mRNA.1
Sc_chrIII	A81062	gene	326647	327744	.	+	.	ID=A81062_G0006560;Name=A81062_G0006560
Sc_chrIII	A81062	mRNA	326647	327744	.	+	.	ID=A81062_G0006560.mRNA.1;Name=A81062_G0006560.mRNA.1;Parent=A81062_G0006560
Sc_chrIII	A81062	exon	326647	327744	.	+	.	ID=A81062_G0006560.mRNA.1.exon.1;Name=A81062_G0006560.mRNA.1.exon.1;Parent=A81062_G0006560.mRNA.1
Sc_chrIII	A81062	CDS	326647	327744	.	+	0	ID=A81062_G0006560.mRNA.1.CDS.1;Name=A81062_G0006560.mRNA.1.CDS.1;Parent=A81062_G0006560.mRNA.1
Sc_chrIV	A81062	X_element	580	1038	.	-	.	ID=X_element:Sc_chrIV:580-1038:-;Name=X_element:Sc_chrIV:580-1038:-
Sc_chrIV	A81062	gene	776	982	.	+	.	ID=A81062_G0006570;Name=A81062_G0006570
Sc_chrIV	A81062	mRNA	776	982	.	+	.	ID=A81062_G0006570.mRNA.1;Name=A81062_G0006570.mRNA.1;Parent=A81062_G0006570
Sc_chrIV	A81062	exon	776	982	.	+	.	ID=A81062_G0006570.mRNA.1.exon.1;Name=A81062_G0006570.mRNA.1.exon.1;Parent=A81062_G0006570.mRNA.1
Sc_chrIV	A81062	CDS	776	982	.	+	0	ID=A81062_G0006570.mRNA.1.CDS.1;Name=A81062_G0006570.mRNA.1.CDS.1;Parent=A81062_G0006570.mRNA.1
Sc_chrIV	A81062	gene	1940	3091	.	+	.	ID=A81062_G0006580;Name=YDL248W/YJR161C
Sc_chrIV	A81062	mRNA	1940	3091	.	+	.	ID=A81062_G0006580.mRNA.1;Name=A81062_G0006580.mRNA.1;Parent=A81062_G0006580
Sc_chrIV	A81062	exon	1940	3091	.	+	.	ID=A81062_G0006580.mRNA.1.exon.1;Name=A81062_G0006580.mRNA.1.exon.1;Parent=A81062_G0006580.mRNA.1
Sc_chrIV	A81062	CDS	1940	3091	.	+	0	ID=A81062_G0006580.mRNA.1.CDS.1;Name=A81062_G0006580.mRNA.1.CDS.1;Parent=A81062_G0006580.mRNA.1
Sc_chrIV	A81062	gene	6123	7931	.	+	.	ID=A81062_G0006590;Name=YDL247W/YJR160C
Sc_chrIV	A81062	mRNA	6123	7931	.	+	.	ID=A81062_G0006590.mRNA.1;Name=A81062_G0006590.mRNA.1;Parent=A81062_G0006590
Sc_chrIV	A81062	exon	6123	7931	.	+	.	ID=A81062_G0006590.mRNA.1.exon.1;Name=A81062_G0006590.mRNA.1.exon.1;Parent=A81062_G0006590.mRNA.1
Sc_chrIV	A81062	CDS	6123	7931	.	+	0	ID=A81062_G0006590.mRNA.1.CDS.1;Name=A81062_G0006590.mRNA.1.CDS.1;Parent=A81062_G0006590.mRNA.1
Sc_chrIV	A81062	TY4_soloLTR	8252	8455	.	+	.	ID=TY4_soloLTR:Sc_chrIV:8252-8455:+;Name=TY4_soloLTR:Sc_chrIV:8252-8455:+
Sc_chrIV	A81062	gene	8822	9895	.	-	.	ID=A81062_G0006600;Name=YDL246C/YJR159W
Sc_chrIV	A81062	mRNA	8822	9895	.	-	.	ID=A81062_G0006600.mRNA.1;Name=A81062_G0006600.mRNA.1;Parent=A81062_G0006600
Sc_chrIV	A81062	exon	8822	9895	.	-	.	ID=A81062_G0006600.mRNA.1.exon.1;Name=A81062_G0006600.mRNA.1.exon.1;Parent=A81062_G0006600.mRNA.1
Sc_chrIV	A81062	CDS	8822	9895	.	-	0	ID=A81062_G0006600.mRNA.1.CDS.1;Name=A81062_G0006600.mRNA.1.CDS.1;Parent=A81062_G0006600.mRNA.1
Sc_chrIV	A81062	gene	11794	13497	.	-	.	ID=A81062_G0006610;Name=YDL245C/YJR158W
Sc_chrIV	A81062	mRNA	11794	13497	.	-	.	ID=A81062_G0006610.mRNA.1;Name=A81062_G0006610.mRNA.1;Parent=A81062_G0006610
Sc_chrIV	A81062	exon	11794	13497	.	-	.	ID=A81062_G0006610.mRNA.1.exon.1;Name=A81062_G0006610.mRNA.1.exon.1;Parent=A81062_G0006610.mRNA.1
Sc_chrIV	A81062	CDS	11794	13497	.	-	0	ID=A81062_G0006610.mRNA.1.CDS.1;Name=A81062_G0006610.mRNA.1.CDS.1;Parent=A81062_G0006610.mRNA.1
Sc_chrIV	A81062	gene	15162	15746	.	-	.	ID=A81062_G0006620;Name=A81062_G0006620
Sc_chrIV	A81062	mRNA	15162	15746	.	-	.	ID=A81062_G0006620.mRNA.1;Name=A81062_G0006620.mRNA.1;Parent=A81062_G0006620
Sc_chrIV	A81062	exon	15162	15455	.	-	.	ID=A81062_G0006620.mRNA.1.exon.2;Name=A81062_G0006620.mRNA.1.exon.2;Parent=A81062_G0006620.mRNA.1
Sc_chrIV	A81062	exon	15738	15746	.	-	.	ID=A81062_G0006620.mRNA.1.exon.1;Name=A81062_G0006620.mRNA.1.exon.1;Parent=A81062_G0006620.mRNA.1
Sc_chrIV	A81062	CDS	15162	15455	.	-	0	ID=A81062_G0006620.mRNA.1.CDS.2;Name=A81062_G0006620.mRNA.1.CDS.2;Parent=A81062_G0006620.mRNA.1
Sc_chrIV	A81062	CDS	15738	15746	.	-	0	ID=A81062_G0006620.mRNA.1.CDS.1;Name=A81062_G0006620.mRNA.1.CDS.1;Parent=A81062_G0006620.mRNA.1
Sc_chrIV	A81062	gene	16341	17363	.	+	.	ID=A81062_G0006630;Name=YDL244W/YJR156C
Sc_chrIV	A81062	mRNA	16341	17363	.	+	.	ID=A81062_G0006630.mRNA.1;Name=A81062_G0006630.mRNA.1;Parent=A81062_G0006630
Sc_chrIV	A81062	exon	16341	17363	.	+	.	ID=A81062_G0006630.mRNA.1.exon.1;Name=A81062_G0006630.mRNA.1.exon.1;Parent=A81062_G0006630.mRNA.1
Sc_chrIV	A81062	CDS	16341	17363	.	+	0	ID=A81062_G0006630.mRNA.1.CDS.1;Name=A81062_G0006630.mRNA.1.CDS.1;Parent=A81062_G0006630.mRNA.1
Sc_chrIV	A81062	gene	17714	18968	.	-	.	ID=A81062_G0006640;Name=A81062_G0006640
Sc_chrIV	A81062	mRNA	17714	18968	.	-	.	ID=A81062_G0006640.mRNA.1;Name=A81062_G0006640.mRNA.1;Parent=A81062_G0006640
Sc_chrIV	A81062	exon	17714	18836	.	-	.	ID=A81062_G0006640.mRNA.1.exon.2;Name=A81062_G0006640.mRNA.1.exon.2;Parent=A81062_G0006640.mRNA.1
Sc_chrIV	A81062	exon	18937	18968	.	-	.	ID=A81062_G0006640.mRNA.1.exon.1;Name=A81062_G0006640.mRNA.1.exon.1;Parent=A81062_G0006640.mRNA.1
Sc_chrIV	A81062	CDS	17714	18836	.	-	1	ID=A81062_G0006640.mRNA.1.CDS.2;Name=A81062_G0006640.mRNA.1.CDS.2;Parent=A81062_G0006640.mRNA.1
Sc_chrIV	A81062	CDS	18937	18968	.	-	0	ID=A81062_G0006640.mRNA.1.CDS.1;Name=A81062_G0006640.mRNA.1.CDS.1;Parent=A81062_G0006640.mRNA.1
Sc_chrIV	A81062	gene	19096	19449	.	+	.	ID=A81062_G0006650;Name=A81062_G0006650
Sc_chrIV	A81062	mRNA	19096	19449	.	+	.	ID=A81062_G0006650.mRNA.1;Name=A81062_G0006650.mRNA.1;Parent=A81062_G0006650
Sc_chrIV	A81062	exon	19096	19449	.	+	.	ID=A81062_G0006650.mRNA.1.exon.1;Name=A81062_G0006650.mRNA.1.exon.1;Parent=A81062_G0006650.mRNA.1
Sc_chrIV	A81062	CDS	19096	19449	.	+	0	ID=A81062_G0006650.mRNA.1.CDS.1;Name=A81062_G0006650.mRNA.1.CDS.1;Parent=A81062_G0006650.mRNA.1
Sc_chrIV	A81062	gene	20760	21131	.	+	.	ID=A81062_G0006660;Name=YDL241W
Sc_chrIV	A81062	mRNA	20760	21131	.	+	.	ID=A81062_G0006660.mRNA.1;Name=A81062_G0006660.mRNA.1;Parent=A81062_G0006660
Sc_chrIV	A81062	exon	20760	21131	.	+	.	ID=A81062_G0006660.mRNA.1.exon.1;Name=A81062_G0006660.mRNA.1.exon.1;Parent=A81062_G0006660.mRNA.1
Sc_chrIV	A81062	CDS	20760	21131	.	+	0	ID=A81062_G0006660.mRNA.1.CDS.1;Name=A81062_G0006660.mRNA.1.CDS.1;Parent=A81062_G0006660.mRNA.1
Sc_chrIV	A81062	gene	22948	26001	.	+	.	ID=A81062_G0006670;Name=YDL240W
Sc_chrIV	A81062	mRNA	22948	26001	.	+	.	ID=A81062_G0006670.mRNA.1;Name=A81062_G0006670.mRNA.1;Parent=A81062_G0006670
Sc_chrIV	A81062	exon	22948	26001	.	+	.	ID=A81062_G0006670.mRNA.1.exon.1;Name=A81062_G0006670.mRNA.1.exon.1;Parent=A81062_G0006670.mRNA.1
Sc_chrIV	A81062	CDS	22948	26001	.	+	0	ID=A81062_G0006670.mRNA.1.CDS.1;Name=A81062_G0006670.mRNA.1.CDS.1;Parent=A81062_G0006670.mRNA.1
Sc_chrIV	A81062	gene	26528	28900	.	-	.	ID=A81062_G0006680;Name=YDL239C
Sc_chrIV	A81062	mRNA	26528	28900	.	-	.	ID=A81062_G0006680.mRNA.1;Name=A81062_G0006680.mRNA.1;Parent=A81062_G0006680
Sc_chrIV	A81062	exon	26528	28900	.	-	.	ID=A81062_G0006680.mRNA.1.exon.1;Name=A81062_G0006680.mRNA.1.exon.1;Parent=A81062_G0006680.mRNA.1
Sc_chrIV	A81062	CDS	26528	28900	.	-	0	ID=A81062_G0006680.mRNA.1.CDS.1;Name=A81062_G0006680.mRNA.1.CDS.1;Parent=A81062_G0006680.mRNA.1
Sc_chrIV	A81062	gene	29110	30579	.	-	.	ID=A81062_G0006690;Name=YDL238C
Sc_chrIV	A81062	mRNA	29110	30579	.	-	.	ID=A81062_G0006690.mRNA.1;Name=A81062_G0006690.mRNA.1;Parent=A81062_G0006690
Sc_chrIV	A81062	exon	29110	30579	.	-	.	ID=A81062_G0006690.mRNA.1.exon.1;Name=A81062_G0006690.mRNA.1.exon.1;Parent=A81062_G0006690.mRNA.1
Sc_chrIV	A81062	CDS	29110	30579	.	-	0	ID=A81062_G0006690.mRNA.1.CDS.1;Name=A81062_G0006690.mRNA.1.CDS.1;Parent=A81062_G0006690.mRNA.1
Sc_chrIV	A81062	gene	30782	31954	.	+	.	ID=A81062_G0006700;Name=YDL237W
Sc_chrIV	A81062	mRNA	30782	31954	.	+	.	ID=A81062_G0006700.mRNA.1;Name=A81062_G0006700.mRNA.1;Parent=A81062_G0006700
Sc_chrIV	A81062	exon	30782	31954	.	+	.	ID=A81062_G0006700.mRNA.1.exon.1;Name=A81062_G0006700.mRNA.1.exon.1;Parent=A81062_G0006700.mRNA.1
Sc_chrIV	A81062	CDS	30782	31954	.	+	0	ID=A81062_G0006700.mRNA.1.CDS.1;Name=A81062_G0006700.mRNA.1.CDS.1;Parent=A81062_G0006700.mRNA.1
Sc_chrIV	A81062	gene	32421	33359	.	+	.	ID=A81062_G0006710;Name=YDL236W
Sc_chrIV	A81062	mRNA	32421	33359	.	+	.	ID=A81062_G0006710.mRNA.1;Name=A81062_G0006710.mRNA.1;Parent=A81062_G0006710
Sc_chrIV	A81062	exon	32421	33359	.	+	.	ID=A81062_G0006710.mRNA.1.exon.1;Name=A81062_G0006710.mRNA.1.exon.1;Parent=A81062_G0006710.mRNA.1
Sc_chrIV	A81062	CDS	32421	33359	.	+	0	ID=A81062_G0006710.mRNA.1.CDS.1;Name=A81062_G0006710.mRNA.1.CDS.1;Parent=A81062_G0006710.mRNA.1
Sc_chrIV	A81062	gene	33540	34043	.	-	.	ID=A81062_G0006720;Name=YDL235C
Sc_chrIV	A81062	mRNA	33540	34043	.	-	.	ID=A81062_G0006720.mRNA.1;Name=A81062_G0006720.mRNA.1;Parent=A81062_G0006720
Sc_chrIV	A81062	exon	33540	34043	.	-	.	ID=A81062_G0006720.mRNA.1.exon.1;Name=A81062_G0006720.mRNA.1.exon.1;Parent=A81062_G0006720.mRNA.1
Sc_chrIV	A81062	CDS	33540	34043	.	-	0	ID=A81062_G0006720.mRNA.1.CDS.1;Name=A81062_G0006720.mRNA.1.CDS.1;Parent=A81062_G0006720.mRNA.1
Sc_chrIV	A81062	gene	34362	36602	.	-	.	ID=A81062_G0006730;Name=YDL234C
Sc_chrIV	A81062	mRNA	34362	36602	.	-	.	ID=A81062_G0006730.mRNA.1;Name=A81062_G0006730.mRNA.1;Parent=A81062_G0006730
Sc_chrIV	A81062	exon	34362	36602	.	-	.	ID=A81062_G0006730.mRNA.1.exon.1;Name=A81062_G0006730.mRNA.1.exon.1;Parent=A81062_G0006730.mRNA.1
Sc_chrIV	A81062	CDS	34362	36602	.	-	0	ID=A81062_G0006730.mRNA.1.CDS.1;Name=A81062_G0006730.mRNA.1.CDS.1;Parent=A81062_G0006730.mRNA.1
Sc_chrIV	A81062	gene	36922	38298	.	+	.	ID=A81062_G0006740;Name=YDL233W
Sc_chrIV	A81062	mRNA	36922	38298	.	+	.	ID=A81062_G0006740.mRNA.1;Name=A81062_G0006740.mRNA.1;Parent=A81062_G0006740
Sc_chrIV	A81062	exon	36922	38298	.	+	.	ID=A81062_G0006740.mRNA.1.exon.1;Name=A81062_G0006740.mRNA.1.exon.1;Parent=A81062_G0006740.mRNA.1
Sc_chrIV	A81062	CDS	36922	38298	.	+	0	ID=A81062_G0006740.mRNA.1.CDS.1;Name=A81062_G0006740.mRNA.1.CDS.1;Parent=A81062_G0006740.mRNA.1
Sc_chrIV	A81062	gene	38992	42369	.	-	.	ID=A81062_G0006750;Name=YDL231C
Sc_chrIV	A81062	mRNA	38992	42369	.	-	.	ID=A81062_G0006750.mRNA.1;Name=A81062_G0006750.mRNA.1;Parent=A81062_G0006750
Sc_chrIV	A81062	exon	38992	42369	.	-	.	ID=A81062_G0006750.mRNA.1.exon.1;Name=A81062_G0006750.mRNA.1.exon.1;Parent=A81062_G0006750.mRNA.1
Sc_chrIV	A81062	CDS	38992	42369	.	-	0	ID=A81062_G0006750.mRNA.1.CDS.1;Name=A81062_G0006750.mRNA.1.CDS.1;Parent=A81062_G0006750.mRNA.1
Sc_chrIV	A81062	gene	42825	43832	.	+	.	ID=A81062_G0006760;Name=YDL230W
Sc_chrIV	A81062	mRNA	42825	43832	.	+	.	ID=A81062_G0006760.mRNA.1;Name=A81062_G0006760.mRNA.1;Parent=A81062_G0006760
Sc_chrIV	A81062	exon	42825	43832	.	+	.	ID=A81062_G0006760.mRNA.1.exon.1;Name=A81062_G0006760.mRNA.1.exon.1;Parent=A81062_G0006760.mRNA.1
Sc_chrIV	A81062	CDS	42825	43832	.	+	0	ID=A81062_G0006760.mRNA.1.CDS.1;Name=A81062_G0006760.mRNA.1.CDS.1;Parent=A81062_G0006760.mRNA.1
Sc_chrIV	A81062	gene	44191	46032	.	+	.	ID=A81062_G0006770;Name=YDL229W
Sc_chrIV	A81062	mRNA	44191	46032	.	+	.	ID=A81062_G0006770.mRNA.1;Name=A81062_G0006770.mRNA.1;Parent=A81062_G0006770
Sc_chrIV	A81062	exon	44191	46032	.	+	.	ID=A81062_G0006770.mRNA.1.exon.1;Name=A81062_G0006770.mRNA.1.exon.1;Parent=A81062_G0006770.mRNA.1
Sc_chrIV	A81062	CDS	44191	46032	.	+	0	ID=A81062_G0006770.mRNA.1.CDS.1;Name=A81062_G0006770.mRNA.1.CDS.1;Parent=A81062_G0006770.mRNA.1
Sc_chrIV	A81062	gene	46397	48157	.	-	.	ID=A81062_G0006780;Name=YDL227C
Sc_chrIV	A81062	mRNA	46397	48157	.	-	.	ID=A81062_G0006780.mRNA.1;Name=A81062_G0006780.mRNA.1;Parent=A81062_G0006780
Sc_chrIV	A81062	exon	46397	48157	.	-	.	ID=A81062_G0006780.mRNA.1.exon.1;Name=A81062_G0006780.mRNA.1.exon.1;Parent=A81062_G0006780.mRNA.1
Sc_chrIV	A81062	CDS	46397	48157	.	-	0	ID=A81062_G0006780.mRNA.1.CDS.1;Name=A81062_G0006780.mRNA.1.CDS.1;Parent=A81062_G0006780.mRNA.1
Sc_chrIV	A81062	gene	51241	52299	.	-	.	ID=A81062_G0006790;Name=YDL226C
Sc_chrIV	A81062	mRNA	51241	52299	.	-	.	ID=A81062_G0006790.mRNA.1;Name=A81062_G0006790.mRNA.1;Parent=A81062_G0006790
Sc_chrIV	A81062	exon	51241	52299	.	-	.	ID=A81062_G0006790.mRNA.1.exon.1;Name=A81062_G0006790.mRNA.1.exon.1;Parent=A81062_G0006790.mRNA.1
Sc_chrIV	A81062	CDS	51241	52299	.	-	0	ID=A81062_G0006790.mRNA.1.CDS.1;Name=A81062_G0006790.mRNA.1.CDS.1;Parent=A81062_G0006790.mRNA.1
Sc_chrIV	A81062	gene	52571	54226	.	+	.	ID=A81062_G0006800;Name=YDL225W
Sc_chrIV	A81062	mRNA	52571	54226	.	+	.	ID=A81062_G0006800.mRNA.1;Name=A81062_G0006800.mRNA.1;Parent=A81062_G0006800
Sc_chrIV	A81062	exon	52571	54226	.	+	.	ID=A81062_G0006800.mRNA.1.exon.1;Name=A81062_G0006800.mRNA.1.exon.1;Parent=A81062_G0006800.mRNA.1
Sc_chrIV	A81062	CDS	52571	54226	.	+	0	ID=A81062_G0006800.mRNA.1.CDS.1;Name=A81062_G0006800.mRNA.1.CDS.1;Parent=A81062_G0006800.mRNA.1
Sc_chrIV	A81062	gene	54523	56472	.	-	.	ID=A81062_G0006810;Name=YDL224C
Sc_chrIV	A81062	mRNA	54523	56472	.	-	.	ID=A81062_G0006810.mRNA.1;Name=A81062_G0006810.mRNA.1;Parent=A81062_G0006810
Sc_chrIV	A81062	exon	54523	56472	.	-	.	ID=A81062_G0006810.mRNA.1.exon.1;Name=A81062_G0006810.mRNA.1.exon.1;Parent=A81062_G0006810.mRNA.1
Sc_chrIV	A81062	CDS	54523	56472	.	-	0	ID=A81062_G0006810.mRNA.1.CDS.1;Name=A81062_G0006810.mRNA.1.CDS.1;Parent=A81062_G0006810.mRNA.1
Sc_chrIV	A81062	gene	57389	60529	.	-	.	ID=A81062_G0006820;Name=YDL223C
Sc_chrIV	A81062	mRNA	57389	60529	.	-	.	ID=A81062_G0006820.mRNA.1;Name=A81062_G0006820.mRNA.1;Parent=A81062_G0006820
Sc_chrIV	A81062	exon	57389	60529	.	-	.	ID=A81062_G0006820.mRNA.1.exon.1;Name=A81062_G0006820.mRNA.1.exon.1;Parent=A81062_G0006820.mRNA.1
Sc_chrIV	A81062	CDS	57389	60529	.	-	0	ID=A81062_G0006820.mRNA.1.CDS.1;Name=A81062_G0006820.mRNA.1.CDS.1;Parent=A81062_G0006820.mRNA.1
Sc_chrIV	A81062	gene	60998	61927	.	-	.	ID=A81062_G0006830;Name=YDL222C
Sc_chrIV	A81062	mRNA	60998	61927	.	-	.	ID=A81062_G0006830.mRNA.1;Name=A81062_G0006830.mRNA.1;Parent=A81062_G0006830
Sc_chrIV	A81062	exon	60998	61927	.	-	.	ID=A81062_G0006830.mRNA.1.exon.1;Name=A81062_G0006830.mRNA.1.exon.1;Parent=A81062_G0006830.mRNA.1
Sc_chrIV	A81062	CDS	60998	61927	.	-	0	ID=A81062_G0006830.mRNA.1.CDS.1;Name=A81062_G0006830.mRNA.1.CDS.1;Parent=A81062_G0006830.mRNA.1
Sc_chrIV	A81062	gene	62370	65144	.	-	.	ID=A81062_G0006840;Name=YDL220C
Sc_chrIV	A81062	mRNA	62370	65144	.	-	.	ID=A81062_G0006840.mRNA.1;Name=A81062_G0006840.mRNA.1;Parent=A81062_G0006840
Sc_chrIV	A81062	exon	62370	65144	.	-	.	ID=A81062_G0006840.mRNA.1.exon.1;Name=A81062_G0006840.mRNA.1.exon.1;Parent=A81062_G0006840.mRNA.1
Sc_chrIV	A81062	CDS	62370	65144	.	-	0	ID=A81062_G0006840.mRNA.1.CDS.1;Name=A81062_G0006840.mRNA.1.CDS.1;Parent=A81062_G0006840.mRNA.1
Sc_chrIV	A81062	gene	65368	65891	.	+	.	ID=A81062_G0006850;Name=YDL219W
Sc_chrIV	A81062	mRNA	65368	65891	.	+	.	ID=A81062_G0006850.mRNA.1;Name=A81062_G0006850.mRNA.1;Parent=A81062_G0006850
Sc_chrIV	A81062	exon	65368	65432	.	+	.	ID=A81062_G0006850.mRNA.1.exon.1;Name=A81062_G0006850.mRNA.1.exon.1;Parent=A81062_G0006850.mRNA.1
Sc_chrIV	A81062	exon	65504	65891	.	+	.	ID=A81062_G0006850.mRNA.1.exon.2;Name=A81062_G0006850.mRNA.1.exon.2;Parent=A81062_G0006850.mRNA.1
Sc_chrIV	A81062	CDS	65368	65432	.	+	0	ID=A81062_G0006850.mRNA.1.CDS.1;Name=A81062_G0006850.mRNA.1.CDS.1;Parent=A81062_G0006850.mRNA.1
Sc_chrIV	A81062	CDS	65504	65891	.	+	1	ID=A81062_G0006850.mRNA.1.CDS.2;Name=A81062_G0006850.mRNA.1.CDS.2;Parent=A81062_G0006850.mRNA.1
Sc_chrIV	A81062	gene	66618	67571	.	+	.	ID=A81062_G0006860;Name=YDL218W
Sc_chrIV	A81062	mRNA	66618	67571	.	+	.	ID=A81062_G0006860.mRNA.1;Name=A81062_G0006860.mRNA.1;Parent=A81062_G0006860
Sc_chrIV	A81062	exon	66618	67571	.	+	.	ID=A81062_G0006860.mRNA.1.exon.1;Name=A81062_G0006860.mRNA.1.exon.1;Parent=A81062_G0006860.mRNA.1
Sc_chrIV	A81062	CDS	66618	67571	.	+	0	ID=A81062_G0006860.mRNA.1.CDS.1;Name=A81062_G0006860.mRNA.1.CDS.1;Parent=A81062_G0006860.mRNA.1
Sc_chrIV	A81062	gene	68111	68734	.	-	.	ID=A81062_G0006870;Name=YDL217C
Sc_chrIV	A81062	mRNA	68111	68734	.	-	.	ID=A81062_G0006870.mRNA.1;Name=A81062_G0006870.mRNA.1;Parent=A81062_G0006870
Sc_chrIV	A81062	exon	68111	68734	.	-	.	ID=A81062_G0006870.mRNA.1.exon.1;Name=A81062_G0006870.mRNA.1.exon.1;Parent=A81062_G0006870.mRNA.1
Sc_chrIV	A81062	CDS	68111	68734	.	-	0	ID=A81062_G0006870.mRNA.1.CDS.1;Name=A81062_G0006870.mRNA.1.CDS.1;Parent=A81062_G0006870.mRNA.1
Sc_chrIV	A81062	gene	69125	70492	.	-	.	ID=A81062_G0006880;Name=YDL216C
Sc_chrIV	A81062	mRNA	69125	70492	.	-	.	ID=A81062_G0006880.mRNA.1;Name=A81062_G0006880.mRNA.1;Parent=A81062_G0006880
Sc_chrIV	A81062	exon	69125	70492	.	-	.	ID=A81062_G0006880.mRNA.1.exon.1;Name=A81062_G0006880.mRNA.1.exon.1;Parent=A81062_G0006880.mRNA.1
Sc_chrIV	A81062	CDS	69125	70492	.	-	0	ID=A81062_G0006880.mRNA.1.CDS.1;Name=A81062_G0006880.mRNA.1.CDS.1;Parent=A81062_G0006880.mRNA.1
Sc_chrIV	A81062	gene	70769	74047	.	-	.	ID=A81062_G0006890;Name=YDL215C
Sc_chrIV	A81062	mRNA	70769	74047	.	-	.	ID=A81062_G0006890.mRNA.1;Name=A81062_G0006890.mRNA.1;Parent=A81062_G0006890
Sc_chrIV	A81062	exon	70769	74047	.	-	.	ID=A81062_G0006890.mRNA.1.exon.1;Name=A81062_G0006890.mRNA.1.exon.1;Parent=A81062_G0006890.mRNA.1
Sc_chrIV	A81062	CDS	70769	74047	.	-	0	ID=A81062_G0006890.mRNA.1.CDS.1;Name=A81062_G0006890.mRNA.1.CDS.1;Parent=A81062_G0006890.mRNA.1
Sc_chrIV	A81062	gene	74568	76664	.	-	.	ID=A81062_G0006900;Name=YDL214C
Sc_chrIV	A81062	mRNA	74568	76664	.	-	.	ID=A81062_G0006900.mRNA.1;Name=A81062_G0006900.mRNA.1;Parent=A81062_G0006900
Sc_chrIV	A81062	exon	74568	76664	.	-	.	ID=A81062_G0006900.mRNA.1.exon.1;Name=A81062_G0006900.mRNA.1.exon.1;Parent=A81062_G0006900.mRNA.1
Sc_chrIV	A81062	CDS	74568	76664	.	-	0	ID=A81062_G0006900.mRNA.1.CDS.1;Name=A81062_G0006900.mRNA.1.CDS.1;Parent=A81062_G0006900.mRNA.1
Sc_chrIV	A81062	gene	77407	78084	.	-	.	ID=A81062_G0006910;Name=YDL213C
Sc_chrIV	A81062	mRNA	77407	78084	.	-	.	ID=A81062_G0006910.mRNA.1;Name=A81062_G0006910.mRNA.1;Parent=A81062_G0006910
Sc_chrIV	A81062	exon	77407	78084	.	-	.	ID=A81062_G0006910.mRNA.1.exon.1;Name=A81062_G0006910.mRNA.1.exon.1;Parent=A81062_G0006910.mRNA.1
Sc_chrIV	A81062	CDS	77407	78084	.	-	0	ID=A81062_G0006910.mRNA.1.CDS.1;Name=A81062_G0006910.mRNA.1.CDS.1;Parent=A81062_G0006910.mRNA.1
Sc_chrIV	A81062	gene	78543	79175	.	+	.	ID=A81062_G0006920;Name=YDL212W
Sc_chrIV	A81062	mRNA	78543	79175	.	+	.	ID=A81062_G0006920.mRNA.1;Name=A81062_G0006920.mRNA.1;Parent=A81062_G0006920
Sc_chrIV	A81062	exon	78543	79175	.	+	.	ID=A81062_G0006920.mRNA.1.exon.1;Name=A81062_G0006920.mRNA.1.exon.1;Parent=A81062_G0006920.mRNA.1
Sc_chrIV	A81062	CDS	78543	79175	.	+	0	ID=A81062_G0006920.mRNA.1.CDS.1;Name=A81062_G0006920.mRNA.1.CDS.1;Parent=A81062_G0006920.mRNA.1
Sc_chrIV	A81062	gene	79411	80529	.	-	.	ID=A81062_G0006930;Name=YDL211C
Sc_chrIV	A81062	mRNA	79411	80529	.	-	.	ID=A81062_G0006930.mRNA.1;Name=A81062_G0006930.mRNA.1;Parent=A81062_G0006930
Sc_chrIV	A81062	exon	79411	80529	.	-	.	ID=A81062_G0006930.mRNA.1.exon.1;Name=A81062_G0006930.mRNA.1.exon.1;Parent=A81062_G0006930.mRNA.1
Sc_chrIV	A81062	CDS	79411	80529	.	-	0	ID=A81062_G0006930.mRNA.1.CDS.1;Name=A81062_G0006930.mRNA.1.CDS.1;Parent=A81062_G0006930.mRNA.1
Sc_chrIV	A81062	TY3_soloLTR	83454	83597	.	+	.	ID=TY3_soloLTR:Sc_chrIV:83454-83597:+;Name=TY3_soloLTR:Sc_chrIV:83454-83597:+
Sc_chrIV	A81062	TY3_soloLTR	83651	83991	.	+	.	ID=TY3_soloLTR:Sc_chrIV:83651-83991:+;Name=TY3_soloLTR:Sc_chrIV:83651-83991:+
Sc_chrIV	A81062	tRNA	84009	84079	.	+	.	ID=tRNA:Sc_chrIV:84009-84079:+;Name=tRNA:Sc_chrIV:84009-84079:+
Sc_chrIV	A81062	gene	84731	86446	.	+	.	ID=A81062_G0006940;Name=YDL210W
Sc_chrIV	A81062	mRNA	84731	86446	.	+	.	ID=A81062_G0006940.mRNA.1;Name=A81062_G0006940.mRNA.1;Parent=A81062_G0006940
Sc_chrIV	A81062	exon	84731	86446	.	+	.	ID=A81062_G0006940.mRNA.1.exon.1;Name=A81062_G0006940.mRNA.1.exon.1;Parent=A81062_G0006940.mRNA.1
Sc_chrIV	A81062	CDS	84731	86446	.	+	0	ID=A81062_G0006940.mRNA.1.CDS.1;Name=A81062_G0006940.mRNA.1.CDS.1;Parent=A81062_G0006940.mRNA.1
Sc_chrIV	A81062	gene	86668	87687	.	-	.	ID=A81062_G0006950;Name=YDL209C
Sc_chrIV	A81062	mRNA	86668	87687	.	-	.	ID=A81062_G0006950.mRNA.1;Name=A81062_G0006950.mRNA.1;Parent=A81062_G0006950
Sc_chrIV	A81062	exon	86668	87687	.	-	.	ID=A81062_G0006950.mRNA.1.exon.1;Name=A81062_G0006950.mRNA.1.exon.1;Parent=A81062_G0006950.mRNA.1
Sc_chrIV	A81062	CDS	86668	87687	.	-	0	ID=A81062_G0006950.mRNA.1.CDS.1;Name=A81062_G0006950.mRNA.1.CDS.1;Parent=A81062_G0006950.mRNA.1
Sc_chrIV	A81062	gene	87922	88443	.	+	.	ID=A81062_G0006960;Name=YDL208W
Sc_chrIV	A81062	mRNA	87922	88443	.	+	.	ID=A81062_G0006960.mRNA.1;Name=A81062_G0006960.mRNA.1;Parent=A81062_G0006960
Sc_chrIV	A81062	exon	87922	88443	.	+	.	ID=A81062_G0006960.mRNA.1.exon.1;Name=A81062_G0006960.mRNA.1.exon.1;Parent=A81062_G0006960.mRNA.1
Sc_chrIV	A81062	CDS	87922	88443	.	+	0	ID=A81062_G0006960.mRNA.1.CDS.1;Name=A81062_G0006960.mRNA.1.CDS.1;Parent=A81062_G0006960.mRNA.1
Sc_chrIV	A81062	gene	88711	90327	.	+	.	ID=A81062_G0006970;Name=YDL207W
Sc_chrIV	A81062	mRNA	88711	90327	.	+	.	ID=A81062_G0006970.mRNA.1;Name=A81062_G0006970.mRNA.1;Parent=A81062_G0006970
Sc_chrIV	A81062	exon	88711	90327	.	+	.	ID=A81062_G0006970.mRNA.1.exon.1;Name=A81062_G0006970.mRNA.1.exon.1;Parent=A81062_G0006970.mRNA.1
Sc_chrIV	A81062	CDS	88711	90327	.	+	0	ID=A81062_G0006970.mRNA.1.CDS.1;Name=A81062_G0006970.mRNA.1.CDS.1;Parent=A81062_G0006970.mRNA.1
Sc_chrIV	A81062	gene	90640	92928	.	+	.	ID=A81062_G0006980;Name=YDL206W
Sc_chrIV	A81062	mRNA	90640	92928	.	+	.	ID=A81062_G0006980.mRNA.1;Name=A81062_G0006980.mRNA.1;Parent=A81062_G0006980
Sc_chrIV	A81062	exon	90640	92928	.	+	.	ID=A81062_G0006980.mRNA.1.exon.1;Name=A81062_G0006980.mRNA.1.exon.1;Parent=A81062_G0006980.mRNA.1
Sc_chrIV	A81062	CDS	90640	92928	.	+	0	ID=A81062_G0006980.mRNA.1.CDS.1;Name=A81062_G0006980.mRNA.1.CDS.1;Parent=A81062_G0006980.mRNA.1
Sc_chrIV	A81062	gene	93233	94216	.	-	.	ID=A81062_G0006990;Name=YDL205C
Sc_chrIV	A81062	mRNA	93233	94216	.	-	.	ID=A81062_G0006990.mRNA.1;Name=A81062_G0006990.mRNA.1;Parent=A81062_G0006990
Sc_chrIV	A81062	exon	93233	94216	.	-	.	ID=A81062_G0006990.mRNA.1.exon.1;Name=A81062_G0006990.mRNA.1.exon.1;Parent=A81062_G0006990.mRNA.1
Sc_chrIV	A81062	CDS	93233	94216	.	-	0	ID=A81062_G0006990.mRNA.1.CDS.1;Name=A81062_G0006990.mRNA.1.CDS.1;Parent=A81062_G0006990.mRNA.1
Sc_chrIV	A81062	gene	95077	96258	.	+	.	ID=A81062_G0007000;Name=YDL204W
Sc_chrIV	A81062	mRNA	95077	96258	.	+	.	ID=A81062_G0007000.mRNA.1;Name=A81062_G0007000.mRNA.1;Parent=A81062_G0007000
Sc_chrIV	A81062	exon	95077	96258	.	+	.	ID=A81062_G0007000.mRNA.1.exon.1;Name=A81062_G0007000.mRNA.1.exon.1;Parent=A81062_G0007000.mRNA.1
Sc_chrIV	A81062	CDS	95077	96258	.	+	0	ID=A81062_G0007000.mRNA.1.CDS.1;Name=A81062_G0007000.mRNA.1.CDS.1;Parent=A81062_G0007000.mRNA.1
Sc_chrIV	A81062	gene	96554	98425	.	-	.	ID=A81062_G0007010;Name=YDL203C
Sc_chrIV	A81062	mRNA	96554	98425	.	-	.	ID=A81062_G0007010.mRNA.1;Name=A81062_G0007010.mRNA.1;Parent=A81062_G0007010
Sc_chrIV	A81062	exon	96554	98425	.	-	.	ID=A81062_G0007010.mRNA.1.exon.1;Name=A81062_G0007010.mRNA.1.exon.1;Parent=A81062_G0007010.mRNA.1
Sc_chrIV	A81062	CDS	96554	98425	.	-	0	ID=A81062_G0007010.mRNA.1.CDS.1;Name=A81062_G0007010.mRNA.1.CDS.1;Parent=A81062_G0007010.mRNA.1
Sc_chrIV	A81062	gene	98947	99696	.	+	.	ID=A81062_G0007020;Name=YDL202W
Sc_chrIV	A81062	mRNA	98947	99696	.	+	.	ID=A81062_G0007020.mRNA.1;Name=A81062_G0007020.mRNA.1;Parent=A81062_G0007020
Sc_chrIV	A81062	exon	98947	99696	.	+	.	ID=A81062_G0007020.mRNA.1.exon.1;Name=A81062_G0007020.mRNA.1.exon.1;Parent=A81062_G0007020.mRNA.1
Sc_chrIV	A81062	CDS	98947	99696	.	+	0	ID=A81062_G0007020.mRNA.1.CDS.1;Name=A81062_G0007020.mRNA.1.CDS.1;Parent=A81062_G0007020.mRNA.1
Sc_chrIV	A81062	gene	100030	100890	.	+	.	ID=A81062_G0007030;Name=YDL201W
Sc_chrIV	A81062	mRNA	100030	100890	.	+	.	ID=A81062_G0007030.mRNA.1;Name=A81062_G0007030.mRNA.1;Parent=A81062_G0007030
Sc_chrIV	A81062	exon	100030	100890	.	+	.	ID=A81062_G0007030.mRNA.1.exon.1;Name=A81062_G0007030.mRNA.1.exon.1;Parent=A81062_G0007030.mRNA.1
Sc_chrIV	A81062	CDS	100030	100890	.	+	0	ID=A81062_G0007030.mRNA.1.CDS.1;Name=A81062_G0007030.mRNA.1.CDS.1;Parent=A81062_G0007030.mRNA.1
Sc_chrIV	A81062	gene	100971	101537	.	-	.	ID=A81062_G0007040;Name=YDL200C
Sc_chrIV	A81062	mRNA	100971	101537	.	-	.	ID=A81062_G0007040.mRNA.1;Name=A81062_G0007040.mRNA.1;Parent=A81062_G0007040
Sc_chrIV	A81062	exon	100971	101537	.	-	.	ID=A81062_G0007040.mRNA.1.exon.1;Name=A81062_G0007040.mRNA.1.exon.1;Parent=A81062_G0007040.mRNA.1
Sc_chrIV	A81062	CDS	100971	101537	.	-	0	ID=A81062_G0007040.mRNA.1.CDS.1;Name=A81062_G0007040.mRNA.1.CDS.1;Parent=A81062_G0007040.mRNA.1
Sc_chrIV	A81062	gene	101765	103828	.	-	.	ID=A81062_G0007050;Name=YDL199C
Sc_chrIV	A81062	mRNA	101765	103828	.	-	.	ID=A81062_G0007050.mRNA.1;Name=A81062_G0007050.mRNA.1;Parent=A81062_G0007050
Sc_chrIV	A81062	exon	101765	103828	.	-	.	ID=A81062_G0007050.mRNA.1.exon.1;Name=A81062_G0007050.mRNA.1.exon.1;Parent=A81062_G0007050.mRNA.1
Sc_chrIV	A81062	CDS	101765	103828	.	-	0	ID=A81062_G0007050.mRNA.1.CDS.1;Name=A81062_G0007050.mRNA.1.CDS.1;Parent=A81062_G0007050.mRNA.1
Sc_chrIV	A81062	gene	104124	105026	.	-	.	ID=A81062_G0007060;Name=YDL198C
Sc_chrIV	A81062	mRNA	104124	105026	.	-	.	ID=A81062_G0007060.mRNA.1;Name=A81062_G0007060.mRNA.1;Parent=A81062_G0007060
Sc_chrIV	A81062	exon	104124	105026	.	-	.	ID=A81062_G0007060.mRNA.1.exon.1;Name=A81062_G0007060.mRNA.1.exon.1;Parent=A81062_G0007060.mRNA.1
Sc_chrIV	A81062	CDS	104124	105026	.	-	0	ID=A81062_G0007060.mRNA.1.CDS.1;Name=A81062_G0007060.mRNA.1.CDS.1;Parent=A81062_G0007060.mRNA.1
Sc_chrIV	A81062	gene	105392	106969	.	-	.	ID=A81062_G0007070;Name=YDL197C
Sc_chrIV	A81062	mRNA	105392	106969	.	-	.	ID=A81062_G0007070.mRNA.1;Name=A81062_G0007070.mRNA.1;Parent=A81062_G0007070
Sc_chrIV	A81062	exon	105392	106969	.	-	.	ID=A81062_G0007070.mRNA.1.exon.1;Name=A81062_G0007070.mRNA.1.exon.1;Parent=A81062_G0007070.mRNA.1
Sc_chrIV	A81062	CDS	105392	106969	.	-	0	ID=A81062_G0007070.mRNA.1.CDS.1;Name=A81062_G0007070.mRNA.1.CDS.1;Parent=A81062_G0007070.mRNA.1
Sc_chrIV	A81062	gene	107682	111503	.	+	.	ID=A81062_G0007080;Name=YDL195W
Sc_chrIV	A81062	mRNA	107682	111503	.	+	.	ID=A81062_G0007080.mRNA.1;Name=A81062_G0007080.mRNA.1;Parent=A81062_G0007080
Sc_chrIV	A81062	exon	107682	111503	.	+	.	ID=A81062_G0007080.mRNA.1.exon.1;Name=A81062_G0007080.mRNA.1.exon.1;Parent=A81062_G0007080.mRNA.1
Sc_chrIV	A81062	CDS	107682	111503	.	+	0	ID=A81062_G0007080.mRNA.1.CDS.1;Name=A81062_G0007080.mRNA.1.CDS.1;Parent=A81062_G0007080.mRNA.1
Sc_chrIV	A81062	gene	112054	114708	.	+	.	ID=A81062_G0007090;Name=YDL194W
Sc_chrIV	A81062	mRNA	112054	114708	.	+	.	ID=A81062_G0007090.mRNA.1;Name=A81062_G0007090.mRNA.1;Parent=A81062_G0007090
Sc_chrIV	A81062	exon	112054	114708	.	+	.	ID=A81062_G0007090.mRNA.1.exon.1;Name=A81062_G0007090.mRNA.1.exon.1;Parent=A81062_G0007090.mRNA.1
Sc_chrIV	A81062	CDS	112054	114708	.	+	0	ID=A81062_G0007090.mRNA.1.CDS.1;Name=A81062_G0007090.mRNA.1.CDS.1;Parent=A81062_G0007090.mRNA.1
Sc_chrIV	A81062	gene	115146	116273	.	+	.	ID=A81062_G0007100;Name=YDL193W
Sc_chrIV	A81062	mRNA	115146	116273	.	+	.	ID=A81062_G0007100.mRNA.1;Name=A81062_G0007100.mRNA.1;Parent=A81062_G0007100
Sc_chrIV	A81062	exon	115146	116273	.	+	.	ID=A81062_G0007100.mRNA.1.exon.1;Name=A81062_G0007100.mRNA.1.exon.1;Parent=A81062_G0007100.mRNA.1
Sc_chrIV	A81062	CDS	115146	116273	.	+	0	ID=A81062_G0007100.mRNA.1.CDS.1;Name=A81062_G0007100.mRNA.1.CDS.1;Parent=A81062_G0007100.mRNA.1
Sc_chrIV	A81062	gene	116795	117340	.	+	.	ID=A81062_G0007110;Name=YDL192W
Sc_chrIV	A81062	mRNA	116795	117340	.	+	.	ID=A81062_G0007110.mRNA.1;Name=A81062_G0007110.mRNA.1;Parent=A81062_G0007110
Sc_chrIV	A81062	exon	116795	117340	.	+	.	ID=A81062_G0007110.mRNA.1.exon.1;Name=A81062_G0007110.mRNA.1.exon.1;Parent=A81062_G0007110.mRNA.1
Sc_chrIV	A81062	CDS	116795	117340	.	+	0	ID=A81062_G0007110.mRNA.1.CDS.1;Name=A81062_G0007110.mRNA.1.CDS.1;Parent=A81062_G0007110.mRNA.1
Sc_chrIV	A81062	gene	118140	118991	.	+	.	ID=A81062_G0007120;Name=YDL191W
Sc_chrIV	A81062	mRNA	118140	118991	.	+	.	ID=A81062_G0007120.mRNA.1;Name=A81062_G0007120.mRNA.1;Parent=A81062_G0007120
Sc_chrIV	A81062	exon	118140	118142	.	+	.	ID=A81062_G0007120.mRNA.1.exon.1;Name=A81062_G0007120.mRNA.1.exon.1;Parent=A81062_G0007120.mRNA.1
Sc_chrIV	A81062	exon	118632	118991	.	+	.	ID=A81062_G0007120.mRNA.1.exon.2;Name=A81062_G0007120.mRNA.1.exon.2;Parent=A81062_G0007120.mRNA.1
Sc_chrIV	A81062	CDS	118140	118142	.	+	0	ID=A81062_G0007120.mRNA.1.CDS.1;Name=A81062_G0007120.mRNA.1.CDS.1;Parent=A81062_G0007120.mRNA.1
Sc_chrIV	A81062	CDS	118632	118991	.	+	0	ID=A81062_G0007120.mRNA.1.CDS.2;Name=A81062_G0007120.mRNA.1.CDS.2;Parent=A81062_G0007120.mRNA.1
Sc_chrIV	A81062	gene	119181	122066	.	-	.	ID=A81062_G0007130;Name=YDL190C
Sc_chrIV	A81062	mRNA	119181	122066	.	-	.	ID=A81062_G0007130.mRNA.1;Name=A81062_G0007130.mRNA.1;Parent=A81062_G0007130
Sc_chrIV	A81062	exon	119181	122066	.	-	.	ID=A81062_G0007130.mRNA.1.exon.1;Name=A81062_G0007130.mRNA.1.exon.1;Parent=A81062_G0007130.mRNA.1
Sc_chrIV	A81062	CDS	119181	122066	.	-	0	ID=A81062_G0007130.mRNA.1.CDS.1;Name=A81062_G0007130.mRNA.1.CDS.1;Parent=A81062_G0007130.mRNA.1
Sc_chrIV	A81062	gene	122690	124063	.	+	.	ID=A81062_G0007140;Name=YDL189W
Sc_chrIV	A81062	mRNA	122690	124063	.	+	.	ID=A81062_G0007140.mRNA.1;Name=A81062_G0007140.mRNA.1;Parent=A81062_G0007140
Sc_chrIV	A81062	exon	122690	124063	.	+	.	ID=A81062_G0007140.mRNA.1.exon.1;Name=A81062_G0007140.mRNA.1.exon.1;Parent=A81062_G0007140.mRNA.1
Sc_chrIV	A81062	CDS	122690	124063	.	+	0	ID=A81062_G0007140.mRNA.1.CDS.1;Name=A81062_G0007140.mRNA.1.CDS.1;Parent=A81062_G0007140.mRNA.1
Sc_chrIV	A81062	gene	124339	125472	.	-	.	ID=A81062_G0007150;Name=YDL188C
Sc_chrIV	A81062	mRNA	124339	125472	.	-	.	ID=A81062_G0007150.mRNA.1;Name=A81062_G0007150.mRNA.1;Parent=A81062_G0007150
Sc_chrIV	A81062	exon	124339	125472	.	-	.	ID=A81062_G0007150.mRNA.1.exon.1;Name=A81062_G0007150.mRNA.1.exon.1;Parent=A81062_G0007150.mRNA.1
Sc_chrIV	A81062	CDS	124339	125472	.	-	0	ID=A81062_G0007150.mRNA.1.CDS.1;Name=A81062_G0007150.mRNA.1.CDS.1;Parent=A81062_G0007150.mRNA.1
Sc_chrIV	A81062	gene	126091	126924	.	+	.	ID=A81062_G0007160;Name=YDL186W
Sc_chrIV	A81062	mRNA	126091	126924	.	+	.	ID=A81062_G0007160.mRNA.1;Name=A81062_G0007160.mRNA.1;Parent=A81062_G0007160
Sc_chrIV	A81062	exon	126091	126924	.	+	.	ID=A81062_G0007160.mRNA.1.exon.1;Name=A81062_G0007160.mRNA.1.exon.1;Parent=A81062_G0007160.mRNA.1
Sc_chrIV	A81062	CDS	126091	126924	.	+	0	ID=A81062_G0007160.mRNA.1.CDS.1;Name=A81062_G0007160.mRNA.1.CDS.1;Parent=A81062_G0007160.mRNA.1
Sc_chrIV	A81062	gene	127260	130475	.	+	.	ID=A81062_G0007170;Name=YDL185W
Sc_chrIV	A81062	mRNA	127260	130475	.	+	.	ID=A81062_G0007170.mRNA.1;Name=A81062_G0007170.mRNA.1;Parent=A81062_G0007170
Sc_chrIV	A81062	exon	127260	130475	.	+	.	ID=A81062_G0007170.mRNA.1.exon.1;Name=A81062_G0007170.mRNA.1.exon.1;Parent=A81062_G0007170.mRNA.1
Sc_chrIV	A81062	CDS	127260	130475	.	+	0	ID=A81062_G0007170.mRNA.1.CDS.1;Name=A81062_G0007170.mRNA.1.CDS.1;Parent=A81062_G0007170.mRNA.1
Sc_chrIV	A81062	gene	131344	132306	.	-	.	ID=A81062_G0007180;Name=YDL183C
Sc_chrIV	A81062	mRNA	131344	132306	.	-	.	ID=A81062_G0007180.mRNA.1;Name=A81062_G0007180.mRNA.1;Parent=A81062_G0007180
Sc_chrIV	A81062	exon	131344	132306	.	-	.	ID=A81062_G0007180.mRNA.1.exon.1;Name=A81062_G0007180.mRNA.1.exon.1;Parent=A81062_G0007180.mRNA.1
Sc_chrIV	A81062	CDS	131344	132306	.	-	0	ID=A81062_G0007180.mRNA.1.CDS.1;Name=A81062_G0007180.mRNA.1.CDS.1;Parent=A81062_G0007180.mRNA.1
Sc_chrIV	A81062	gene	133911	135197	.	+	.	ID=A81062_G0007190;Name=YDL182W
Sc_chrIV	A81062	mRNA	133911	135197	.	+	.	ID=A81062_G0007190.mRNA.1;Name=A81062_G0007190.mRNA.1;Parent=A81062_G0007190
Sc_chrIV	A81062	exon	133911	135197	.	+	.	ID=A81062_G0007190.mRNA.1.exon.1;Name=A81062_G0007190.mRNA.1.exon.1;Parent=A81062_G0007190.mRNA.1
Sc_chrIV	A81062	CDS	133911	135197	.	+	0	ID=A81062_G0007190.mRNA.1.CDS.1;Name=A81062_G0007190.mRNA.1.CDS.1;Parent=A81062_G0007190.mRNA.1
Sc_chrIV	A81062	gene	135653	135910	.	+	.	ID=A81062_G0007200;Name=YDL181W
Sc_chrIV	A81062	mRNA	135653	135910	.	+	.	ID=A81062_G0007200.mRNA.1;Name=A81062_G0007200.mRNA.1;Parent=A81062_G0007200
Sc_chrIV	A81062	exon	135653	135910	.	+	.	ID=A81062_G0007200.mRNA.1.exon.1;Name=A81062_G0007200.mRNA.1.exon.1;Parent=A81062_G0007200.mRNA.1
Sc_chrIV	A81062	CDS	135653	135910	.	+	0	ID=A81062_G0007200.mRNA.1.CDS.1;Name=A81062_G0007200.mRNA.1.CDS.1;Parent=A81062_G0007200.mRNA.1
Sc_chrIV	A81062	gene	136374	138017	.	+	.	ID=A81062_G0007210;Name=YDL180W
Sc_chrIV	A81062	mRNA	136374	138017	.	+	.	ID=A81062_G0007210.mRNA.1;Name=A81062_G0007210.mRNA.1;Parent=A81062_G0007210
Sc_chrIV	A81062	exon	136374	138017	.	+	.	ID=A81062_G0007210.mRNA.1.exon.1;Name=A81062_G0007210.mRNA.1.exon.1;Parent=A81062_G0007210.mRNA.1
Sc_chrIV	A81062	CDS	136374	138017	.	+	0	ID=A81062_G0007210.mRNA.1.CDS.1;Name=A81062_G0007210.mRNA.1.CDS.1;Parent=A81062_G0007210.mRNA.1
Sc_chrIV	A81062	gene	138700	139614	.	+	.	ID=A81062_G0007220;Name=YDL179W
Sc_chrIV	A81062	mRNA	138700	139614	.	+	.	ID=A81062_G0007220.mRNA.1;Name=A81062_G0007220.mRNA.1;Parent=A81062_G0007220
Sc_chrIV	A81062	exon	138700	139614	.	+	.	ID=A81062_G0007220.mRNA.1.exon.1;Name=A81062_G0007220.mRNA.1.exon.1;Parent=A81062_G0007220.mRNA.1
Sc_chrIV	A81062	CDS	138700	139614	.	+	0	ID=A81062_G0007220.mRNA.1.CDS.1;Name=A81062_G0007220.mRNA.1.CDS.1;Parent=A81062_G0007220.mRNA.1
Sc_chrIV	A81062	gene	139931	141523	.	+	.	ID=A81062_G0007230;Name=YDL178W
Sc_chrIV	A81062	mRNA	139931	141523	.	+	.	ID=A81062_G0007230.mRNA.1;Name=A81062_G0007230.mRNA.1;Parent=A81062_G0007230
Sc_chrIV	A81062	exon	139931	141523	.	+	.	ID=A81062_G0007230.mRNA.1.exon.1;Name=A81062_G0007230.mRNA.1.exon.1;Parent=A81062_G0007230.mRNA.1
Sc_chrIV	A81062	CDS	139931	141523	.	+	0	ID=A81062_G0007230.mRNA.1.CDS.1;Name=A81062_G0007230.mRNA.1.CDS.1;Parent=A81062_G0007230.mRNA.1
Sc_chrIV	A81062	gene	141618	142130	.	-	.	ID=A81062_G0007240;Name=YDL177C
Sc_chrIV	A81062	mRNA	141618	142130	.	-	.	ID=A81062_G0007240.mRNA.1;Name=A81062_G0007240.mRNA.1;Parent=A81062_G0007240
Sc_chrIV	A81062	exon	141618	142130	.	-	.	ID=A81062_G0007240.mRNA.1.exon.1;Name=A81062_G0007240.mRNA.1.exon.1;Parent=A81062_G0007240.mRNA.1
Sc_chrIV	A81062	CDS	141618	142130	.	-	0	ID=A81062_G0007240.mRNA.1.CDS.1;Name=A81062_G0007240.mRNA.1.CDS.1;Parent=A81062_G0007240.mRNA.1
Sc_chrIV	A81062	gene	142506	144632	.	+	.	ID=A81062_G0007250;Name=YDL176W
Sc_chrIV	A81062	mRNA	142506	144632	.	+	.	ID=A81062_G0007250.mRNA.1;Name=A81062_G0007250.mRNA.1;Parent=A81062_G0007250
Sc_chrIV	A81062	exon	142506	144632	.	+	.	ID=A81062_G0007250.mRNA.1.exon.1;Name=A81062_G0007250.mRNA.1.exon.1;Parent=A81062_G0007250.mRNA.1
Sc_chrIV	A81062	CDS	142506	144632	.	+	0	ID=A81062_G0007250.mRNA.1.CDS.1;Name=A81062_G0007250.mRNA.1.CDS.1;Parent=A81062_G0007250.mRNA.1
Sc_chrIV	A81062	gene	146232	147995	.	-	.	ID=A81062_G0007260;Name=YDL174C
Sc_chrIV	A81062	mRNA	146232	147995	.	-	.	ID=A81062_G0007260.mRNA.1;Name=A81062_G0007260.mRNA.1;Parent=A81062_G0007260
Sc_chrIV	A81062	exon	146232	147995	.	-	.	ID=A81062_G0007260.mRNA.1.exon.1;Name=A81062_G0007260.mRNA.1.exon.1;Parent=A81062_G0007260.mRNA.1
Sc_chrIV	A81062	CDS	146232	147995	.	-	0	ID=A81062_G0007260.mRNA.1.CDS.1;Name=A81062_G0007260.mRNA.1.CDS.1;Parent=A81062_G0007260.mRNA.1
Sc_chrIV	A81062	gene	148602	149489	.	+	.	ID=A81062_G0007270;Name=YDL173W
Sc_chrIV	A81062	mRNA	148602	149489	.	+	.	ID=A81062_G0007270.mRNA.1;Name=A81062_G0007270.mRNA.1;Parent=A81062_G0007270
Sc_chrIV	A81062	exon	148602	149489	.	+	.	ID=A81062_G0007270.mRNA.1.exon.1;Name=A81062_G0007270.mRNA.1.exon.1;Parent=A81062_G0007270.mRNA.1
Sc_chrIV	A81062	CDS	148602	149489	.	+	0	ID=A81062_G0007270.mRNA.1.CDS.1;Name=A81062_G0007270.mRNA.1.CDS.1;Parent=A81062_G0007270.mRNA.1
Sc_chrIV	A81062	gene	149594	156031	.	-	.	ID=A81062_G0007280;Name=YDL171C
Sc_chrIV	A81062	mRNA	149594	156031	.	-	.	ID=A81062_G0007280.mRNA.1;Name=A81062_G0007280.mRNA.1;Parent=A81062_G0007280
Sc_chrIV	A81062	exon	149594	156031	.	-	.	ID=A81062_G0007280.mRNA.1.exon.1;Name=A81062_G0007280.mRNA.1.exon.1;Parent=A81062_G0007280.mRNA.1
Sc_chrIV	A81062	CDS	149594	156031	.	-	0	ID=A81062_G0007280.mRNA.1.CDS.1;Name=A81062_G0007280.mRNA.1.CDS.1;Parent=A81062_G0007280.mRNA.1
Sc_chrIV	A81062	gene	156708	158294	.	+	.	ID=A81062_G0007290;Name=YDL170W
Sc_chrIV	A81062	mRNA	156708	158294	.	+	.	ID=A81062_G0007290.mRNA.1;Name=A81062_G0007290.mRNA.1;Parent=A81062_G0007290
Sc_chrIV	A81062	exon	156708	158294	.	+	.	ID=A81062_G0007290.mRNA.1.exon.1;Name=A81062_G0007290.mRNA.1.exon.1;Parent=A81062_G0007290.mRNA.1
Sc_chrIV	A81062	CDS	156708	158294	.	+	0	ID=A81062_G0007290.mRNA.1.CDS.1;Name=A81062_G0007290.mRNA.1.CDS.1;Parent=A81062_G0007290.mRNA.1
Sc_chrIV	A81062	gene	158455	159126	.	-	.	ID=A81062_G0007300;Name=YDL169C
Sc_chrIV	A81062	mRNA	158455	159126	.	-	.	ID=A81062_G0007300.mRNA.1;Name=A81062_G0007300.mRNA.1;Parent=A81062_G0007300
Sc_chrIV	A81062	exon	158455	159126	.	-	.	ID=A81062_G0007300.mRNA.1.exon.1;Name=A81062_G0007300.mRNA.1.exon.1;Parent=A81062_G0007300.mRNA.1
Sc_chrIV	A81062	CDS	158455	159126	.	-	0	ID=A81062_G0007300.mRNA.1.CDS.1;Name=A81062_G0007300.mRNA.1.CDS.1;Parent=A81062_G0007300.mRNA.1
Sc_chrIV	A81062	gene	159996	161156	.	+	.	ID=A81062_G0007310;Name=YDL168W
Sc_chrIV	A81062	mRNA	159996	161156	.	+	.	ID=A81062_G0007310.mRNA.1;Name=A81062_G0007310.mRNA.1;Parent=A81062_G0007310
Sc_chrIV	A81062	exon	159996	161156	.	+	.	ID=A81062_G0007310.mRNA.1.exon.1;Name=A81062_G0007310.mRNA.1.exon.1;Parent=A81062_G0007310.mRNA.1
Sc_chrIV	A81062	CDS	159996	161156	.	+	0	ID=A81062_G0007310.mRNA.1.CDS.1;Name=A81062_G0007310.mRNA.1.CDS.1;Parent=A81062_G0007310.mRNA.1
Sc_chrIV	A81062	gene	161387	163552	.	-	.	ID=A81062_G0007320;Name=YDL167C
Sc_chrIV	A81062	mRNA	161387	163552	.	-	.	ID=A81062_G0007320.mRNA.1;Name=A81062_G0007320.mRNA.1;Parent=A81062_G0007320
Sc_chrIV	A81062	exon	161387	163552	.	-	.	ID=A81062_G0007320.mRNA.1.exon.1;Name=A81062_G0007320.mRNA.1.exon.1;Parent=A81062_G0007320.mRNA.1
Sc_chrIV	A81062	CDS	161387	163552	.	-	0	ID=A81062_G0007320.mRNA.1.CDS.1;Name=A81062_G0007320.mRNA.1.CDS.1;Parent=A81062_G0007320.mRNA.1
Sc_chrIV	A81062	gene	163847	164440	.	-	.	ID=A81062_G0007330;Name=YDL166C
Sc_chrIV	A81062	mRNA	163847	164440	.	-	.	ID=A81062_G0007330.mRNA.1;Name=A81062_G0007330.mRNA.1;Parent=A81062_G0007330
Sc_chrIV	A81062	exon	163847	164440	.	-	.	ID=A81062_G0007330.mRNA.1.exon.1;Name=A81062_G0007330.mRNA.1.exon.1;Parent=A81062_G0007330.mRNA.1
Sc_chrIV	A81062	CDS	163847	164440	.	-	0	ID=A81062_G0007330.mRNA.1.CDS.1;Name=A81062_G0007330.mRNA.1.CDS.1;Parent=A81062_G0007330.mRNA.1
Sc_chrIV	A81062	gene	164688	165263	.	+	.	ID=A81062_G0007340;Name=YDL165W
Sc_chrIV	A81062	mRNA	164688	165263	.	+	.	ID=A81062_G0007340.mRNA.1;Name=A81062_G0007340.mRNA.1;Parent=A81062_G0007340
Sc_chrIV	A81062	exon	164688	165263	.	+	.	ID=A81062_G0007340.mRNA.1.exon.1;Name=A81062_G0007340.mRNA.1.exon.1;Parent=A81062_G0007340.mRNA.1
Sc_chrIV	A81062	CDS	164688	165263	.	+	0	ID=A81062_G0007340.mRNA.1.CDS.1;Name=A81062_G0007340.mRNA.1.CDS.1;Parent=A81062_G0007340.mRNA.1
Sc_chrIV	A81062	gene	165386	167804	.	-	.	ID=A81062_G0007350;Name=A81062_G0007350
Sc_chrIV	A81062	mRNA	165386	167804	.	-	.	ID=A81062_G0007350.mRNA.1;Name=A81062_G0007350.mRNA.1;Parent=A81062_G0007350
Sc_chrIV	A81062	exon	165386	167705	.	-	.	ID=A81062_G0007350.mRNA.1.exon.2;Name=A81062_G0007350.mRNA.1.exon.2;Parent=A81062_G0007350.mRNA.1
Sc_chrIV	A81062	exon	167728	167804	.	-	.	ID=A81062_G0007350.mRNA.1.exon.1;Name=A81062_G0007350.mRNA.1.exon.1;Parent=A81062_G0007350.mRNA.1
Sc_chrIV	A81062	CDS	165386	167705	.	-	1	ID=A81062_G0007350.mRNA.1.CDS.2;Name=A81062_G0007350.mRNA.1.CDS.2;Parent=A81062_G0007350.mRNA.1
Sc_chrIV	A81062	CDS	167728	167804	.	-	0	ID=A81062_G0007350.mRNA.1.CDS.1;Name=A81062_G0007350.mRNA.1.CDS.1;Parent=A81062_G0007350.mRNA.1
Sc_chrIV	A81062	gene	168112	169476	.	+	.	ID=A81062_G0007360;Name=YDL161W
Sc_chrIV	A81062	mRNA	168112	169476	.	+	.	ID=A81062_G0007360.mRNA.1;Name=A81062_G0007360.mRNA.1;Parent=A81062_G0007360
Sc_chrIV	A81062	exon	168112	169476	.	+	.	ID=A81062_G0007360.mRNA.1.exon.1;Name=A81062_G0007360.mRNA.1.exon.1;Parent=A81062_G0007360.mRNA.1
Sc_chrIV	A81062	CDS	168112	169476	.	+	0	ID=A81062_G0007360.mRNA.1.CDS.1;Name=A81062_G0007360.mRNA.1.CDS.1;Parent=A81062_G0007360.mRNA.1
Sc_chrIV	A81062	gene	169764	170006	.	-	.	ID=A81062_G0007370;Name=YDL160C-A
Sc_chrIV	A81062	mRNA	169764	170006	.	-	.	ID=A81062_G0007370.mRNA.1;Name=A81062_G0007370.mRNA.1;Parent=A81062_G0007370
Sc_chrIV	A81062	exon	169764	170006	.	-	.	ID=A81062_G0007370.mRNA.1.exon.1;Name=A81062_G0007370.mRNA.1.exon.1;Parent=A81062_G0007370.mRNA.1
Sc_chrIV	A81062	CDS	169764	170006	.	-	0	ID=A81062_G0007370.mRNA.1.CDS.1;Name=A81062_G0007370.mRNA.1.CDS.1;Parent=A81062_G0007370.mRNA.1
Sc_chrIV	A81062	gene	170788	172308	.	-	.	ID=A81062_G0007380;Name=YDL160C
Sc_chrIV	A81062	mRNA	170788	172308	.	-	.	ID=A81062_G0007380.mRNA.1;Name=A81062_G0007380.mRNA.1;Parent=A81062_G0007380
Sc_chrIV	A81062	exon	170788	172308	.	-	.	ID=A81062_G0007380.mRNA.1.exon.1;Name=A81062_G0007380.mRNA.1.exon.1;Parent=A81062_G0007380.mRNA.1
Sc_chrIV	A81062	CDS	170788	172308	.	-	0	ID=A81062_G0007380.mRNA.1.CDS.1;Name=A81062_G0007380.mRNA.1.CDS.1;Parent=A81062_G0007380.mRNA.1
Sc_chrIV	A81062	gene	172859	174406	.	+	.	ID=A81062_G0007390;Name=YDL159W
Sc_chrIV	A81062	mRNA	172859	174406	.	+	.	ID=A81062_G0007390.mRNA.1;Name=A81062_G0007390.mRNA.1;Parent=A81062_G0007390
Sc_chrIV	A81062	exon	172859	174406	.	+	.	ID=A81062_G0007390.mRNA.1.exon.1;Name=A81062_G0007390.mRNA.1.exon.1;Parent=A81062_G0007390.mRNA.1
Sc_chrIV	A81062	CDS	172859	174406	.	+	0	ID=A81062_G0007390.mRNA.1.CDS.1;Name=A81062_G0007390.mRNA.1.CDS.1;Parent=A81062_G0007390.mRNA.1
Sc_chrIV	A81062	gene	174614	174970	.	-	.	ID=A81062_G0007400;Name=YDL157C
Sc_chrIV	A81062	mRNA	174614	174970	.	-	.	ID=A81062_G0007400.mRNA.1;Name=A81062_G0007400.mRNA.1;Parent=A81062_G0007400
Sc_chrIV	A81062	exon	174614	174970	.	-	.	ID=A81062_G0007400.mRNA.1.exon.1;Name=A81062_G0007400.mRNA.1.exon.1;Parent=A81062_G0007400.mRNA.1
Sc_chrIV	A81062	CDS	174614	174970	.	-	0	ID=A81062_G0007400.mRNA.1.CDS.1;Name=A81062_G0007400.mRNA.1.CDS.1;Parent=A81062_G0007400.mRNA.1
Sc_chrIV	A81062	gene	175300	176868	.	+	.	ID=A81062_G0007410;Name=YDL156W
Sc_chrIV	A81062	mRNA	175300	176868	.	+	.	ID=A81062_G0007410.mRNA.1;Name=A81062_G0007410.mRNA.1;Parent=A81062_G0007410
Sc_chrIV	A81062	exon	175300	176868	.	+	.	ID=A81062_G0007410.mRNA.1.exon.1;Name=A81062_G0007410.mRNA.1.exon.1;Parent=A81062_G0007410.mRNA.1
Sc_chrIV	A81062	CDS	175300	176868	.	+	0	ID=A81062_G0007410.mRNA.1.CDS.1;Name=A81062_G0007410.mRNA.1.CDS.1;Parent=A81062_G0007410.mRNA.1
Sc_chrIV	A81062	gene	177155	178438	.	+	.	ID=A81062_G0007420;Name=YDL155W
Sc_chrIV	A81062	mRNA	177155	178438	.	+	.	ID=A81062_G0007420.mRNA.1;Name=A81062_G0007420.mRNA.1;Parent=A81062_G0007420
Sc_chrIV	A81062	exon	177155	178438	.	+	.	ID=A81062_G0007420.mRNA.1.exon.1;Name=A81062_G0007420.mRNA.1.exon.1;Parent=A81062_G0007420.mRNA.1
Sc_chrIV	A81062	CDS	177155	178438	.	+	0	ID=A81062_G0007420.mRNA.1.CDS.1;Name=A81062_G0007420.mRNA.1.CDS.1;Parent=A81062_G0007420.mRNA.1
Sc_chrIV	A81062	gene	178716	181421	.	+	.	ID=A81062_G0007430;Name=YDL154W
Sc_chrIV	A81062	mRNA	178716	181421	.	+	.	ID=A81062_G0007430.mRNA.1;Name=A81062_G0007430.mRNA.1;Parent=A81062_G0007430
Sc_chrIV	A81062	exon	178716	181421	.	+	.	ID=A81062_G0007430.mRNA.1.exon.1;Name=A81062_G0007430.mRNA.1.exon.1;Parent=A81062_G0007430.mRNA.1
Sc_chrIV	A81062	CDS	178716	181421	.	+	0	ID=A81062_G0007430.mRNA.1.CDS.1;Name=A81062_G0007430.mRNA.1.CDS.1;Parent=A81062_G0007430.mRNA.1
Sc_chrIV	A81062	gene	181568	183394	.	-	.	ID=A81062_G0007440;Name=YDL153C
Sc_chrIV	A81062	mRNA	181568	183394	.	-	.	ID=A81062_G0007440.mRNA.1;Name=A81062_G0007440.mRNA.1;Parent=A81062_G0007440
Sc_chrIV	A81062	exon	181568	183394	.	-	.	ID=A81062_G0007440.mRNA.1.exon.1;Name=A81062_G0007440.mRNA.1.exon.1;Parent=A81062_G0007440.mRNA.1
Sc_chrIV	A81062	CDS	181568	183394	.	-	0	ID=A81062_G0007440.mRNA.1.CDS.1;Name=A81062_G0007440.mRNA.1.CDS.1;Parent=A81062_G0007440.mRNA.1
Sc_chrIV	A81062	gene	183719	184987	.	+	.	ID=A81062_G0007450;Name=YDL150W
Sc_chrIV	A81062	mRNA	183719	184987	.	+	.	ID=A81062_G0007450.mRNA.1;Name=A81062_G0007450.mRNA.1;Parent=A81062_G0007450
Sc_chrIV	A81062	exon	183719	184987	.	+	.	ID=A81062_G0007450.mRNA.1.exon.1;Name=A81062_G0007450.mRNA.1.exon.1;Parent=A81062_G0007450.mRNA.1
Sc_chrIV	A81062	CDS	183719	184987	.	+	0	ID=A81062_G0007450.mRNA.1.CDS.1;Name=A81062_G0007450.mRNA.1.CDS.1;Parent=A81062_G0007450.mRNA.1
Sc_chrIV	A81062	gene	185302	188295	.	+	.	ID=A81062_G0007460;Name=YDL149W
Sc_chrIV	A81062	mRNA	185302	188295	.	+	.	ID=A81062_G0007460.mRNA.1;Name=A81062_G0007460.mRNA.1;Parent=A81062_G0007460
Sc_chrIV	A81062	exon	185302	188295	.	+	.	ID=A81062_G0007460.mRNA.1.exon.1;Name=A81062_G0007460.mRNA.1.exon.1;Parent=A81062_G0007460.mRNA.1
Sc_chrIV	A81062	CDS	185302	188295	.	+	0	ID=A81062_G0007460.mRNA.1.CDS.1;Name=A81062_G0007460.mRNA.1.CDS.1;Parent=A81062_G0007460.mRNA.1
Sc_chrIV	A81062	gene	188531	190963	.	-	.	ID=A81062_G0007470;Name=YDL148C
Sc_chrIV	A81062	mRNA	188531	190963	.	-	.	ID=A81062_G0007470.mRNA.1;Name=A81062_G0007470.mRNA.1;Parent=A81062_G0007470
Sc_chrIV	A81062	exon	188531	190963	.	-	.	ID=A81062_G0007470.mRNA.1.exon.1;Name=A81062_G0007470.mRNA.1.exon.1;Parent=A81062_G0007470.mRNA.1
Sc_chrIV	A81062	CDS	188531	190963	.	-	0	ID=A81062_G0007470.mRNA.1.CDS.1;Name=A81062_G0007470.mRNA.1.CDS.1;Parent=A81062_G0007470.mRNA.1
Sc_chrIV	A81062	gene	191301	192638	.	+	.	ID=A81062_G0007480;Name=YDL147W
Sc_chrIV	A81062	mRNA	191301	192638	.	+	.	ID=A81062_G0007480.mRNA.1;Name=A81062_G0007480.mRNA.1;Parent=A81062_G0007480
Sc_chrIV	A81062	exon	191301	192638	.	+	.	ID=A81062_G0007480.mRNA.1.exon.1;Name=A81062_G0007480.mRNA.1.exon.1;Parent=A81062_G0007480.mRNA.1
Sc_chrIV	A81062	CDS	191301	192638	.	+	0	ID=A81062_G0007480.mRNA.1.CDS.1;Name=A81062_G0007480.mRNA.1.CDS.1;Parent=A81062_G0007480.mRNA.1
Sc_chrIV	A81062	gene	193126	194601	.	+	.	ID=A81062_G0007490;Name=YDL146W
Sc_chrIV	A81062	mRNA	193126	194601	.	+	.	ID=A81062_G0007490.mRNA.1;Name=A81062_G0007490.mRNA.1;Parent=A81062_G0007490
Sc_chrIV	A81062	exon	193126	194601	.	+	.	ID=A81062_G0007490.mRNA.1.exon.1;Name=A81062_G0007490.mRNA.1.exon.1;Parent=A81062_G0007490.mRNA.1
Sc_chrIV	A81062	CDS	193126	194601	.	+	0	ID=A81062_G0007490.mRNA.1.CDS.1;Name=A81062_G0007490.mRNA.1.CDS.1;Parent=A81062_G0007490.mRNA.1
Sc_chrIV	A81062	gene	194947	198552	.	-	.	ID=A81062_G0007500;Name=YDL145C
Sc_chrIV	A81062	mRNA	194947	198552	.	-	.	ID=A81062_G0007500.mRNA.1;Name=A81062_G0007500.mRNA.1;Parent=A81062_G0007500
Sc_chrIV	A81062	exon	194947	198552	.	-	.	ID=A81062_G0007500.mRNA.1.exon.1;Name=A81062_G0007500.mRNA.1.exon.1;Parent=A81062_G0007500.mRNA.1
Sc_chrIV	A81062	CDS	194947	198552	.	-	0	ID=A81062_G0007500.mRNA.1.CDS.1;Name=A81062_G0007500.mRNA.1.CDS.1;Parent=A81062_G0007500.mRNA.1
Sc_chrIV	A81062	gene	199037	200107	.	-	.	ID=A81062_G0007510;Name=YDL144C
Sc_chrIV	A81062	mRNA	199037	200107	.	-	.	ID=A81062_G0007510.mRNA.1;Name=A81062_G0007510.mRNA.1;Parent=A81062_G0007510
Sc_chrIV	A81062	exon	199037	200107	.	-	.	ID=A81062_G0007510.mRNA.1.exon.1;Name=A81062_G0007510.mRNA.1.exon.1;Parent=A81062_G0007510.mRNA.1
Sc_chrIV	A81062	CDS	199037	200107	.	-	0	ID=A81062_G0007510.mRNA.1.CDS.1;Name=A81062_G0007510.mRNA.1.CDS.1;Parent=A81062_G0007510.mRNA.1
Sc_chrIV	A81062	gene	200371	201957	.	+	.	ID=A81062_G0007520;Name=YDL143W
Sc_chrIV	A81062	mRNA	200371	201957	.	+	.	ID=A81062_G0007520.mRNA.1;Name=A81062_G0007520.mRNA.1;Parent=A81062_G0007520
Sc_chrIV	A81062	exon	200371	201957	.	+	.	ID=A81062_G0007520.mRNA.1.exon.1;Name=A81062_G0007520.mRNA.1.exon.1;Parent=A81062_G0007520.mRNA.1
Sc_chrIV	A81062	CDS	200371	201957	.	+	0	ID=A81062_G0007520.mRNA.1.CDS.1;Name=A81062_G0007520.mRNA.1.CDS.1;Parent=A81062_G0007520.mRNA.1
Sc_chrIV	A81062	gene	202095	202946	.	-	.	ID=A81062_G0007530;Name=YDL142C
Sc_chrIV	A81062	mRNA	202095	202946	.	-	.	ID=A81062_G0007530.mRNA.1;Name=A81062_G0007530.mRNA.1;Parent=A81062_G0007530
Sc_chrIV	A81062	exon	202095	202946	.	-	.	ID=A81062_G0007530.mRNA.1.exon.1;Name=A81062_G0007530.mRNA.1.exon.1;Parent=A81062_G0007530.mRNA.1
Sc_chrIV	A81062	CDS	202095	202946	.	-	0	ID=A81062_G0007530.mRNA.1.CDS.1;Name=A81062_G0007530.mRNA.1.CDS.1;Parent=A81062_G0007530.mRNA.1
Sc_chrIV	A81062	gene	203416	205488	.	+	.	ID=A81062_G0007540;Name=YDL141W
Sc_chrIV	A81062	mRNA	203416	205488	.	+	.	ID=A81062_G0007540.mRNA.1;Name=A81062_G0007540.mRNA.1;Parent=A81062_G0007540
Sc_chrIV	A81062	exon	203416	205488	.	+	.	ID=A81062_G0007540.mRNA.1.exon.1;Name=A81062_G0007540.mRNA.1.exon.1;Parent=A81062_G0007540.mRNA.1
Sc_chrIV	A81062	CDS	203416	205488	.	+	0	ID=A81062_G0007540.mRNA.1.CDS.1;Name=A81062_G0007540.mRNA.1.CDS.1;Parent=A81062_G0007540.mRNA.1
Sc_chrIV	A81062	gene	205737	210938	.	-	.	ID=A81062_G0007550;Name=YDL140C
Sc_chrIV	A81062	mRNA	205737	210938	.	-	.	ID=A81062_G0007550.mRNA.1;Name=A81062_G0007550.mRNA.1;Parent=A81062_G0007550
Sc_chrIV	A81062	exon	205737	210938	.	-	.	ID=A81062_G0007550.mRNA.1.exon.1;Name=A81062_G0007550.mRNA.1.exon.1;Parent=A81062_G0007550.mRNA.1
Sc_chrIV	A81062	CDS	205737	210938	.	-	0	ID=A81062_G0007550.mRNA.1.CDS.1;Name=A81062_G0007550.mRNA.1.CDS.1;Parent=A81062_G0007550.mRNA.1
Sc_chrIV	A81062	gene	211766	212437	.	-	.	ID=A81062_G0007560;Name=YDL139C
Sc_chrIV	A81062	mRNA	211766	212437	.	-	.	ID=A81062_G0007560.mRNA.1;Name=A81062_G0007560.mRNA.1;Parent=A81062_G0007560
Sc_chrIV	A81062	exon	211766	212437	.	-	.	ID=A81062_G0007560.mRNA.1.exon.1;Name=A81062_G0007560.mRNA.1.exon.1;Parent=A81062_G0007560.mRNA.1
Sc_chrIV	A81062	CDS	211766	212437	.	-	0	ID=A81062_G0007560.mRNA.1.CDS.1;Name=A81062_G0007560.mRNA.1.CDS.1;Parent=A81062_G0007560.mRNA.1
Sc_chrIV	A81062	gene	213751	216042	.	+	.	ID=A81062_G0007570;Name=YDL138W
Sc_chrIV	A81062	mRNA	213751	216042	.	+	.	ID=A81062_G0007570.mRNA.1;Name=A81062_G0007570.mRNA.1;Parent=A81062_G0007570
Sc_chrIV	A81062	exon	213751	216042	.	+	.	ID=A81062_G0007570.mRNA.1.exon.1;Name=A81062_G0007570.mRNA.1.exon.1;Parent=A81062_G0007570.mRNA.1
Sc_chrIV	A81062	CDS	213751	216042	.	+	0	ID=A81062_G0007570.mRNA.1.CDS.1;Name=A81062_G0007570.mRNA.1.CDS.1;Parent=A81062_G0007570.mRNA.1
Sc_chrIV	A81062	gene	216913	217458	.	+	.	ID=A81062_G0007580;Name=YDL137W
Sc_chrIV	A81062	mRNA	216913	217458	.	+	.	ID=A81062_G0007580.mRNA.1;Name=A81062_G0007580.mRNA.1;Parent=A81062_G0007580
Sc_chrIV	A81062	exon	216913	217458	.	+	.	ID=A81062_G0007580.mRNA.1.exon.1;Name=A81062_G0007580.mRNA.1.exon.1;Parent=A81062_G0007580.mRNA.1
Sc_chrIV	A81062	CDS	216913	217458	.	+	0	ID=A81062_G0007580.mRNA.1.CDS.1;Name=A81062_G0007580.mRNA.1.CDS.1;Parent=A81062_G0007580.mRNA.1
Sc_chrIV	A81062	gene	218158	218751	.	+	.	ID=A81062_G0007590;Name=YDL136W
Sc_chrIV	A81062	mRNA	218158	218751	.	+	.	ID=A81062_G0007590.mRNA.1;Name=A81062_G0007590.mRNA.1;Parent=A81062_G0007590
Sc_chrIV	A81062	exon	218158	218199	.	+	.	ID=A81062_G0007590.mRNA.1.exon.1;Name=A81062_G0007590.mRNA.1.exon.1;Parent=A81062_G0007590.mRNA.1
Sc_chrIV	A81062	exon	218392	218751	.	+	.	ID=A81062_G0007590.mRNA.1.exon.2;Name=A81062_G0007590.mRNA.1.exon.2;Parent=A81062_G0007590.mRNA.1
Sc_chrIV	A81062	CDS	218158	218199	.	+	0	ID=A81062_G0007590.mRNA.1.CDS.1;Name=A81062_G0007590.mRNA.1.CDS.1;Parent=A81062_G0007590.mRNA.1
Sc_chrIV	A81062	CDS	218392	218751	.	+	0	ID=A81062_G0007590.mRNA.1.CDS.2;Name=A81062_G0007590.mRNA.1.CDS.2;Parent=A81062_G0007590.mRNA.1
Sc_chrIV	A81062	gene	219064	219672	.	-	.	ID=A81062_G0007600;Name=YDL135C
Sc_chrIV	A81062	mRNA	219064	219672	.	-	.	ID=A81062_G0007600.mRNA.1;Name=A81062_G0007600.mRNA.1;Parent=A81062_G0007600
Sc_chrIV	A81062	exon	219064	219672	.	-	.	ID=A81062_G0007600.mRNA.1.exon.1;Name=A81062_G0007600.mRNA.1.exon.1;Parent=A81062_G0007600.mRNA.1
Sc_chrIV	A81062	CDS	219064	219672	.	-	0	ID=A81062_G0007600.mRNA.1.CDS.1;Name=A81062_G0007600.mRNA.1.CDS.1;Parent=A81062_G0007600.mRNA.1
Sc_chrIV	A81062	gene	220046	221155	.	-	.	ID=A81062_G0007610;Name=YDL134C
Sc_chrIV	A81062	mRNA	220046	221155	.	-	.	ID=A81062_G0007610.mRNA.1;Name=A81062_G0007610.mRNA.1;Parent=A81062_G0007610
Sc_chrIV	A81062	exon	220046	221155	.	-	.	ID=A81062_G0007610.mRNA.1.exon.1;Name=A81062_G0007610.mRNA.1.exon.1;Parent=A81062_G0007610.mRNA.1
Sc_chrIV	A81062	CDS	220046	221155	.	-	0	ID=A81062_G0007610.mRNA.1.CDS.1;Name=A81062_G0007610.mRNA.1.CDS.1;Parent=A81062_G0007610.mRNA.1
Sc_chrIV	A81062	gene	222811	224124	.	+	.	ID=A81062_G0007620;Name=YDL133W
Sc_chrIV	A81062	mRNA	222811	224124	.	+	.	ID=A81062_G0007620.mRNA.1;Name=A81062_G0007620.mRNA.1;Parent=A81062_G0007620
Sc_chrIV	A81062	exon	222811	224124	.	+	.	ID=A81062_G0007620.mRNA.1.exon.1;Name=A81062_G0007620.mRNA.1.exon.1;Parent=A81062_G0007620.mRNA.1
Sc_chrIV	A81062	CDS	222811	224124	.	+	0	ID=A81062_G0007620.mRNA.1.CDS.1;Name=A81062_G0007620.mRNA.1.CDS.1;Parent=A81062_G0007620.mRNA.1
Sc_chrIV	A81062	gene	224688	227135	.	+	.	ID=A81062_G0007630;Name=YDL132W
Sc_chrIV	A81062	mRNA	224688	227135	.	+	.	ID=A81062_G0007630.mRNA.1;Name=A81062_G0007630.mRNA.1;Parent=A81062_G0007630
Sc_chrIV	A81062	exon	224688	227135	.	+	.	ID=A81062_G0007630.mRNA.1.exon.1;Name=A81062_G0007630.mRNA.1.exon.1;Parent=A81062_G0007630.mRNA.1
Sc_chrIV	A81062	CDS	224688	227135	.	+	0	ID=A81062_G0007630.mRNA.1.CDS.1;Name=A81062_G0007630.mRNA.1.CDS.1;Parent=A81062_G0007630.mRNA.1
Sc_chrIV	A81062	gene	227751	229073	.	+	.	ID=A81062_G0007640;Name=YDL131W
Sc_chrIV	A81062	mRNA	227751	229073	.	+	.	ID=A81062_G0007640.mRNA.1;Name=A81062_G0007640.mRNA.1;Parent=A81062_G0007640
Sc_chrIV	A81062	exon	227751	229073	.	+	.	ID=A81062_G0007640.mRNA.1.exon.1;Name=A81062_G0007640.mRNA.1.exon.1;Parent=A81062_G0007640.mRNA.1
Sc_chrIV	A81062	CDS	227751	229073	.	+	0	ID=A81062_G0007640.mRNA.1.CDS.1;Name=A81062_G0007640.mRNA.1.CDS.1;Parent=A81062_G0007640.mRNA.1
Sc_chrIV	A81062	gene	229529	229789	.	+	.	ID=A81062_G0007650;Name=YDL130W-A
Sc_chrIV	A81062	mRNA	229529	229789	.	+	.	ID=A81062_G0007650.mRNA.1;Name=A81062_G0007650.mRNA.1;Parent=A81062_G0007650
Sc_chrIV	A81062	exon	229529	229789	.	+	.	ID=A81062_G0007650.mRNA.1.exon.1;Name=A81062_G0007650.mRNA.1.exon.1;Parent=A81062_G0007650.mRNA.1
Sc_chrIV	A81062	CDS	229529	229789	.	+	0	ID=A81062_G0007650.mRNA.1.CDS.1;Name=A81062_G0007650.mRNA.1.CDS.1;Parent=A81062_G0007650.mRNA.1
Sc_chrIV	A81062	gene	230276	230446	.	+	.	ID=A81062_G0007660;Name=A81062_G0007660
Sc_chrIV	A81062	mRNA	230276	230446	.	+	.	ID=A81062_G0007660.mRNA.1;Name=A81062_G0007660.mRNA.1;Parent=A81062_G0007660
Sc_chrIV	A81062	exon	230276	230446	.	+	.	ID=A81062_G0007660.mRNA.1.exon.1;Name=A81062_G0007660.mRNA.1.exon.1;Parent=A81062_G0007660.mRNA.1
Sc_chrIV	A81062	CDS	230276	230446	.	+	0	ID=A81062_G0007660.mRNA.1.CDS.1;Name=A81062_G0007660.mRNA.1.CDS.1;Parent=A81062_G0007660.mRNA.1
Sc_chrIV	A81062	gene	231394	232269	.	+	.	ID=A81062_G0007670;Name=YDL129W
Sc_chrIV	A81062	mRNA	231394	232269	.	+	.	ID=A81062_G0007670.mRNA.1;Name=A81062_G0007670.mRNA.1;Parent=A81062_G0007670
Sc_chrIV	A81062	exon	231394	232269	.	+	.	ID=A81062_G0007670.mRNA.1.exon.1;Name=A81062_G0007670.mRNA.1.exon.1;Parent=A81062_G0007670.mRNA.1
Sc_chrIV	A81062	CDS	231394	232269	.	+	0	ID=A81062_G0007670.mRNA.1.CDS.1;Name=A81062_G0007670.mRNA.1.CDS.1;Parent=A81062_G0007670.mRNA.1
Sc_chrIV	A81062	gene	232995	234230	.	+	.	ID=A81062_G0007680;Name=YDL128W
Sc_chrIV	A81062	mRNA	232995	234230	.	+	.	ID=A81062_G0007680.mRNA.1;Name=A81062_G0007680.mRNA.1;Parent=A81062_G0007680
Sc_chrIV	A81062	exon	232995	234230	.	+	.	ID=A81062_G0007680.mRNA.1.exon.1;Name=A81062_G0007680.mRNA.1.exon.1;Parent=A81062_G0007680.mRNA.1
Sc_chrIV	A81062	CDS	232995	234230	.	+	0	ID=A81062_G0007680.mRNA.1.CDS.1;Name=A81062_G0007680.mRNA.1.CDS.1;Parent=A81062_G0007680.mRNA.1
Sc_chrIV	A81062	gene	235272	236198	.	+	.	ID=A81062_G0007690;Name=YDL127W
Sc_chrIV	A81062	mRNA	235272	236198	.	+	.	ID=A81062_G0007690.mRNA.1;Name=A81062_G0007690.mRNA.1;Parent=A81062_G0007690
Sc_chrIV	A81062	exon	235272	236198	.	+	.	ID=A81062_G0007690.mRNA.1.exon.1;Name=A81062_G0007690.mRNA.1.exon.1;Parent=A81062_G0007690.mRNA.1
Sc_chrIV	A81062	CDS	235272	236198	.	+	0	ID=A81062_G0007690.mRNA.1.CDS.1;Name=A81062_G0007690.mRNA.1.CDS.1;Parent=A81062_G0007690.mRNA.1
Sc_chrIV	A81062	gene	236501	239008	.	-	.	ID=A81062_G0007700;Name=YDL126C
Sc_chrIV	A81062	mRNA	236501	239008	.	-	.	ID=A81062_G0007700.mRNA.1;Name=A81062_G0007700.mRNA.1;Parent=A81062_G0007700
Sc_chrIV	A81062	exon	236501	239008	.	-	.	ID=A81062_G0007700.mRNA.1.exon.1;Name=A81062_G0007700.mRNA.1.exon.1;Parent=A81062_G0007700.mRNA.1
Sc_chrIV	A81062	CDS	236501	239008	.	-	0	ID=A81062_G0007700.mRNA.1.CDS.1;Name=A81062_G0007700.mRNA.1.CDS.1;Parent=A81062_G0007700.mRNA.1
Sc_chrIV	A81062	gene	239363	239950	.	-	.	ID=A81062_G0007710;Name=A81062_G0007710
Sc_chrIV	A81062	mRNA	239363	239950	.	-	.	ID=A81062_G0007710.mRNA.1;Name=A81062_G0007710.mRNA.1;Parent=A81062_G0007710
Sc_chrIV	A81062	exon	239363	239742	.	-	.	ID=A81062_G0007710.mRNA.1.exon.2;Name=A81062_G0007710.mRNA.1.exon.2;Parent=A81062_G0007710.mRNA.1
Sc_chrIV	A81062	exon	239854	239950	.	-	.	ID=A81062_G0007710.mRNA.1.exon.1;Name=A81062_G0007710.mRNA.1.exon.1;Parent=A81062_G0007710.mRNA.1
Sc_chrIV	A81062	CDS	239363	239742	.	-	2	ID=A81062_G0007710.mRNA.1.CDS.2;Name=A81062_G0007710.mRNA.1.CDS.2;Parent=A81062_G0007710.mRNA.1
Sc_chrIV	A81062	CDS	239854	239950	.	-	0	ID=A81062_G0007710.mRNA.1.CDS.1;Name=A81062_G0007710.mRNA.1.CDS.1;Parent=A81062_G0007710.mRNA.1
Sc_chrIV	A81062	gene	240619	241557	.	+	.	ID=A81062_G0007720;Name=YDL124W
Sc_chrIV	A81062	mRNA	240619	241557	.	+	.	ID=A81062_G0007720.mRNA.1;Name=A81062_G0007720.mRNA.1;Parent=A81062_G0007720
Sc_chrIV	A81062	exon	240619	241557	.	+	.	ID=A81062_G0007720.mRNA.1.exon.1;Name=A81062_G0007720.mRNA.1.exon.1;Parent=A81062_G0007720.mRNA.1
Sc_chrIV	A81062	CDS	240619	241557	.	+	0	ID=A81062_G0007720.mRNA.1.CDS.1;Name=A81062_G0007720.mRNA.1.CDS.1;Parent=A81062_G0007720.mRNA.1
Sc_chrIV	A81062	gene	241778	242200	.	+	.	ID=A81062_G0007730;Name=YDL123W
Sc_chrIV	A81062	mRNA	241778	242200	.	+	.	ID=A81062_G0007730.mRNA.1;Name=A81062_G0007730.mRNA.1;Parent=A81062_G0007730
Sc_chrIV	A81062	exon	241778	242200	.	+	.	ID=A81062_G0007730.mRNA.1.exon.1;Name=A81062_G0007730.mRNA.1.exon.1;Parent=A81062_G0007730.mRNA.1
Sc_chrIV	A81062	CDS	241778	242200	.	+	0	ID=A81062_G0007730.mRNA.1.CDS.1;Name=A81062_G0007730.mRNA.1.CDS.1;Parent=A81062_G0007730.mRNA.1
Sc_chrIV	A81062	gene	242912	245341	.	+	.	ID=A81062_G0007740;Name=YDL122W
Sc_chrIV	A81062	mRNA	242912	245341	.	+	.	ID=A81062_G0007740.mRNA.1;Name=A81062_G0007740.mRNA.1;Parent=A81062_G0007740
Sc_chrIV	A81062	exon	242912	245341	.	+	.	ID=A81062_G0007740.mRNA.1.exon.1;Name=A81062_G0007740.mRNA.1.exon.1;Parent=A81062_G0007740.mRNA.1
Sc_chrIV	A81062	CDS	242912	245341	.	+	0	ID=A81062_G0007740.mRNA.1.CDS.1;Name=A81062_G0007740.mRNA.1.CDS.1;Parent=A81062_G0007740.mRNA.1
Sc_chrIV	A81062	gene	245493	245942	.	-	.	ID=A81062_G0007750;Name=YDL121C
Sc_chrIV	A81062	mRNA	245493	245942	.	-	.	ID=A81062_G0007750.mRNA.1;Name=A81062_G0007750.mRNA.1;Parent=A81062_G0007750
Sc_chrIV	A81062	exon	245493	245942	.	-	.	ID=A81062_G0007750.mRNA.1.exon.1;Name=A81062_G0007750.mRNA.1.exon.1;Parent=A81062_G0007750.mRNA.1
Sc_chrIV	A81062	CDS	245493	245942	.	-	0	ID=A81062_G0007750.mRNA.1.CDS.1;Name=A81062_G0007750.mRNA.1.CDS.1;Parent=A81062_G0007750.mRNA.1
Sc_chrIV	A81062	gene	246283	246807	.	+	.	ID=A81062_G0007760;Name=YDL120W
Sc_chrIV	A81062	mRNA	246283	246807	.	+	.	ID=A81062_G0007760.mRNA.1;Name=A81062_G0007760.mRNA.1;Parent=A81062_G0007760
Sc_chrIV	A81062	exon	246283	246807	.	+	.	ID=A81062_G0007760.mRNA.1.exon.1;Name=A81062_G0007760.mRNA.1.exon.1;Parent=A81062_G0007760.mRNA.1
Sc_chrIV	A81062	CDS	246283	246807	.	+	0	ID=A81062_G0007760.mRNA.1.CDS.1;Name=A81062_G0007760.mRNA.1.CDS.1;Parent=A81062_G0007760.mRNA.1
Sc_chrIV	A81062	gene	247049	247972	.	-	.	ID=A81062_G0007770;Name=YDL119C
Sc_chrIV	A81062	mRNA	247049	247972	.	-	.	ID=A81062_G0007770.mRNA.1;Name=A81062_G0007770.mRNA.1;Parent=A81062_G0007770
Sc_chrIV	A81062	exon	247049	247972	.	-	.	ID=A81062_G0007770.mRNA.1.exon.1;Name=A81062_G0007770.mRNA.1.exon.1;Parent=A81062_G0007770.mRNA.1
Sc_chrIV	A81062	CDS	247049	247972	.	-	0	ID=A81062_G0007770.mRNA.1.CDS.1;Name=A81062_G0007770.mRNA.1.CDS.1;Parent=A81062_G0007770.mRNA.1
Sc_chrIV	A81062	gene	248941	251598	.	+	.	ID=A81062_G0007780;Name=YDL117W
Sc_chrIV	A81062	mRNA	248941	251598	.	+	.	ID=A81062_G0007780.mRNA.1;Name=A81062_G0007780.mRNA.1;Parent=A81062_G0007780
Sc_chrIV	A81062	exon	248941	251598	.	+	.	ID=A81062_G0007780.mRNA.1.exon.1;Name=A81062_G0007780.mRNA.1.exon.1;Parent=A81062_G0007780.mRNA.1
Sc_chrIV	A81062	CDS	248941	251598	.	+	0	ID=A81062_G0007780.mRNA.1.CDS.1;Name=A81062_G0007780.mRNA.1.CDS.1;Parent=A81062_G0007780.mRNA.1
Sc_chrIV	A81062	gene	251924	254104	.	+	.	ID=A81062_G0007790;Name=YDL116W
Sc_chrIV	A81062	mRNA	251924	254104	.	+	.	ID=A81062_G0007790.mRNA.1;Name=A81062_G0007790.mRNA.1;Parent=A81062_G0007790
Sc_chrIV	A81062	exon	251924	254104	.	+	.	ID=A81062_G0007790.mRNA.1.exon.1;Name=A81062_G0007790.mRNA.1.exon.1;Parent=A81062_G0007790.mRNA.1
Sc_chrIV	A81062	CDS	251924	254104	.	+	0	ID=A81062_G0007790.mRNA.1.CDS.1;Name=A81062_G0007790.mRNA.1.CDS.1;Parent=A81062_G0007790.mRNA.1
Sc_chrIV	A81062	gene	254353	255484	.	-	.	ID=A81062_G0007800;Name=A81062_G0007800
Sc_chrIV	A81062	mRNA	254353	255484	.	-	.	ID=A81062_G0007800.mRNA.1;Name=A81062_G0007800.mRNA.1;Parent=A81062_G0007800
Sc_chrIV	A81062	exon	254353	255332	.	-	.	ID=A81062_G0007800.mRNA.1.exon.2;Name=A81062_G0007800.mRNA.1.exon.2;Parent=A81062_G0007800.mRNA.1
Sc_chrIV	A81062	exon	255403	255484	.	-	.	ID=A81062_G0007800.mRNA.1.exon.1;Name=A81062_G0007800.mRNA.1.exon.1;Parent=A81062_G0007800.mRNA.1
Sc_chrIV	A81062	CDS	254353	255332	.	-	2	ID=A81062_G0007800.mRNA.1.CDS.2;Name=A81062_G0007800.mRNA.1.CDS.2;Parent=A81062_G0007800.mRNA.1
Sc_chrIV	A81062	CDS	255403	255484	.	-	0	ID=A81062_G0007800.mRNA.1.CDS.1;Name=A81062_G0007800.mRNA.1.CDS.1;Parent=A81062_G0007800.mRNA.1
Sc_chrIV	A81062	gene	255962	256888	.	+	.	ID=A81062_G0007810;Name=YDL114W
Sc_chrIV	A81062	mRNA	255962	256888	.	+	.	ID=A81062_G0007810.mRNA.1;Name=A81062_G0007810.mRNA.1;Parent=A81062_G0007810
Sc_chrIV	A81062	exon	255962	256888	.	+	.	ID=A81062_G0007810.mRNA.1.exon.1;Name=A81062_G0007810.mRNA.1.exon.1;Parent=A81062_G0007810.mRNA.1
Sc_chrIV	A81062	CDS	255962	256888	.	+	0	ID=A81062_G0007810.mRNA.1.CDS.1;Name=A81062_G0007810.mRNA.1.CDS.1;Parent=A81062_G0007810.mRNA.1
Sc_chrIV	A81062	gene	256994	258916	.	-	.	ID=A81062_G0007820;Name=YDL113C
Sc_chrIV	A81062	mRNA	256994	258916	.	-	.	ID=A81062_G0007820.mRNA.1;Name=A81062_G0007820.mRNA.1;Parent=A81062_G0007820
Sc_chrIV	A81062	exon	256994	258916	.	-	.	ID=A81062_G0007820.mRNA.1.exon.1;Name=A81062_G0007820.mRNA.1.exon.1;Parent=A81062_G0007820.mRNA.1
Sc_chrIV	A81062	CDS	256994	258916	.	-	0	ID=A81062_G0007820.mRNA.1.CDS.1;Name=A81062_G0007820.mRNA.1.CDS.1;Parent=A81062_G0007820.mRNA.1
Sc_chrIV	A81062	gene	259276	263586	.	+	.	ID=A81062_G0007830;Name=YDL112W
Sc_chrIV	A81062	mRNA	259276	263586	.	+	.	ID=A81062_G0007830.mRNA.1;Name=A81062_G0007830.mRNA.1;Parent=A81062_G0007830
Sc_chrIV	A81062	exon	259276	263586	.	+	.	ID=A81062_G0007830.mRNA.1.exon.1;Name=A81062_G0007830.mRNA.1.exon.1;Parent=A81062_G0007830.mRNA.1
Sc_chrIV	A81062	CDS	259276	263586	.	+	0	ID=A81062_G0007830.mRNA.1.CDS.1;Name=A81062_G0007830.mRNA.1.CDS.1;Parent=A81062_G0007830.mRNA.1
Sc_chrIV	A81062	gene	263674	264471	.	-	.	ID=A81062_G0007840;Name=YDL111C
Sc_chrIV	A81062	mRNA	263674	264471	.	-	.	ID=A81062_G0007840.mRNA.1;Name=A81062_G0007840.mRNA.1;Parent=A81062_G0007840
Sc_chrIV	A81062	exon	263674	264471	.	-	.	ID=A81062_G0007840.mRNA.1.exon.1;Name=A81062_G0007840.mRNA.1.exon.1;Parent=A81062_G0007840.mRNA.1
Sc_chrIV	A81062	CDS	263674	264471	.	-	0	ID=A81062_G0007840.mRNA.1.CDS.1;Name=A81062_G0007840.mRNA.1.CDS.1;Parent=A81062_G0007840.mRNA.1
Sc_chrIV	A81062	gene	264873	265325	.	-	.	ID=A81062_G0007850;Name=YDL110C
Sc_chrIV	A81062	mRNA	264873	265325	.	-	.	ID=A81062_G0007850.mRNA.1;Name=A81062_G0007850.mRNA.1;Parent=A81062_G0007850
Sc_chrIV	A81062	exon	264873	265325	.	-	.	ID=A81062_G0007850.mRNA.1.exon.1;Name=A81062_G0007850.mRNA.1.exon.1;Parent=A81062_G0007850.mRNA.1
Sc_chrIV	A81062	CDS	264873	265325	.	-	0	ID=A81062_G0007850.mRNA.1.CDS.1;Name=A81062_G0007850.mRNA.1.CDS.1;Parent=A81062_G0007850.mRNA.1
Sc_chrIV	A81062	gene	265619	267562	.	-	.	ID=A81062_G0007860;Name=YDL109C
Sc_chrIV	A81062	mRNA	265619	267562	.	-	.	ID=A81062_G0007860.mRNA.1;Name=A81062_G0007860.mRNA.1;Parent=A81062_G0007860
Sc_chrIV	A81062	exon	265619	267562	.	-	.	ID=A81062_G0007860.mRNA.1.exon.1;Name=A81062_G0007860.mRNA.1.exon.1;Parent=A81062_G0007860.mRNA.1
Sc_chrIV	A81062	CDS	265619	267562	.	-	0	ID=A81062_G0007860.mRNA.1.CDS.1;Name=A81062_G0007860.mRNA.1.CDS.1;Parent=A81062_G0007860.mRNA.1
Sc_chrIV	A81062	gene	268060	269061	.	+	.	ID=A81062_G0007870;Name=YDL108W
Sc_chrIV	A81062	mRNA	268060	269061	.	+	.	ID=A81062_G0007870.mRNA.1;Name=A81062_G0007870.mRNA.1;Parent=A81062_G0007870
Sc_chrIV	A81062	exon	268060	268087	.	+	.	ID=A81062_G0007870.mRNA.1.exon.1;Name=A81062_G0007870.mRNA.1.exon.1;Parent=A81062_G0007870.mRNA.1
Sc_chrIV	A81062	exon	268169	269061	.	+	.	ID=A81062_G0007870.mRNA.1.exon.2;Name=A81062_G0007870.mRNA.1.exon.2;Parent=A81062_G0007870.mRNA.1
Sc_chrIV	A81062	CDS	268060	268087	.	+	0	ID=A81062_G0007870.mRNA.1.CDS.1;Name=A81062_G0007870.mRNA.1.CDS.1;Parent=A81062_G0007870.mRNA.1
Sc_chrIV	A81062	CDS	268169	269061	.	+	2	ID=A81062_G0007870.mRNA.1.CDS.2;Name=A81062_G0007870.mRNA.1.CDS.2;Parent=A81062_G0007870.mRNA.1
Sc_chrIV	A81062	gene	269283	270338	.	+	.	ID=A81062_G0007880;Name=YDL107W
Sc_chrIV	A81062	mRNA	269283	270338	.	+	.	ID=A81062_G0007880.mRNA.1;Name=A81062_G0007880.mRNA.1;Parent=A81062_G0007880
Sc_chrIV	A81062	exon	269283	270338	.	+	.	ID=A81062_G0007880.mRNA.1.exon.1;Name=A81062_G0007880.mRNA.1.exon.1;Parent=A81062_G0007880.mRNA.1
Sc_chrIV	A81062	CDS	269283	270338	.	+	0	ID=A81062_G0007880.mRNA.1.CDS.1;Name=A81062_G0007880.mRNA.1.CDS.1;Parent=A81062_G0007880.mRNA.1
Sc_chrIV	A81062	gene	270585	272261	.	-	.	ID=A81062_G0007890;Name=YDL106C
Sc_chrIV	A81062	mRNA	270585	272261	.	-	.	ID=A81062_G0007890.mRNA.1;Name=A81062_G0007890.mRNA.1;Parent=A81062_G0007890
Sc_chrIV	A81062	exon	270585	272261	.	-	.	ID=A81062_G0007890.mRNA.1.exon.1;Name=A81062_G0007890.mRNA.1.exon.1;Parent=A81062_G0007890.mRNA.1
Sc_chrIV	A81062	CDS	270585	272261	.	-	0	ID=A81062_G0007890.mRNA.1.CDS.1;Name=A81062_G0007890.mRNA.1.CDS.1;Parent=A81062_G0007890.mRNA.1
Sc_chrIV	A81062	gene	272749	273957	.	+	.	ID=A81062_G0007900;Name=YDL105W
Sc_chrIV	A81062	mRNA	272749	273957	.	+	.	ID=A81062_G0007900.mRNA.1;Name=A81062_G0007900.mRNA.1;Parent=A81062_G0007900
Sc_chrIV	A81062	exon	272749	273957	.	+	.	ID=A81062_G0007900.mRNA.1.exon.1;Name=A81062_G0007900.mRNA.1.exon.1;Parent=A81062_G0007900.mRNA.1
Sc_chrIV	A81062	CDS	272749	273957	.	+	0	ID=A81062_G0007900.mRNA.1.CDS.1;Name=A81062_G0007900.mRNA.1.CDS.1;Parent=A81062_G0007900.mRNA.1
Sc_chrIV	A81062	gene	274022	275245	.	-	.	ID=A81062_G0007910;Name=YDL104C
Sc_chrIV	A81062	mRNA	274022	275245	.	-	.	ID=A81062_G0007910.mRNA.1;Name=A81062_G0007910.mRNA.1;Parent=A81062_G0007910
Sc_chrIV	A81062	exon	274022	275245	.	-	.	ID=A81062_G0007910.mRNA.1.exon.1;Name=A81062_G0007910.mRNA.1.exon.1;Parent=A81062_G0007910.mRNA.1
Sc_chrIV	A81062	CDS	274022	275245	.	-	0	ID=A81062_G0007910.mRNA.1.CDS.1;Name=A81062_G0007910.mRNA.1.CDS.1;Parent=A81062_G0007910.mRNA.1
Sc_chrIV	A81062	gene	275517	276950	.	-	.	ID=A81062_G0007920;Name=YDL103C
Sc_chrIV	A81062	mRNA	275517	276950	.	-	.	ID=A81062_G0007920.mRNA.1;Name=A81062_G0007920.mRNA.1;Parent=A81062_G0007920
Sc_chrIV	A81062	exon	275517	276950	.	-	.	ID=A81062_G0007920.mRNA.1.exon.1;Name=A81062_G0007920.mRNA.1.exon.1;Parent=A81062_G0007920.mRNA.1
Sc_chrIV	A81062	CDS	275517	276950	.	-	0	ID=A81062_G0007920.mRNA.1.CDS.1;Name=A81062_G0007920.mRNA.1.CDS.1;Parent=A81062_G0007920.mRNA.1
Sc_chrIV	A81062	gene	277241	280534	.	+	.	ID=A81062_G0007930;Name=YDL102W
Sc_chrIV	A81062	mRNA	277241	280534	.	+	.	ID=A81062_G0007930.mRNA.1;Name=A81062_G0007930.mRNA.1;Parent=A81062_G0007930
Sc_chrIV	A81062	exon	277241	280534	.	+	.	ID=A81062_G0007930.mRNA.1.exon.1;Name=A81062_G0007930.mRNA.1.exon.1;Parent=A81062_G0007930.mRNA.1
Sc_chrIV	A81062	CDS	277241	280534	.	+	0	ID=A81062_G0007930.mRNA.1.CDS.1;Name=A81062_G0007930.mRNA.1.CDS.1;Parent=A81062_G0007930.mRNA.1
Sc_chrIV	A81062	gene	280676	282217	.	-	.	ID=A81062_G0007940;Name=YDL101C
Sc_chrIV	A81062	mRNA	280676	282217	.	-	.	ID=A81062_G0007940.mRNA.1;Name=A81062_G0007940.mRNA.1;Parent=A81062_G0007940
Sc_chrIV	A81062	exon	280676	282217	.	-	.	ID=A81062_G0007940.mRNA.1.exon.1;Name=A81062_G0007940.mRNA.1.exon.1;Parent=A81062_G0007940.mRNA.1
Sc_chrIV	A81062	CDS	280676	282217	.	-	0	ID=A81062_G0007940.mRNA.1.CDS.1;Name=A81062_G0007940.mRNA.1.CDS.1;Parent=A81062_G0007940.mRNA.1
Sc_chrIV	A81062	gene	282481	283545	.	-	.	ID=A81062_G0007950;Name=YDL100C
Sc_chrIV	A81062	mRNA	282481	283545	.	-	.	ID=A81062_G0007950.mRNA.1;Name=A81062_G0007950.mRNA.1;Parent=A81062_G0007950
Sc_chrIV	A81062	exon	282481	283545	.	-	.	ID=A81062_G0007950.mRNA.1.exon.1;Name=A81062_G0007950.mRNA.1.exon.1;Parent=A81062_G0007950.mRNA.1
Sc_chrIV	A81062	CDS	282481	283545	.	-	0	ID=A81062_G0007950.mRNA.1.CDS.1;Name=A81062_G0007950.mRNA.1.CDS.1;Parent=A81062_G0007950.mRNA.1
Sc_chrIV	A81062	gene	283787	284812	.	+	.	ID=A81062_G0007960;Name=YDL099W
Sc_chrIV	A81062	mRNA	283787	284812	.	+	.	ID=A81062_G0007960.mRNA.1;Name=A81062_G0007960.mRNA.1;Parent=A81062_G0007960
Sc_chrIV	A81062	exon	283787	284812	.	+	.	ID=A81062_G0007960.mRNA.1.exon.1;Name=A81062_G0007960.mRNA.1.exon.1;Parent=A81062_G0007960.mRNA.1
Sc_chrIV	A81062	CDS	283787	284812	.	+	0	ID=A81062_G0007960.mRNA.1.CDS.1;Name=A81062_G0007960.mRNA.1.CDS.1;Parent=A81062_G0007960.mRNA.1
Sc_chrIV	A81062	gene	284949	285533	.	-	.	ID=A81062_G0007970;Name=YDL098C
Sc_chrIV	A81062	mRNA	284949	285533	.	-	.	ID=A81062_G0007970.mRNA.1;Name=A81062_G0007970.mRNA.1;Parent=A81062_G0007970
Sc_chrIV	A81062	exon	284949	285533	.	-	.	ID=A81062_G0007970.mRNA.1.exon.1;Name=A81062_G0007970.mRNA.1.exon.1;Parent=A81062_G0007970.mRNA.1
Sc_chrIV	A81062	CDS	284949	285533	.	-	0	ID=A81062_G0007970.mRNA.1.CDS.1;Name=A81062_G0007970.mRNA.1.CDS.1;Parent=A81062_G0007970.mRNA.1
Sc_chrIV	A81062	gene	285763	287067	.	-	.	ID=A81062_G0007980;Name=YDL097C
Sc_chrIV	A81062	mRNA	285763	287067	.	-	.	ID=A81062_G0007980.mRNA.1;Name=A81062_G0007980.mRNA.1;Parent=A81062_G0007980
Sc_chrIV	A81062	exon	285763	287067	.	-	.	ID=A81062_G0007980.mRNA.1.exon.1;Name=A81062_G0007980.mRNA.1.exon.1;Parent=A81062_G0007980.mRNA.1
Sc_chrIV	A81062	CDS	285763	287067	.	-	0	ID=A81062_G0007980.mRNA.1.CDS.1;Name=A81062_G0007980.mRNA.1.CDS.1;Parent=A81062_G0007980.mRNA.1
Sc_chrIV	A81062	gene	287429	289882	.	+	.	ID=A81062_G0007990;Name=YDL095W
Sc_chrIV	A81062	mRNA	287429	289882	.	+	.	ID=A81062_G0007990.mRNA.1;Name=A81062_G0007990.mRNA.1;Parent=A81062_G0007990
Sc_chrIV	A81062	exon	287429	289882	.	+	.	ID=A81062_G0007990.mRNA.1.exon.1;Name=A81062_G0007990.mRNA.1.exon.1;Parent=A81062_G0007990.mRNA.1
Sc_chrIV	A81062	CDS	287429	289882	.	+	0	ID=A81062_G0007990.mRNA.1.CDS.1;Name=A81062_G0007990.mRNA.1.CDS.1;Parent=A81062_G0007990.mRNA.1
Sc_chrIV	A81062	gene	290279	292510	.	+	.	ID=A81062_G0008000;Name=YDL093W
Sc_chrIV	A81062	mRNA	290279	292510	.	+	.	ID=A81062_G0008000.mRNA.1;Name=A81062_G0008000.mRNA.1;Parent=A81062_G0008000
[truncated: 5,302,364 more chars]
