# Supplementary material for: Lager Yeast Design Through Meiotic Segregation of a Saccharomyces cerevisiae × Saccharomyces eubayanus Hybrid
Source: Front Fungal Biol. 2021 Sep 16;2:733655. doi: 10.3389/ffunb.2021.733655 (PMC10512403; doi:10.3389/ffunb.2021.733655)
Supplement: Supplementary file 2 [file Data_Sheet_2.ZIP]

Archive with 1 entries (1 files):
- Supplementary_Data_2.vcf
